# Supplementary material for: Maximizing adaptive power in neuroevolution
Source: PLoS One. 2018 Jul 18;13(7):e0198788. doi: 10.1371/journal.pone.0198788 (PMC6051599; doi:10.1371/journal.pone.0198788)
Supplement: S1 File — (ZIP) [file pone.0198788.s012.zip › NEATmodifications.txt]

### Here below we report the modifications required to perform our simulations.

### Original source code is available at http://nn.cs.utexas.edu/?neat-c


We modified only the file experiments.cpp. In particular, we modified the following methods:


- method pole2_evaluate() has been modified as follows:


bool pole2_evaluate(Organism *org,bool velocity, CartPole *thecart) {

  Network *net;


  int thresh;  /* How many visits will be allowed before giving up 

		  (for loop detection)  NOW OBSOLETE */


  int pause;


  net=org->net;


  thresh=100;  //this is obsolete


  //DEBUG :  Check flushedness of org

  //org->net->flush_check();


  //Try to balance a pole now


  //funzione che calcola la fitness trova il modo di usarla senza passare per le altri classi del codice


      for(int h = 0; h<8;h++){

      org->fitness += thecart->evalNet(net,h);

      }

      //cout<<" fitness individuo "<<org->fitness<<endl;


#ifndef NO_SCREEN_OUT

  if (org->pop_champ_child)

    //cout<<" <<DUPLICATE OF CHAMPION>> ";


  //Output to screen

  //cout<<"Org "<<(org->gnome)->genome_id<<" fitness: "<<org->fitness;

  //cout<<" ("<<(org->gnome)->genes.size();

  //cout<<" / "<<(org->gnome)->nodes.size()<<")";

  //cout<<"   ";

  if (org->mut_struct_baby) //cout<<" [struct]";

  if (org->mate_baby) //cout<<" [mate]";

  //cout<<endl;

#endif


  if ((!(thecart->generalization_test))&&(!(thecart->nmarkov_long)))

  if (org->pop_champ_child) {

    //cout<<org->gnome<<endl;

    //DEBUG CHECK

    if (org->high_fit>org->fitness) {

      //cout<<"ALERT: ORGANISM DAMAGED"<<endl;

      print_Genome_tofile(org->gnome,"failure_champ_genome");

      cin>>pause;

    }

  }


  //Decide if its a winner, in Markov Case

  if (thecart->MARKOV) {

    if (org->fitness>=(thecart->maxFitness-1)) { 

      org->winner=true;

      return true;

    }

    else {

      org->winner=false;

      return false;

    }

  }

  //if doing the long test non-markov 

  else if (thecart->nmarkov_long) {

    if (org->fitness>=99999) { 

      //if (org->fitness>=9000) { 

      org->winner=true;

      return true;

    }

    else {

      org->winner=false;

      return false;

    }

  }

  else if (thecart->generalization_test) {

    if (org->fitness>=999) {

      org->winner=true;

      return true;

    }

    else {

      org->winner=false;

      return false;

    }

  }

  else {

    org->winner=false;

    return false;  //Winners not decided here in non-Markov

  }

}


- method evalNet() has been modified as follows:


double CartPole::evalNet(Network *net,int thresh)

{

  int steps=0;

  double input[NUM_INPUTS];

  double output;


  vector<vector<double> > stepMatrix;

  int nmarkovmax;  


  double nmarkov_fitness;


  double jiggletotal; //total jiggle in last 100

  int count;  //step counter


  //init(randomize);		// restart at some point

  

  if (nmarkov_long) nmarkovmax=100000;

  else if (generalization_test) nmarkovmax=1000;

  else nmarkovmax=1000;


  init(thresh);


  if (MARKOV) {

    while (steps++ < maxFitness) {

      

         

      input[0] = state[0] / 4.8;

      input[1] = state[1] /2;

      input[2] = state[2]  / 0.52;

      input[3] = state[3] /2;

      input[4] = state[4] / 0.52;

      input[5] = state[5] /2;

      input[6] = .5;

      

      net->load_sensors(input);

      

      //Activate the net

      //If it loops, exit returning only fitness of 1 step

      if (!(net->activate())) return 1.0;

      

      output=(*(net->outputs.begin()))->activation;

      

      performAction(output,steps);

      

      if (outsideBounds())	// if failure

	break;			// stop it now

    }

    return (double) steps;

  }

  else {  //NON MARKOV CASE


    while (steps++ < nmarkovmax) {

      


     //Do special parameter summing on last hundred

     //if ((steps==900)&&(!nmarkov_long)) last_hundred=true;


     /*

     input[0] = state[0] / 4.8;

     input[1] = 0.0;

     input[2] = state[2]  / 0.52;

     input[3] = 0.0;

     input[4] = state[4] / 0.52;

     input[5] = 0.0;

     input[6] = .5;

     */


      ////cout<<"nmarkov_long: "<<nmarkov_long<<endl;


      //if (nmarkov_long)

      ////cout<<"step: "<<steps<<endl;


        vector<double> tmpState;

        tmpState.push_back(state[0] / 4.8);

        tmpState.push_back(state[2]  / 0.52);

        tmpState.push_back(state[4] / 0.52);

        tmpState.push_back(.5);


        stepMatrix.push_back(tmpState);


    if(steps-1<ritardo){

     input[0] = stepMatrix[steps-1][0];

     input[1] = stepMatrix[steps-1][1];

     input[2] = stepMatrix[steps-1][2];

     input[3] = stepMatrix[steps-1][3];

    }else{

        input[0] = stepMatrix[steps-1-ritardo][0];

        input[1] = stepMatrix[steps-1-ritardo][1];

        input[2] = stepMatrix[steps-1-ritardo][2];

        input[3] = stepMatrix[steps-1-ritardo][3];


    }

      

      net->load_sensors(input);


      ////cout<<"inputs: "<<input[0]<<" "<<input[1]<<" "<<input[2]<<" "<<input[3]<<endl;


      //Activate the net

      //If it loops, exit returning only fitness of 1 step

      if (!(net->activate())) return 0.0001;

      

      ////cout<<" net output begin "<<*(net->outputs.begin())<<endl;


      output=(*(net->outputs.begin()))->activation;


      ////cout<<"output: "<<output<<endl;


      performAction(output,steps);


      if (outsideBounds())	// if failure

	break;			// stop it now


      if (nmarkov_long&&(outsideBounds()))	// if failure

	break;			// stop it now

    }


   //If we are generalizing we just need to balance it a while

   if (generalization_test)

     return (double) balanced_sum;

 

   //Sum last 100

   if ((steps>100)&&(!nmarkov_long)) {


     jiggletotal=0;

     //cout<<"step "<<steps-99-2<<" to step "<<steps-2<<endl;

     //Adjust for array bounds and count

     for (count=steps-99-2;count<=steps-2;count++)

       jiggletotal+=jigglestep[count];

   }


   if (!nmarkov_long) {

     if (balanced_sum>100) 

       nmarkov_fitness=((0.1*(((double) balanced_sum)/1000.0)));//+	(0.9*(0.75/(jiggletotal))));

     else nmarkov_fitness=(0.1*(((double) balanced_sum)/1000.0));


#ifndef NO_SCREEN_OUTR

     ////cout<<"Balanced:  "<<balanced_sum<<" jiggle: "<<jiggletotal<<" ***"<<endl;

#endif

     ////cout<<" markov fitness "<<nmarkov_fitness<<endl;

     return nmarkov_fitness;

   }

   else{

       //cout<<"output: "<<output<<endl;

       //cout<<" step fitness "<<steps<<endl;

       return (double) steps;

   }


  }


}


- method init() has been modified as follows:


void CartPole::init(int type)

{

  static int first_time = 1;


  if (!MARKOV) {

    //Clear all fitness records

    cartpos_sum=0.0;

    cartv_sum=0.0;

    polepos_sum=0.0;

    polev_sum=0.0;

  }


  balanced_sum=0; //Always count # balanced


  last_hundred=false;


  /*if (randomize) {

    state[0] = (lrand48()%4800)/1000.0 - 2.4;

    state[1] = (lrand48()%2000)/1000.0 - 1;

    state[2] = (lrand48()%400)/1000.0 - 0.2;

    state[3] = (lrand48()%400)/1000.0 - 0.2;

    state[4] = (lrand48()%3000)/1000.0 - 1.5;

    state[5] = (lrand48()%3000)/1000.0 - 1.5;

  }

  else {*/


  if (!generalization_test) {

    if(type==0){

        state[0] = -1.944;

        state[1] = 0;

        state[2] = 0;

        state[3] = 0;

        state[4] = 0;

        state[5] = 0;

    }

    if(type ==1){

        state[0] = 1.944;

        state[1] = 0;

        state[2] = 0;

        state[3] = 0;

        state[4] = 0;

        state[5] = 0;

    }

    if(type ==2){

        state[0] = 0;

        state[1] = -1.215;

        state[2] = 0;

        state[3] = 0;

        state[4] = 0;

        state[5] = 0;

    }

    if(type ==3){

        state[0] = 0;

        state[1] = 1.215;

        state[2] = 0;

        state[3] = 0;

        state[4] = 0;

        state[5] = 0;

    }

    if(type ==4){

        state[0] = 0;

        state[1] = 0;

        state[2] = -0.10472;

        state[3] = 0;

        state[4] = 0;

        state[5] = 0;

    }

    if(type == 5){

        state[0] = 0;

        state[1] = 0;

        state[2] = 0.10472;

        state[3] = 0;

        state[4] = 0;

        state[5] = 0;

    }

    if(type == 6){

        state[0] = 0;

        state[1] = 0;

        state[2] = 0;

        state[3] = -0.135088;

        state[4] = 0;

        state[5] = 0;

    }

    if(type == 7){

        state[0] = 0;

        state[1] = 0;

        state[2] = 0;

        state[3] = 0.135088;

        state[4] = 0;

        state[5] = 0;

    }

    if(type == 8){


        state[0] = (lrand48()%4000)/1000.0 - 2;

        state[1] = (lrand48()%2430)/1000.0 - 1.215;

        state[3] =  (lrand48()%270)/1000.0 - 0.135;

        state[5] = (lrand48()%270)/1000.0 - 0.135;

        state[2] = (lrand48()%210)/1000.0 - 0.10472;

        state[4] = (lrand48()%210)/1000.0 - 0.10472;;

       /* state[0] = farsa::globalRNG->getDouble(-2.4,2.4);

        state[1] = state[3] =  state[5] = 0;

        state[2] = farsa::globalRNG->getDouble(-0.2,0.2); // one_degree;

        state[4] = farsa::globalRNG->getDouble(-0.2,0.2);*/

    }

/*    if(type == 9){

        state[0] = -2;

        state[1] = state[3] =  state[5] = 0;

        state[2] = 0.0; // one_degree;

        state[4] = 0.1;

       /* state[0] = farsa::globalRNG->getDouble(-2.4,2.4);

        state[1] = state[3] =  state[5] = 0;

        state[2] = farsa::globalRNG->getDouble(-0.2,0.2); // one_degree;

        state[4] = farsa::globalRNG->getDouble(-0.2,0.2);*/

/*    }

    /*if(type == 8){

        state[0] = (lrand48()%4800)/1000.0 - 2.4;

        state[1] = state[3] =  state[5] = 0;

        state[2] = (lrand48()%400)/1000.0 - 0.2; // one_degree;

        state[4] = (lrand48()%400)/1000.0 - 0.2;

        //cout<<state[0]<<" "<<state[4]<<endl;

    }

    if(type == 9){

       state[0] = (lrand48()%4800)/1000.0 - 2.4;

       state[1] = state[3] =  state[5] = 0;

       state[2] = (lrand48()%400)/1000.0 - 0.2; // one_degree;

       state[4] = (lrand48()%400)/1000.0 - 0.2;

    }*/

  }

  else {

    state[4] = state[5] = 0;

  }


    //}

  if(first_time){

    //cout<<"Initial Long pole angle = %f\n"<<state[2]<<endl;;

    //cout<<"Initial Short pole length = %f\n"<<LENGTH_2<<endl;

    first_time = 0;

  }

}


In order to launch neat, you should type the following launch command:


./p2nv.ne


where p2nv.ne contains all NEAT parameters
