# Supplementary material for: Maximizing adaptive power in neuroevolution
Source: PLoS One. 2018 Jul 18;13(7):e0198788. doi: 10.1371/journal.pone.0198788 (PMC6051599; doi:10.1371/journal.pone.0198788)
Supplement: S2 File — (ZIP) [file pone.0198788.s013.zip]

Archive with 2 entries (2 files):
- CoSyNEmodifications.txt
- CoSyNEreadme.txt
