# Supplementary material for: Maximizing adaptive power in neuroevolution
Source: PLoS One. 2018 Jul 18;13(7):e0198788. doi: 10.1371/journal.pone.0198788 (PMC6051599; doi:10.1371/journal.pone.0198788)
Supplement: S2 File — (ZIP) [file pone.0198788.s013.zip › CoSyNEmodifications.txt]

### Here below we report the modifications required to perform our simulations.

### Original source code is available at http://people.idsia.ch/~tino/


We modified the following files:


1) CartPole.h


- We added the following headers:


#include <stdio.h>

//#define WINDOWS  /* uncomment this line to use it for windows.*/ 

#ifdef WINDOWS

#include <direct.h>

#define GetCurrDir _getcwd

#define chdir _chdir

#else

#include <unistd.h>

#define GetCurrDir getcwd

#endif

#include<iostream>


- We added the following fields in struct cartArgs:


struct cartArgs {

  bool markov;

  int numpoles;

  double polelength;

  double poleangle;

  double noise;

  double trajnoise;

  bool gruau;

  bool model;

  char modelfile[100];

  double gain;

  bool no_x;

  bool incremental;

  int ntrials;

  bool fixed;

  int delay;

  int seed;

  char* directory;

};


- We added the following variables and methods to the class CartPole:


public


// Old state (only for delay-case)

double oldState[6];

int cnt;

void setInitialStateFlag(const bool flag){ fixed = flag; }

bool getInitialStateFlag(){ return fixed; }

int getDelay(){ return delay; }

std::string getCurrentDirectory();


private

  

// Number of trials

int nTrials;

// Current trial

int curTrial;

// Fixed positions

bool fixed;

// Delay

int delay;

// Local seed (only for saving the number of trials to be solved during generalization test)

int localSeed;


const char* localDir;


2) CoSyNE.h


- We added the following headers:


#include <stdio.h>

//#define WINDOWS  /* uncomment this line to use it for windows.*/ 

#ifdef WINDOWS

#include <direct.h>

#define GetCurrentDir _getcwd

#define chdir _chdir

#else

#include <unistd.h>

#define GetCurrentDir getcwd

#endif

#include<iostream>


- We added the field <directory> (whose type is char*) to the definition of the struct cosyneArgs


- We added the following variables and methods to the class CoSyNE:


public


std::string GetCurrentWorkingDir();


private


std::vector<double> ffit;

bool lastgen;

std::vector<Network*> evolvedNets;

const char* pathdir;

void getBestNetwork(Network *);


3) CartPole.C


- class constructor has been modified as follows:


CartPole::CartPole(struct cartArgs *args)

  : numPoles(args->numpoles), 

    initialized(false),

    reset(false),

    markov(args->markov),

    stateQ(),

    longPoleAngle(args->poleangle * one_degree),

    useModel(args->model),

    noX(args->no_x), //should do these init in a func so that defaults can be set here

	curTrial(0),

    gruau(args->gruau),

    arguments(args)

  

{  

  name = "CartPole";

  LENGTH_2 = args->polelength/2;

  MASSPOLE_2 = args->polelength/10;

  noise = args->noise/50;

  trajNoise = args->trajnoise/100.0;  //!< make a percent later.

  incremental = args->incremental; //incremental: member of Environment

  nTrials = args->ntrials; // Number of trials

  fixed = args->fixed; // Flags whether or not fixed positions are used

  delay = args->delay; // Delay

  localSeed = args->seed; // Seed

  localDir = args->directory; // Directory where to save files

  init();

}


- method echoParams() has been modified as follows:


void CartPole::echoParams(){

  cout << endl << "#Cart-pole environment settings:";

  cout << endl << "#-------------------------------" << endl;

  cout << "#Number of poles            : " << numPoles << endl;

  cout << "#Length of short pole       : " << LENGTH_2 * 2 << " meters" << endl;

  cout << "#Initial angle of long pole : " << longPoleAngle/one_degree 

       << " degrees" << endl;

  cout << "#Number of inputs           : " << inputDimension << endl;	 

  cout << "#Goal fitness               : " << goalFitness << endl;

  if(markov)

    cout << "#Markov -- full state information." << endl;

  else

    cout << "#Non-Markov -- no velocity information." << endl;

  if(noX)

    cout << "#No Cart position (x) information." << endl;

  if(noise)

    cout << "#Percent sensor noise    : " << noise * 50 << endl;

  if(trajNoise)

    cout << "#Percent trajectory noise    : " << trajNoise * 100.0 << endl;

  if(gruau)

    cout << "#Using Gruau fitness." << endl;

  if(incremental) 

    cout << "#Evolving incrementally" << endl;

  if(BANG_BANG)

    cout << "#BANG BANG control" << endl;

  if (fixed)

    cout << "Using fixed initial states" << endl;

  else

    cout << "Using randomly varying initial states" << endl;

  if (delay == 0)

    cout << "Task without delay" << endl;

  else

    cout << "Task with delay" << endl;

  if (nTrials == 1)

    cout << "Evolving on a single trial" << endl;

  else

    cout << "Evolving on " << nTrials << " trials" << endl;

}


- method resetState() has been modified as follows:


void CartPole::resetState()

{

  int i,j;

  

  const double flag = getInitialStateFlag();


  dydx[0] = dydx[1] = dydx[2] = dydx[3] = dydx[4] = dydx[5] = 0.0;

  //state[0] = state[1] = state[3] = state[4] = state[5] = 0;

  //state[2] = longPoleAngle;

  if (flag)

  {

	  // Fixed initial states

	  if (curTrial == 0)

	  {

		  state[0] = -1.944;

		  state[1] = state[2] = state[3] = state[4] = state[5] = 0;

	  }

	  else if (curTrial == 1)

	  {

		  state[0] = 1.944;

		  state[1] = state[2] = state[3] = state[4] = state[5] = 0;

	  }

	  else if (curTrial == 2)

	  {

		  state[1] = -1.215;

		  state[0] = state[2] = state[3] = state[4] = state[5] = 0;

	  }

	  else if (curTrial == 3)

	  {

		  state[1] = 1.215;

		  state[0] = state[2] = state[3] = state[4] = state[5] = 0;

	  }

	  else if (curTrial == 4)

	  {

		  state[2] = -0.10472;

		  state[0] = state[1] = state[3] = state[4] = state[5] = 0;

	  }

	  else if (curTrial == 5)

	  {

		  state[2] = 0.10472;

		  state[0] = state[1] = state[3] = state[4] = state[5] = 0;

	  }

	  else if (curTrial == 6)

	  {

		  state[3] = -0.135088;

		  state[0] = state[1] = state[2] = state[4] = state[5] = 0;

	  }

	  else if (curTrial == 7)

	  {

		  state[3] = 0.135088;

		  state[0] = state[1] = state[2] = state[4] = state[5] = 0;

	  }

	  else

	  {

		  printf("FATAL ERROR!!! Invalid value for trial = %d\n", curTrial);

		  exit(-1);

	  }

  }

  else

  {

  	  // Randomly varying initial states

	  state[0] = -1.944 + (rand() / ( RAND_MAX / (1.944 - (-1.944)) ));

	  state[1] = -1.215 + (rand() / ( RAND_MAX / (1.215 - (-1.215)) ));

	  state[2] = -0.10472 + (rand() / ( RAND_MAX / (0.10472 - (-0.10472)) ));

	  state[3] = -0.135088 + (rand() / ( RAND_MAX / (0.135088 - (-0.135088)) ));

	  state[4] = -0.10472 + (rand() / ( RAND_MAX / (0.10472 - (-0.10472)) ));

	  state[5] = -0.135088 + (rand() / ( RAND_MAX / (0.135088 - (-0.135088)) ));

  }

  reset = true;

}


- method evalNet() has been modified as follows:


double CartPole::evalNet(Network *net)

{

  double fit = 0.0;

  for (int i = 0; i < nTrials; i++)

  {

	  int steps = 0;

	  vector<double> input(inputDimension), output(outputDimension);

	  vector<double> modelInput(6), modelOutput(6);

	  double *tmp;

	  deque<double> delayQ(0);

	  double f1,f2 = 0;

	  deque<double> x(0), xDot(0), theta(0), thetaDot(0);


	  double tmpState[6];

	  

	  curTrial = i;


	  // Reset state variables

	  for (int j = 0; j < 6; j++)

  	  {

		state[j] = 0.0;

		oldState[j] = 0.0;

	  }

	  cnt = 0;

	  

	  if(!initialized) init();

  

	  if(!reset) resetState();

	  

	  while (steps++ < goalFitness) {

		setupInput(input);

		cnt++;


		for (int j = 0; j < 6; j++)

 		{

			tmpState[j] = state[j];

		}


		net->activate(input, output);

		if(gruau){

		  x.push_front(input[0]);

		  xDot.push_front(input[1]);

		  theta.push_front(input[2]);

		  thetaDot.push_front(input[3]);

		  if(x.size() > 100){

		x.pop_back();

		xDot.pop_back();

		theta.pop_back();

		thetaDot.pop_back();

		  }

		}

		performAction(output);

		

		// Store old state

		for (int j = 0; j < 6; j++)

		{

			oldState[j] = tmpState[j];

		}

		

		/* cout << input[0] << " "

		 << input[1] << " "

		 << input[2] << " "

		 << input[3] << " "

		 << output[0] << endl; */

		if (outsideBounds())	// if failure

		  break;			// stop it now

	  }

	  

	  

	  reset = false;


	  if(gruau){

		if (steps > 1000)

		{

			// To take into account the possibility that

			// <steps> variable exceeds 1000.

			steps = 1000;

		}

		f1 =  (double) steps/1000;

		/*if(steps < 100)

		  f2 = 0;

		else{

		  for(int i = 0; i < 100; ++i)

		f2 += fabs(x[i]) + fabs(xDot[i]) + fabs(theta[i]) + fabs(thetaDot[i]);

		  f2 = 0.75/f2;

		}

		fit = 0.1 * f1 + 0.9 * f2;*/

		fit += 0.1 * f1;

	  }

	  else

		fit += (double) steps;

  }

  fit /= nTrials;

  

  return fit;  

}


- in method step() we changed force equation as follows:


derivs[1] = (force /*- MUC * sgn(st[1])*/ + fi_1 + fi_2)

	/ (mi_1 + mi_2 + MASSCART);

	

- the method setupInput() has been modified as follows:


void CartPole::setupInput(vector<double> &input)

{

  double tmpState[6];

  // Before setting input we check whether or not the task is delayed

  const int tmpDelay = getDelay();

  if (tmpDelay == 0)

  {

    for (int i = 0; i < 6; i++)

	{

		tmpState[i] = state[i];

	}

  }

  else

  {

	  if (cnt > 0)

	  {

		for (int i = 0; i < 6; i++)

		{

			tmpState[i] = oldState[i];

		}

	  }

	  else

	  {

		for (int i = 0; i < 6; i++)

		{

			tmpState[i] = state[i];

		} 

	  }

  }


  switch(numPoles){

  case 1:

    if(markov){

	input[0] = tmpState[0] / 2.4                + (drand48() * noise - (noise/2));

	input[1] = tmpState[1] / 10.0               + (drand48() * noise - (noise/2));

	input[2] = tmpState[2] / twelve_degrees     + (drand48() * noise - (noise/2));

	input[3] = tmpState[3] / 5.0                + (drand48() * noise - (noise/2));

#ifdef BIAS

	input[4] = BIAS;

#endif

    }

    else{

      if(noX)

	input[0] = tmpState[2] / twelve_degrees     + (drand48() * noise - (noise/2));

      else{

	input[0] = tmpState[0] / 2.4                + (drand48() * noise - (noise/2));

	input[1] = tmpState[2] / twelve_degrees     + (drand48() * noise - (noise/2));

      }

      //NO BIAS input[2] = BIAS;

    }

    break;

  case 2:

    if(markov){

      input[0] = tmpState[0] / 2.4                + (drand48() * noise - (noise/2));

      input[1] = tmpState[1] / 10.0               + (drand48() * noise - (noise/2));

      input[2] = tmpState[2] / thirty_six_degrees + (drand48() * noise - (noise/2));

      input[3] = tmpState[3] / 5.0                + (drand48() * noise - (noise/2));

      input[4] = tmpState[4] / thirty_six_degrees + (drand48() * noise - (noise/2));

      input[5] = tmpState[5] / 16.0               + (drand48() * noise - (noise/2));

#ifdef BIAS

      input[6] = BIAS;

#endif

    }

    else{

#ifdef _OLD_INPUT_SCHEME

      input[0] = tmpState[0] / 2.4                + (drand48() * noise - (noise/2)); //4.8?

      input[1] = 0.0;

      input[2] = tmpState[2] / thirty_six_degrees + (drand48() * noise - (noise/2));

      input[3] = 0.0;

      input[4] = tmpState[4] / thirty_six_degrees + (drand48() * noise - (noise/2));

      input[5] = 0.0;

#ifdef BIAS

      input[6] = BIAS;

#endif

#else

      //input[0] = state[0] / 2.4                + (drand48() * noise - (noise/2));

	  input[0] = tmpState[0] / 4.8                + (drand48() * noise - (noise/2));

      input[1] = tmpState[2] / 0.52               + (drand48() * noise - (noise/2));

      input[2] = tmpState[4] / 0.52               + (drand48() * noise - (noise/2));

#ifdef BIAS

      input[3] = BIAS;

#endif      

#endif

    }

      break;

  };

}


- the method generalizationTest() has been modified as follows:


double CartPole::generalizationTest(Network *net)

{

  /*int i,j,k,m, success = 0, score;

  double testMax = 1000;

  double intervals[5] = { 0.05, 0.25, 0.5, 0.75, 0.95 };

  double tmp, tmpNoise;

 

  tmp = goalFitness;

  tmpNoise = noise;

  noise = 0;

  goalFitness = testMax;

  

  for(i = 0; i < 5; ++i)

    for(j = 0; j < 5; ++j)

      for(k = 0; k < 5; ++k)

	for(m = 0; m < 5; ++m){

	  reset = true; //make sure state is not reset to 'eval' initial state

	  state[0] = intervals[i] * 4.32 - 2.16;

	  state[1] = intervals[j] * 2.70 - 1.35;

	  state[2] = intervals[k] * 0.12566304 - 0.06283152; // 0.03141576; 3.6 degrees

	  state[3] = intervals[m] * 0.30019504 - 0.15009752; // 0.07504876;  8.6 degrees

	  state[4] = 0.0;

	  state[5] = 0.0;

	  // printf("%f %f %f %f ", state[0], state[1], state[2], state[3]);	  

	  score = (int) evalNet(net);


	  //	  printf(" %d\n", score);

	  if(score >= testMax){

	    ++success;

	    printf(".");

	    fflush(stdout);

	  }

	}

  noise = tmpNoise;

  goalFitness = tmp;

  printf("Number of successfull trials : %d\n", success);

  return (double) success;*/

  // Force the initial state to be random

  setInitialStateFlag(false);

  double fit = 0.0;

  int completed = 0;

  char filename[64];

  FILE* fp;

  for (int i = 0; i < 1000; i++)

  {

	  int steps = 0;

	  vector<double> input(inputDimension), output(outputDimension);

	  vector<double> modelInput(6), modelOutput(6);

	  double *tmp;

	  deque<double> delayQ(0);

	  double f1,f2 = 0;

	  deque<double> x(0), xDot(0), theta(0), thetaDot(0);


	  double tmpState[6];

	  

	  curTrial = i;


	  // Reset state variables

	  for (int j = 0; j < 6; j++)

  	  {

		state[j] = 0.0;

		oldState[j] = 0.0;

	  }

	  cnt = 0;


	  

	  if(!initialized) init();

  

	  if(!reset) resetState();

	  

	  while (steps++ < goalFitness) {

		setupInput(input);

		cnt++;


		for (int j = 0; j < 6; j++)

 		{

			tmpState[j] = state[j];

		}


		net->activate(input, output);

		if(gruau){

		  x.push_front(input[0]);

		  xDot.push_front(input[1]);

		  theta.push_front(input[2]);

		  thetaDot.push_front(input[3]);

		  if(x.size() > 100){

		x.pop_back();

		xDot.pop_back();

		theta.pop_back();

		thetaDot.pop_back();

		  }

		}

		performAction(output);


		

		// Store old state

		for (int j = 0; j < 6; j++)

		{

			oldState[j] = tmpState[j];

		}


		

		/* cout << input[0] << " "

		 << input[1] << " "

		 << input[2] << " "

		 << input[3] << " "

		 << output[0] << endl; */

		if (outsideBounds())	// if failure

		  break;			// stop it now

	  }

	  

	  

	  reset = false;


	  if (steps > 1000)

	  {

		steps = 1000;

	  }

	  f1 = (double) steps/1000;

	  if (steps == 1000)

	  {

		  completed++;

	  }

	  //cout << "fitness: " << f1 << endl;

	  fit += 0.1 * f1;

  }

  fit /= 1000.0;


  // Store current directory

  std::string currDir = getCurrentDirectory();

  // Change directory

  chdir(localDir);

  sprintf(filename, "completedTrialsS%d.txt", localSeed);

  fp = fopen(filename, "w");

  if (fp != NULL)

  {

	  fprintf(fp, "%d\n", completed);

	  fclose(fp);

  }

  // Revert to current directory

  chdir(currDir.c_str());


  return fit;

}


- we added the method getCurrentDirectory():


std::string CartPole::getCurrentDirectory()

{

  char buff[FILENAME_MAX];

  GetCurrDir( buff, FILENAME_MAX );

  std::string current_working_dir(buff);

  return current_working_dir;

}


4) CoSyNE.C


- class constructor has been modified as follows:


CoSyNE::CoSyNE(struct cosyneArgs *args, Environment &e, Network &n)

  : NeuroEvolution(e),

    verbose(args->verbose),  

    numUnits(args->numpops),         //!< set number of subpops.

    generation(0),                  //!< start at generation 0.

    prevBest(0.0),

    initWeightPopSize(args->init_popsize),

    perfQ(),                        //!< initial perfQ to size 0.

    averageFitness(0.0),            //!< set ave fitness to 0.

    stagnation(args->stagnation),   //!< set stagnation criteria.

    recombineP(true),               //!< whether to reombine = yes. 

    solved(false),

    seed(args->seed),

    sameSeed(args->same_seed),

    pathdir(args->directory),

	ffit(),

	lastgen(false)

  

{

  setParams(args);


}


- method init() has been modified as follows:


void CoSyNE::init()

{

    //NOTE FIX THIS

    //if(args->seednet) numPops = network->getNumNeurons();

    setGeneSize();                  //!< calculate the input layer size and gene size


    //KEY CHANGE

    numPops = numUnits * geneSize;

    //!< allocate the subpopulations.


    create();

    

    phaseBest = genNetwork();   //!< generate net for best during burst mutation phase

    //    phaseBest->setEnvPtr(envt)

    bestNetwork = genNetwork(); //!< generate net for overall best

    solutionNet = genNetwork();    

    phaseBest->create();           

    bestNetwork->create();    

    solutionNet->create();


    // Resize evolvedNets

    evolvedNets.resize(weightPops[0].size() * numEvals);

    for (int i = 0; i < evolvedNets.size(); i++)

    {

	// Initialize evolvedNets

        evolvedNets[i] = genNetwork();

	evolvedNets[i]->create();

    }


    //!< output a list of the parameter settings.

    echoParams();


    //Envt.init();

}


- method evolve() has been modified as follows:


void CoSyNE::evolve(int gens, int evals)

{

  maxEvaluations = evals;

  stopEvolution = false;

  

  lastgen = false;

  

  int savingInterval;

  if (gens >= 100)

  {

	  const int remainder = (gens % 100);

	  savingInterval = ((remainder == 0) ? (gens / 100) : ((gens - remainder) / 100));

  }

  else

  {

	  savingInterval = 1;

  }


  // Clear variables necessary to perform tests and/or save statistics

  ffit.clear();

  for (int i = 0; i < evolvedNets.size(); i++)

  {

  	delete evolvedNets[i];

  }

  evolvedNets.clear();

  

  if(generation == 0) cout << "\nEvolving for " << gens << " generations. Seed " << seed << "\n\n";

  gens += generation; //in case we are restarting

  while (generation++ < gens){

  

	if (generation == gens)

	{

		std::cout << "Last generation!!!" << std::endl;

		lastgen = true;

	}


    cout << "Generation " << generation << "\n";

    if (generation > 1) setWeightPopSize(subPopSize);

    

    evalPop();       //!< build and evaluate networks 


    //skip recombination if we have just burst mutated

    if(!recombineP) recombineP = true; 

    else {     

      recombine();     

    }

	

	// Save fitness at the beginning of the evolution,

	// every <savingInterval> time steps and at the end

	// of the evolutionary process

	if ((generation == 1) || ((generation % savingInterval) == 0) || (generation == gens))

	{

		// Store current directory

		std::string currDir = GetCurrentWorkingDir();

		// Change directory

		chdir(pathdir);

		// Save statistics

		char filename[64];

		sprintf(filename, "statS%d.fit", seed);

		FILE* f;

		if (generation == 1)

		{

			f = fopen(filename, "w");

		}

		else

		{

			f = fopen(filename, "a");

		}

		if (f != NULL)

		{

			const int index = (ffit.size() - 1);

			fprintf(f, "%.3f\n", ffit[index]);

			fclose(f);

		}

		else

		{

			printf("Unable to open file %s\n", filename);

			exit(-1);

		}

		// Revert to current directory

		chdir(currDir.c_str());

	}

  }

  

  double genfit = -9999.0;

  std::cout << "CoSyNE --- Generalization test: testing " << evolvedNets.size() << " networks" << std::endl;

  for (int net = 0; net < evolvedNets.size(); net++)

  {

	  printf("Network address = 0x%x\n", evolvedNets[net]);

	  double tmpfit = Envt.generalizationTest(evolvedNets[net]);

	  if (tmpfit > genfit)

	  {

		  genfit = tmpfit;

	  }

  }

  // Store current directory

  std::string currDir = GetCurrentWorkingDir();

  std::cout << "CoSyNE --- Current directory: " << GetCurrentWorkingDir() << std::endl;

  // Change directory

  chdir(pathdir);

  std::cout << "CoSyNE --- Changed current directory: " << GetCurrentWorkingDir() << std::endl;

  // Save generalization stats

  char testfile[64];

  sprintf(testfile, "genStatsS%d.fit", seed);

  FILE* ff = fopen(testfile, "w");

  if (ff != NULL)

  {

	  fprintf(ff, "%lf\n", genfit);

	  fclose(ff);

  }

  // Revert to current directory

  chdir(currDir.c_str());

}


- method evalPop() has been modified as follows:


void CoSyNE::evalPop()

{

  int i,j, numTrials;

  double newAveFit = 0;

  Network *bestNet = genNetwork(); 

  //  bestNet->created = true;

  bestNet->create();

  if(minimize)

    bestNet->setFitness(1000000);

 

  numTrials = weightPops[0].size() * numEvals;//NOTE


  vector<Network*> nets(numTrials);  


  vector<double> netFits(numTrials);


  if (numTrials != evolvedNets.size())

  {

      // Delete evolvedNets

      for (int net = 0; net < evolvedNets.size(); net++)

      {

           delete evolvedNets[net];

      }

      evolvedNets.clear();

  	evolvedNets.resize(numTrials);

   	for (int net = 0; net < evolvedNets.size(); net++)

    	{

		// Initialize evolvedNets

        	evolvedNets[net] = genNetwork();

		evolvedNets[net]->create();

   	}

  }


  // Build the networks

  for(i = 0; i < numTrials; ++i) {

    nets[i] = genNetwork();

    //    nets[i]->create();

  }

  getNetworks(nets); 


  //need to move this after getNetworks as the fitnesses are needed

  // to calculate probability of being permutated

  // reset the weight fitnesses

  for (i = 0; i < numPops; ++i) 

    for (j = 0; j < weightPops[i].size(); ++j) 

      weightPops[i][j]->resetFitness();

    


  //cout << weightPops[0]->getNumIndividuals() << endl;

  for(i = 0; i < numTrials; ++i) {

    if(gInterrupt) break;


    

    //evaluate the network 

    if(sameSeed) reseed(seed);

    Envt.evaluateNetwork(nets[i]);

    if(sameSeed) reseed( time(NULL) );


      //stop is the max allowed number of evaluations has been reached

    if(maxEvaluations && evaluations >= maxEvaluations){

      stopEvolution = true;

      //break;

    }

	

	netFits[i] = getFitness(nets[i]);


    if(verbose)

      cout << "fitness " << i << ": " << getFitness(nets[i]) << endl;

	     


        

    if( compareFitness(nets[i], bestNet) ){ 

      *bestNet = *nets[i];    

      

      //      cout << *bestNet << endl;

      //cout << *nets[i] << endl;

      //#endif  

      //  NOTE NOTE NOTE    

      

      //if( compareFitness( bestNet, Envt.goalFitness ) )

	//break;

    }

	

	if (lastgen)

	{

		std::cout << "Saving network " << i << "..." << std::endl;

		// Save evolved networks

		*evolvedNets[i] = *nets[i];

		std::cout << "Saved network " << i << std::endl;

	}

    

  }

  

   // Store fitness (for statistics purposes) 

  double maxfit = netFits[0];

  int maxid = 0;

  for(i = 1; i < numTrials; i++) {

	  if (netFits[i] > maxfit)

	  {

		  maxfit = netFits[i];

		  maxid = i;

	  }

  }

  ffit.push_back(maxfit);


  

  if(compareFitness( bestNet, phaseBest ) )

    *phaseBest = *bestNet; 

	 

  if(compareFitness( bestNet, bestNetwork ) ) 

    setBestNetwork( phaseBest );

  

  averageFitness = newAveFit/numTrials;

  

  perfQ.push_front( getFitness(phaseBest) );


  //  cout << getFitness(phaseBest) << " " <<  perfQ[stagnation-1] << endl;  

  // if performance stagnates, do something

  if( perfQ.size() >= stagnation && 

      getFitness( phaseBest ) <= perfQ[stagnation-1] )

    //compareFitnessReverse( phaseBest, perfQ[stagnation-1] ) )

    handleStagnation();

 

  //printf("%f %f\n", perfQ.front(), perfQ[stagnation-1] );

  cout << "gen " << generation 

       << ": best " << getFitness(bestNet)

       << ", task best " << getFitness(phaseBest)

       << ", overall best " << getFitness(bestNetwork)

       << "\n";


  //testNetwork(&Envt, bestNet, true, true);

  // release neurons and delete the networks


  int k;

  bool tmp2 = false;

  bool inserted = true; //NOTE 

  for(i = 0; i < nets.size(); ++i) {

    if(tmp2) inserted = true;

    nets[i]->releaseWeights();

    //delete nets[i];

    

  }  

    

  delete bestNet;


}


- added method getBestNetwork():


void CoSyNE::getBestNetwork(Network *net)

{

	*net = *bestNetwork;

}


- added method GetCurrentWorkingDir():


// Get current directory

std::string CoSyNE::GetCurrentWorkingDir()

{

  char buff[FILENAME_MAX];

  GetCurrentDir( buff, FILENAME_MAX );

  std::string current_working_dir(buff);

  return current_working_dir;

}


5) main-cosyne.C


- struct options has been modified as follows:


static struct argp_option options[] = {

  {"file"       , 'f'          , "file"     , 0, "Input file"},

  {"numpops"    , 'z'          , "Z"        , 0, "Number of subpopulations"},

  {"popsize"    , 'n'          , "N"        , 0, "Size of subpopulations"},

  {"nettype"    , 't'          , "FF,SRN,FR", 0, "Type of network"},

  {"seed"       , 's'          , "S"        , 0, "Random seed"},

  {"mutation"   , 'm'          , "M"        , 0, "Mutation rate"},

  {"generations", 'g'          , "G"        , 0, "Max number of generations"},

  {"netlevel"   ,  OPT_NL      , "Size"     , 0, "Network level evolution"},

  {"dar"        ,  OPT_GROW    ,  0         , 0, "Disable adding/removing of subpops"},

  {"stag"       ,  OPT_STAG    , "S"        , 0, "Stagnation criteria"},

  {"test"       ,  OPT_TEST    , "netfile"  , 0, "File of network to be tested"},

  {"verbose"    ,  OPT_VERB    ,  0         , 0, "Print individual fitnesses"},

  {"seednet"    ,  OPT_SEEDNET , "netfile"  , 0, "Evolve around a network"},

  {"save"       ,  OPT_SAVE    , 0          , 0, "Save networks?"},

  {"perc"       ,  OPT_PERC    , 0          , 0, "Send Netlevel neurons back to ESP?"},

  {"lesion"     ,  OPT_LESION  , 0          , 0, "Lesion test"},

  {"nevals"     ,  OPT_EVALS   , "N"        , 0, "Number of evals per neuron"},

  {"initsp"     ,  OPT_INIT_SP , "N"        , 0, "Initial subpop size"},

  {"loci"       ,  OPT_LOCI    , "L"        , OPTION_HIDDEN, "Loci per weight"},

  {"neutral"    ,  OPT_NEUTRAL , "M"        , 0, "Neutral mutation rate"},  

  {"proportional",  OPT_PROP    , 0         , OPTION_HIDDEN, ""},  

  {"shift"      ,  OPT_SHIFT   , "double"   , OPTION_HIDDEN, ""}, 

  {"wtrange"    ,  'w' , "W"        , OPTION_HIDDEN, "Allele value range"},

  //{"wtrange"    ,  OPT_WTRANGE , "W"        , OPTION_HIDDEN, "Allele value range"},

  {"crossover"  ,  OPT_CROSS   , "int"      , 0, "Crossover type: 1=1p, 2=SBX"},  {"list"       ,  OPT_LIST    , 0          , 0, "List network types"},

  //{"evaluations",  OPT_EVALS_MAX, "int"     , 0, "Max number of network evaluations"},

  {"evaluations",  'e', "E"     , OPTION_HIDDEN, "Max number of network evaluations"},

  {"dir", 'd', "D", OPTION_HIDDEN, "Directory where files must be saved"},

  {"ss"         ,  OPT_SAME_SEED, 0         , OPTION_HIDDEN, "same seed for all evals"},  

  { 0 }

};


- method parse_opt() has been modified as follows:


static error_t

parse_opt (int key, char *arg, struct argp_state *state)

{

  //struct cosyneargs *arguments = (struct cosyneargs *) state->input;

  

  switch(key)

    {

    case 'f':

      cosyneargs.paramfile = arg;

      break;

    case 'g':

      maxGenerations = atoi(arg);

      break;

    case 'z':

      if(atoi(arg) == 0){ //if -z is 0 chose random num of subpops.

	reseed(time(NULL));

	cosyneargs.numpops = (lrand48() % 9) + 1;

      }

      else 

	cosyneargs.numpops = atoi(arg);

      break;

    case 'n':

      cosyneargs.popsize = atoi(arg);

      break;

    case 't':

      cosyneargs.net = genNet( intToNetEnum( atoi(arg) ), 0,0,0 );

      cosyneargs.nettype = atoi(arg); // change this

      break;

    case 's':

      cosyneargs.seed = atoi(arg);

      break;

    case 'm':

      cosyneargs.mutation = atof(arg);

      break;

    case OPT_NL:

      cosyneargs.netlevel = true;

      cosyneargs.netlevelsize = atoi(arg);

      break;

    case OPT_STAG:

      cosyneargs.stagnation = atoi(arg);;

      break;

    case OPT_GROW:

      cosyneargs.grownets = false;

      break;

    case OPT_TEST:

      TEST = true;

      NETFILE = arg;

      //      printf("%s\n", NETFILE);

      break;

    case OPT_VERB:

      cosyneargs.verbose = true;

      break;

    case OPT_SEEDNET:

      cosyneargs.seednet = true;

      NETFILE = arg;

      break;

    case OPT_SAVE:

      cosyneargs.savenets = true;

      break;

    case OPT_PERC:

      cosyneargs.perc = true;

      break;

    case OPT_LESION:

      LESION = true;

      break;

    case OPT_EVALS:

      cosyneargs.numevals = atoi(arg);

      break;

    case OPT_INIT_SP:

      cosyneargs.init_popsize = atoi(arg);

      break;

    case OPT_LOCI:

      NUM_LOCI = atoi(arg);

      break;

    case OPT_NEUTRAL:

      cosyneargs.neutral = atof(arg);

      break;

    case OPT_PROP:

      cosyneargs.proportional = true;

      break;

    case OPT_SHIFT:

      cosyneargs.shift = atof(arg);

      break;

    //case OPT_WTRANGE:

	case 'w':

      cosyneargs.wtrange = atof(arg);

      break;

    case OPT_CROSS:

      cosyneargs.crossover_type = atoi(arg);

      break;

    case OPT_LIST:

      listNetTypes();

      exit(0);

      break;

    //case OPT_EVALS_MAX:

    case 'e':

      maxEvaluations = atoi(arg);

      break;

    case 'd':

      cosyneargs.directory = arg;

      break;

    case OPT_SAME_SEED:

      cosyneargs.same_seed = true;

      break;

    default:

      return ARGP_ERR_UNKNOWN;

    }

  return 0;

}


- added the following macros definitions:


#define OPT_NTRIALS (NUM_COSYNE_OPTS + 11)

#define OPT_FIXED   (NUM_COSYNE_OPTS + 12)

#define OPT_DELAY   (NUM_COSYNE_OPTS + 13)


- the struct env_options has been modified as follows:


static struct argp_option env_options[] = {

  {"nm"    , OPT_NM     ,  0   , 0, "Non-Markov"},

  {"poles" , OPT_NPOLES , "P"  , 0, "Number of poles"},

  {"pl"    , OPT_PL     , "L"  , 0, "Length of short pole"},

  {"pa"    , OPT_ANGLE  , "A"  , 0, "initial angle of long pole in degrees"},

  {"noise" , OPT_NOISE  , "N"  , 0, "Sensor noise"},

  {"gruau" , OPT_GRUAU  ,  0   , 0, "Gruau fitness"},

  {"model" , OPT_MODEL  , "Model file", 0, "Use NN model for Environment."}, 

  {"traj"  , OPT_TRAJ   , "T"  , 0, "Trajectory noise"},

  {"gain"  , OPT_GAIN   , "G"  , 0, "Transfer correction gain"},

  {"inc"   , OPT_INC    ,  0   , 0, "Evolve incrementally"},

  {"trials", OPT_NTRIALS,  0 , 0, "Number of trials"},

  {"fixed" , OPT_FIXED  ,  0 , 0, "Use fixed positions"},

  {"delay" , OPT_DELAY  ,  0 , 0, "Delay" },

  { 0 }

};


- method parse_env_opt() has been modified as follows:


static error_t

parse_env_opt (int key, char *arg, struct argp_state *state)

{

  //struct cosyneargs *ea = (struct cosyneargs *) state.input;

  //struct cartArgs *arguments = (struct cartArgs *) ea.envargs;

  

  switch(key)

    {

    case OPT_NM:

      cartargs.markov = false;

      break;

    case OPT_NPOLES:

      cartargs.numpoles = atoi(arg);

      break;

    case OPT_PL:

      cartargs.polelength = atof(arg);

      break;

    case OPT_NOISE:

      cartargs.noise = atof(arg);

      break;

    case OPT_ANGLE:

      cartargs.poleangle = atof(arg);

      break;

    case OPT_GRUAU:

      cartargs.gruau = true;

      break;

    case OPT_MODEL:

      cartargs.model = true;

      strcpy(cartargs.modelfile, arg);

      break; 

    case OPT_TRAJ:

      cartargs.trajnoise = atof(arg);

      break;

    case OPT_GAIN:

      cartargs.gain = atof(arg);

      break;

    case OPT_INC:

      cartargs.incremental = true;

      break;

	case OPT_NTRIALS:

	  cartargs.ntrials = 8;

	  break;

	case OPT_FIXED:

	  cartargs.fixed = true;

	  break;

	case OPT_DELAY:

	  cartargs.delay = 1;

	  break;

    default:

      return ARGP_ERR_UNKNOWN;

    }

  return 0;

}


- main() has been modified as follows:


int main(int argc, char *argv[])

{


  std::string currdir = argv[0]; //program full path + name of binary file

  currdir.erase(currdir.find_last_of('\/')+1);//remove name of binary file;

  // Parse command-line arguments.


  //defaults

  maxGenerations         = 50000;

  maxEvaluations         = 2000000;


  cosyneargs.numpops        = 10;

  cosyneargs.popsize        = 30;

  cosyneargs.numevals       = 1;

  cosyneargs.nettype        = 3;//default to FullyRecurrentNetwork 

  cosyneargs.net            = genNet( intToNetEnum( cosyneargs.nettype ), 0,0,0 ); 

  cosyneargs.netlevel       = false;

  cosyneargs.netlevelsize   = 20; 

  cosyneargs.grownets       = true; //change to true once fixed

  cosyneargs.seed           = time(NULL);

  cosyneargs.mutation       = 0.05;

  cosyneargs.stagnation     = 20;

  TEST                      = false;

  LESION                    = false;

  cosyneargs.verbose        = false;

  cosyneargs.seednet        = false;

  cosyneargs.paramfile      = "";

  cosyneargs.savenets       = false;

  cosyneargs.perc           = false;

  cosyneargs.init_popsize   = 0;

  cosyneargs.loci           = 1;

  cosyneargs.neutral        = 0.0;

  cosyneargs.wtrange        = 8.0;

  cosyneargs.directory      = (char*) currdir.c_str();

  cosyneargs.crossover_type = 3;

  

  //Weight prob params

  cosyneargs.proportional   = false;

  cosyneargs.shift          = 0.1;

  

#ifdef _CARTPOLE  

  cartargs.markov        = true;

  cartargs.numpoles      = 2;

  cartargs.poleangle     = 4.0156035; //degrees

  cartargs.polelength    = 0.1;

  cartargs.noise         = 0.0;

  cartargs.trajnoise     = 0.0;

  cartargs.model         = false;

  cartargs.incremental   = false;

  cartargs.gruau         = false;

  cartargs.ntrials       = 1;

  cartargs.fixed         = false;

  cartargs.delay         = 0;

  cartargs.directory     = (char*) currdir.c_str();

#endif

#ifdef _BLOCK

  blockargs.incremental     = false;

  blockargs.task            = 0;

  blockargs.blocks          = 6;

  blockargs.trials          = 100;

  blockargs.think           = false;

  //  blockargs.think_limit     = 8;

  blockargs.size            = 6;

  blockargs.steps           = 80;

#endif


  cout << "Parsing the arguments..." << endl;


//#ifdef _ARGP

  argp_parse(&esp_parser, argc, argv, 0, 0, 0 );

//#endif


  cout << "Parsing done!" << endl;


  //cosyneargs.seed = i;

  reseed(cosyneargs.seed);

  cout << "Random seed : " << cosyneargs.seed << endl;


  cout << "CoSyNE --- Saving directory : " << cosyneargs.directory << endl;

  

#ifdef _CARTPOLE

  cartargs.seed = cosyneargs.seed;

  cartargs.directory = cosyneargs.directory;

  cout << "CartPole --- Saving directory : " << cosyneargs.directory << endl;

#endif


  if(!cosyneargs.init_popsize)

    cosyneargs.init_popsize = cosyneargs.popsize;


#ifdef _MAZE89

  Maze89 env(&mazeargs); 

#endif

#ifdef _CARTPOLE

  CartPole env(&cartargs); 

#endif

#ifdef _ROCKET

  Rocket env(&rocketargs); 

#endif

#ifdef _BLOCK

  BlockPacker env(&blockargs); 

#endif


  setUpCtrlC();


  //Create CoSyNE object

  CoSyNE cosyne(&cosyneargs, env, *cosyneargs.net);


  


  //if there is a parameter/population file 

  if(cosyneargs.paramfile != ""){          //!< load it. start evolving from it

     cosyne.loadFile(cosyneargs.paramfile.c_str());

  }

  //if we want to seed the population with a saved network

  else if(cosyneargs.seednet){

    Network *net = loadNetworkXMLFile( NETFILE );

    cosyne.generatePopulationFromNetwork( net );

  }

  //test a saved network 

  else if(TEST){

    testNetwork(&env, NETFILE, LESION, true);

    exit(1);

  } 

  //if not, initialize CoSyNE with command line parameters

  else{

    cosyne.init();

  }  


  //  esp.savePopulation("out");

  if(RESTART) {

    cout <<  "RESTART BROKEN" << endl; //      esp.restart();

    exit(1);

  }

  else

    cosyne.evolve(maxGenerations, maxEvaluations);

  cosyne.endEvolution();

  exit(2);


}


In order to launch cosyne, you should type the following launch command:


./cosyne-dpole -t 3 -s 1 -m 0.8 -w 10.0 -g 5000 -e 200000 -d /home/cosyne/ --nm --gruau --trials --fixed --delay


In this case you run CoSyNE on 8 trials using fixed initial conditions in the delayed double-pole task. Mutation

rate is set to 0.8, weights in the range [-10.0,10.0]. Evolution lasts 5000 generations and 200000 evaluations are

performed.

Arguments starting with - refer to CoSyNE algorithm. You can change them as you prefer. On the other hand, arguments

starting with -- refer to CartPole task. You can either specify or omit them.

To run simulations without one or more of the options in the example, it is sufficient to remove the corresponding

flag (i.e., to run experiments on random initial conditions, remove the flag --fixed; to run simulations on the

double-pole task, remove the flag --delay).

If you do not specify arguments, cosyne is run using the default arguments defined in main-cosyne.C.
