# Supplementary material for: Maximizing adaptive power in neuroevolution
Source: PLoS One. 2018 Jul 18;13(7):e0198788. doi: 10.1371/journal.pone.0198788 (PMC6051599; doi:10.1371/journal.pone.0198788)
Supplement: S2 File — (ZIP) [file pone.0198788.s013.zip › CoSyNEreadme.txt]

Download the CoSyNE source code from the website:

http://www.idsia.ch/~tino/CoSyNE-1.2.tar.gz
