# Supplementary material for: Maximizing adaptive power in neuroevolution
Source: PLoS One. 2018 Jul 18;13(7):e0198788. doi: 10.1371/journal.pone.0198788 (PMC6051599; doi:10.1371/journal.pone.0198788)
Supplement: S3 File — (ZIP) [file pone.0198788.s014.zip]

Archive with 1,467 entries (1,344 files):
- farsa-1.4.5/
- farsa-1.4.5/THIRD_PARTY
- farsa-1.4.5/FindGSL.cmake
- farsa-1.4.5/Doxyfile.in
- farsa-1.4.5/README
- farsa-1.4.5/FARSACMakeUtilities.cmake
- farsa-1.4.5/nnfw/
- farsa-1.4.5/nnfw/include/
- farsa-1.4.5/nnfw/include/nnfwexceptions.h
- farsa-1.4.5/nnfw/include/outputfunction.h
- farsa-1.4.5/nnfw/include/cluster.h
- farsa-1.4.5/nnfw/include/memutils.h
- farsa-1.4.5/nnfw/include/nnfwconfig.h
- farsa-1.4.5/nnfw/include/neuralnet.h
- farsa-1.4.5/nnfw/include/normlinker.h
- farsa-1.4.5/nnfw/include/simplecluster.h
- farsa-1.4.5/nnfw/include/backpropagationalgo.h
- farsa-1.4.5/nnfw/include/libcompetitivefunctions.h
- farsa-1.4.5/nnfw/include/liboutputfunctions.h
- farsa-1.4.5/nnfw/include/updatable.h
- farsa-1.4.5/nnfw/include/learningalgorithm.h
- farsa-1.4.5/nnfw/include/libradialfunctions.h
- farsa-1.4.5/nnfw/include/libperiodicfunctions.h
- farsa-1.4.5/nnfw/include/linker.h
- farsa-1.4.5/nnfw/include/matrixlinker.h
- farsa-1.4.5/nnfw/include/copylinker.h
- farsa-1.4.5/nnfw/include/biasedcluster.h
- farsa-1.4.5/nnfw/include/dotlinker.h
- farsa-1.4.5/nnfw/src/
- farsa-1.4.5/nnfw/src/linker.cpp
- farsa-1.4.5/nnfw/src/nnfwlibinitializer.cpp
- farsa-1.4.5/nnfw/src/liboutputfunctions.cpp
- farsa-1.4.5/nnfw/src/normlinker.cpp
- farsa-1.4.5/nnfw/src/libperiodicfunctions.cpp
- farsa-1.4.5/nnfw/src/matrixlinker.cpp
- farsa-1.4.5/nnfw/src/dotlinker.cpp
- farsa-1.4.5/nnfw/src/learningalgorithm.cpp
- farsa-1.4.5/nnfw/src/simplecluster.cpp
- farsa-1.4.5/nnfw/src/cluster.cpp
- farsa-1.4.5/nnfw/src/neuralnet.cpp
- farsa-1.4.5/nnfw/src/libcompetitivefunctions.cpp
- farsa-1.4.5/nnfw/src/backpropagationalgo.cpp
- farsa-1.4.5/nnfw/src/updatable.cpp
- farsa-1.4.5/nnfw/src/copylinker.cpp
- farsa-1.4.5/nnfw/src/biasedcluster.cpp
- farsa-1.4.5/nnfw/src/libradialfunctions.cpp
- farsa-1.4.5/nnfw/CMakeLists.txt
- farsa-1.4.5/nnfw/ui/
- farsa-1.4.5/nnfw/ui/neuralnetui.h
- farsa-1.4.5/nnfw/ui/neuralnetconfwidget.h
- farsa-1.4.5/nnfw/ui/neuralnetconfwidget.cpp
- farsa-1.4.5/nnfw/ui/neuralnetui.cpp
- farsa-1.4.5/nnfw/docs/
- farsa-1.4.5/nnfw/docs/main.dox
- farsa-1.4.5/CTestScript.cmake
- farsa-1.4.5/CTestCustom.cmake
- farsa-1.4.5/INSTALL
- farsa-1.4.5/COPYING
- farsa-1.4.5/worldsim/
- farsa-1.4.5/worldsim/CMakeLists_precompiledNewton.txt
- farsa-1.4.5/worldsim/conf/
- farsa-1.4.5/worldsim/conf/phyicub/
- farsa-1.4.5/worldsim/conf/phyicub/icub_left_arm_safe.ini
- farsa-1.4.5/worldsim/conf/phyicub/skinrighthand.ini
- farsa-1.4.5/worldsim/conf/phyicub/icub_inertial.ini
- farsa-1.4.5/worldsim/conf/phyicub/icub_right_hand_safe.ini
- farsa-1.4.5/worldsim/conf/phyicub/icub_head_torso.ini
- farsa-1.4.5/worldsim/conf/phyicub/icub_left_arm.ini
- farsa-1.4.5/worldsim/conf/phyicub/icubSafeLeftHand.ini
- farsa-1.4.5/worldsim/conf/phyicub/icub_right_leg.ini
- farsa-1.4.5/worldsim/conf/phyicub/iCubInterface.ini
- farsa-1.4.5/worldsim/conf/phyicub/icubSafeRightHand.ini
- farsa-1.4.5/worldsim/conf/phyicub/skinlefthand.ini
- farsa-1.4.5/worldsim/conf/phyicub/icub.ini
- farsa-1.4.5/worldsim/conf/phyicub/icub_head_torso_safe.ini
- farsa-1.4.5/worldsim/conf/phyicub/icub_right_hand.ini
- farsa-1.4.5/worldsim/conf/phyicub/icubSafeLegs.ini
- farsa-1.4.5/worldsim/conf/phyicub/icub_left_leg_safe.ini
- farsa-1.4.5/worldsim/conf/phyicub/icub_left_hand_safe.ini
- farsa-1.4.5/worldsim/conf/phyicub/icub_left_leg.ini
- farsa-1.4.5/worldsim/conf/phyicub/icub_left_hand.ini
- farsa-1.4.5/worldsim/conf/phyicub/icubSafeLeftArm.ini
- farsa-1.4.5/worldsim/conf/phyicub/table.ini
- farsa-1.4.5/worldsim/conf/phyicub/icubEyes.ini
- farsa-1.4.5/worldsim/conf/phyicub/robotMotorGui.ini
- farsa-1.4.5/worldsim/conf/phyicub/.directory
- farsa-1.4.5/worldsim/conf/phyicub/icub_right_arm_safe.ini
- farsa-1.4.5/worldsim/conf/phyicub/icub_right_leg_safe.ini
- farsa-1.4.5/worldsim/conf/phyicub/icubSafeRightArm.ini
- farsa-1.4.5/worldsim/conf/phyicub/icubSafeHeadTorso.ini
- farsa-1.4.5/worldsim/conf/phyicub/icub_right_arm.ini
- farsa-1.4.5/worldsim/include/
- farsa-1.4.5/worldsim/include/phyhinge.h
- farsa-1.4.5/worldsim/include/wmatrix.h
- farsa-1.4.5/worldsim/include/phykhepera.h
- farsa-1.4.5/worldsim/include/phybox.h
- farsa-1.4.5/worldsim/include/simplecontrol.h
- farsa-1.4.5/worldsim/include/phyballandsocket.h
- farsa-1.4.5/worldsim/include/physuspension.h
- farsa-1.4.5/worldsim/include/wvector.h
- farsa-1.4.5/worldsim/include/phyobject.h
- farsa-1.4.5/worldsim/include/phymarxbot.h
- farsa-1.4.5/worldsim/include/wobject.h
- farsa-1.4.5/worldsim/include/phyjoint.h
- farsa-1.4.5/worldsim/include/ownable.h
- farsa-1.4.5/worldsim/include/phycone.h
- farsa-1.4.5/worldsim/include/wmesh.h
- farsa-1.4.5/worldsim/include/phyfixed.h
- farsa-1.4.5/worldsim/include/phyellipsoid.h
- farsa-1.4.5/worldsim/include/phyuniversal.h
- farsa-1.4.5/worldsim/include/sensorcontrollers.h
- farsa-1.4.5/worldsim/include/wquaternion.h
- farsa-1.4.5/worldsim/include/motorcontrollers.h
- farsa-1.4.5/worldsim/include/private/
- farsa-1.4.5/worldsim/include/private/renderwobjecthierarchy.h
- farsa-1.4.5/worldsim/include/private/phyobjectprivate.h
- farsa-1.4.5/worldsim/include/private/phyjointprivate.h
- farsa-1.4.5/worldsim/include/private/worldprivate.h
- farsa-1.4.5/worldsim/include/phyheightfield.h
- farsa-1.4.5/worldsim/include/renderworld.h
- farsa-1.4.5/worldsim/include/phycylinder.h
- farsa-1.4.5/worldsim/include/graphicalwobject.h
- farsa-1.4.5/worldsim/include/graphicalmarkers.h
- farsa-1.4.5/worldsim/include/worldsimconfig.h
- farsa-1.4.5/worldsim/include/physphere.h
- farsa-1.4.5/worldsim/include/phyepuck.h
- farsa-1.4.5/worldsim/include/world.h
- farsa-1.4.5/worldsim/include/phycompoundobject.h
- farsa-1.4.5/worldsim/textures/
- farsa-1.4.5/worldsim/textures/tiles/
- farsa-1.4.5/worldsim/textures/tiles/16tile08.jpg
- farsa-1.4.5/worldsim/textures/tiles/16tile07.jpg
- farsa-1.4.5/worldsim/textures/tiles/16tile12.jpg
- farsa-1.4.5/worldsim/textures/tiles/16tile06.jpg
- farsa-1.4.5/worldsim/textures/tiles/16tile01.jpg
- farsa-1.4.5/worldsim/textures/tiles/tilebump.jpg
- farsa-1.4.5/worldsim/textures/tiles/16tile04.jpg
- farsa-1.4.5/worldsim/textures/tiles/tile03.jpg
- farsa-1.4.5/worldsim/textures/tiles/16tile05.jpg
- farsa-1.4.5/worldsim/textures/tiles/16tile02.jpg
- farsa-1.4.5/worldsim/textures/tiles/16tile13.jpg
- farsa-1.4.5/worldsim/textures/tiles/tile05.jpg
- farsa-1.4.5/worldsim/textures/tiles/tile04.jpg
- farsa-1.4.5/worldsim/textures/tiles/tile01.jpg
- farsa-1.4.5/worldsim/textures/tiles/tile02.jpg
- farsa-1.4.5/worldsim/textures/tiles/16tile11.jpg
- farsa-1.4.5/worldsim/textures/tiles/16tile-B.jpg
- farsa-1.4.5/worldsim/textures/tiles/16tile03.jpg
- farsa-1.4.5/worldsim/textures/tiles/16tile10.jpg
- farsa-1.4.5/worldsim/textures/tiles/16tile09.jpg
- farsa-1.4.5/worldsim/textures/covers/
- farsa-1.4.5/worldsim/textures/covers/eyep2_b.jpg
- farsa-1.4.5/worldsim/textures/covers/head.ms3d
- farsa-1.4.5/worldsim/textures/covers/face.jpg
- farsa-1.4.5/worldsim/textures/covers/marxbot_12leds.jpg
- farsa-1.4.5/worldsim/textures/covers/faceMask.ppm
- farsa-1.4.5/worldsim/textures/white.jpg
- farsa-1.4.5/worldsim/textures/skybox/
- farsa-1.4.5/worldsim/textures/skybox/sb_front.jpg
- farsa-1.4.5/worldsim/textures/skybox/sb2_top.jpg
- farsa-1.4.5/worldsim/textures/skybox/sb2_left.jpg
- farsa-1.4.5/worldsim/textures/skybox/sb2_front.jpg
- farsa-1.4.5/worldsim/textures/skybox/sb2_right.jpg
- farsa-1.4.5/worldsim/textures/skybox/sb2_back.jpg
- farsa-1.4.5/worldsim/textures/skybox/sb_back.jpg
- farsa-1.4.5/worldsim/textures/skybox/sb_left.jpg
- farsa-1.4.5/worldsim/textures/skybox/sb_top.jpg
- farsa-1.4.5/worldsim/textures/skybox/sb_right.jpg
- farsa-1.4.5/worldsim/textures/skybox/sb_bottom.jpg
- farsa-1.4.5/worldsim/textures/metal/
- farsa-1.4.5/worldsim/textures/metal/brass01.jpg
- farsa-1.4.5/worldsim/textures/metal/iron05.jpg
- farsa-1.4.5/worldsim/textures/metal/zaun_tex.jpg
- farsa-1.4.5/worldsim/textures/metal/metbgr02.jpg
- farsa-1.4.5/worldsim/textures/metal/hambrass.jpg
- farsa-1.4.5/worldsim/textures/metal/metbgr03.jpg
- farsa-1.4.5/worldsim/textures/metal/zinc02.jpg
- farsa-1.4.5/worldsim/textures/metal/metbgr04.jpg
- farsa-1.4.5/worldsim/textures/metal/m_mesh01.jpg
- farsa-1.4.5/worldsim/textures/metal/zinc01.jpg
- farsa-1.4.5/worldsim/textures/metal/zaun_a.jpg
- farsa-1.4.5/worldsim/textures/metal/iron02.jpg
- farsa-1.4.5/worldsim/textures/metal/iron04.jpg
- farsa-1.4.5/worldsim/textures/metal/verdig01.jpg
- farsa-1.4.5/worldsim/textures/metal/copper02.jpg
- farsa-1.4.5/worldsim/textures/metal/copper01.jpg
- farsa-1.4.5/worldsim/textures/metal/plate01.jpg
- farsa-1.4.5/worldsim/textures/metal/iron03.jpg
- farsa-1.4.5/worldsim/textures/metal/zinc03.jpg
- farsa-1.4.5/worldsim/textures/metal/metbgr01.jpg
- farsa-1.4.5/worldsim/textures/metal/limba.jpg
- farsa-1.4.5/worldsim/textures/metal/iron01.jpg
- farsa-1.4.5/worldsim/textures/textures.qrc
- farsa-1.4.5/worldsim/textures/ground/
- farsa-1.4.5/worldsim/textures/ground/cobbles01.jpg
- farsa-1.4.5/worldsim/textures/ground/asph01.jpg
- farsa-1.4.5/worldsim/textures/ground/ground05.jpg
- farsa-1.4.5/worldsim/textures/ground/asph03.jpg
- farsa-1.4.5/worldsim/textures/ground/snowy03.jpg
- farsa-1.4.5/worldsim/textures/ground/mud01.jpg
- farsa-1.4.5/worldsim/textures/ground/dry_mud.jpg
- farsa-1.4.5/worldsim/textures/ground/pebble03.jpg
- farsa-1.4.5/worldsim/textures/ground/snowy01.jpg
- farsa-1.4.5/worldsim/textures/ground/mud02.jpg
- farsa-1.4.5/worldsim/textures/ground/ground04.jpg
- farsa-1.4.5/worldsim/textures/ground/pebble01.jpg
- farsa-1.4.5/worldsim/textures/ground/ground01.jpg
- farsa-1.4.5/worldsim/textures/ground/cobbles02.jpg
- farsa-1.4.5/worldsim/textures/ground/ground03.jpg
- farsa-1.4.5/worldsim/textures/ground/snowy02.jpg
- farsa-1.4.5/worldsim/textures/ground/snowy04.jpg
- farsa-1.4.5/worldsim/textures/ground/ground07.jpg
- farsa-1.4.5/worldsim/textures/ground/snowy05.jpg
- farsa-1.4.5/worldsim/textures/ground/ground08.jpg
- farsa-1.4.5/worldsim/textures/ground/ground02.jpg
- farsa-1.4.5/worldsim/textures/ground/ground06.jpg
- farsa-1.4.5/worldsim/textures/ground/asph02.jpg
- farsa-1.4.5/worldsim/textures/ground/pebble02.jpg
- farsa-1.4.5/worldsim/src/
- farsa-1.4.5/worldsim/src/phyheightfield.cpp
- farsa-1.4.5/worldsim/src/phyjoint.cpp
- farsa-1.4.5/worldsim/src/phyellipsoid.cpp
- farsa-1.4.5/worldsim/src/phybox.cpp
- farsa-1.4.5/worldsim/src/phyepuck.cpp
- farsa-1.4.5/worldsim/src/renderworld.cpp
- farsa-1.4.5/worldsim/src/wobject.cpp
- farsa-1.4.5/worldsim/src/sensorcontrollers.cpp
- farsa-1.4.5/worldsim/src/phycone.cpp
- farsa-1.4.5/worldsim/src/simplecontrol.cpp
- farsa-1.4.5/worldsim/src/phycompoundobject.cpp
- farsa-1.4.5/worldsim/src/physphere.cpp
- farsa-1.4.5/worldsim/src/renderwobjecthierarchy.cpp
- farsa-1.4.5/worldsim/src/phyfixed.cpp
- farsa-1.4.5/worldsim/src/physuspension.cpp
- farsa-1.4.5/worldsim/src/world.cpp
- farsa-1.4.5/worldsim/src/phykhepera.cpp
- farsa-1.4.5/worldsim/src/phyhinge.cpp
- farsa-1.4.5/worldsim/src/graphicalwobject.cpp
- farsa-1.4.5/worldsim/src/phyobject.cpp
- farsa-1.4.5/worldsim/src/phyuniversal.cpp
- farsa-1.4.5/worldsim/src/ownable.cpp
- farsa-1.4.5/worldsim/src/graphicalmarkers.cpp
- farsa-1.4.5/worldsim/src/phyballandsocket.cpp
- farsa-1.4.5/worldsim/src/libinitializer.cpp
- farsa-1.4.5/worldsim/src/wmesh.cpp
- farsa-1.4.5/worldsim/src/phymarxbot.cpp
- farsa-1.4.5/worldsim/src/motorcontrollers.cpp
- farsa-1.4.5/worldsim/src/phycylinder.cpp
- farsa-1.4.5/worldsim/CMakeLists.txt
- farsa-1.4.5/worldsim/3rdParts/
- farsa-1.4.5/worldsim/3rdParts/qglviewer/
- farsa-1.4.5/worldsim/3rdParts/qglviewer/saveSnapshot.cpp
- farsa-1.4.5/worldsim/3rdParts/qglviewer/manipulatedCameraFrame.cpp
- farsa-1.4.5/worldsim/3rdParts/qglviewer/mouseGrabber.h
- farsa-1.4.5/worldsim/3rdParts/qglviewer/qglviewer-icon.xpm
- farsa-1.4.5/worldsim/3rdParts/qglviewer/quaternion.h
- farsa-1.4.5/worldsim/3rdParts/qglviewer/keyFrameInterpolator.cpp
- farsa-1.4.5/worldsim/3rdParts/qglviewer/domUtils.h
- farsa-1.4.5/worldsim/3rdParts/qglviewer/constraint.cpp
- farsa-1.4.5/worldsim/3rdParts/qglviewer/constraint.h
- farsa-1.4.5/worldsim/3rdParts/qglviewer/manipulatedCameraFrame.h
- farsa-1.4.5/worldsim/3rdParts/qglviewer/qglviewer_fr.ts
- farsa-1.4.5/worldsim/3rdParts/qglviewer/quaternion.cpp
- farsa-1.4.5/worldsim/3rdParts/qglviewer/manipulatedFrame.cpp
- farsa-1.4.5/worldsim/3rdParts/qglviewer/camera.h
- farsa-1.4.5/worldsim/3rdParts/qglviewer/vec.cpp
- farsa-1.4.5/worldsim/3rdParts/qglviewer/frame.cpp
- farsa-1.4.5/worldsim/3rdParts/qglviewer/QGLViewer.pro
- farsa-1.4.5/worldsim/3rdParts/qglviewer/qglviewer.icns
- farsa-1.4.5/worldsim/3rdParts/qglviewer/ImageInterface.ui
- farsa-1.4.5/worldsim/3rdParts/qglviewer/license/
- farsa-1.4.5/worldsim/3rdParts/qglviewer/license/README
- farsa-1.4.5/worldsim/3rdParts/qglviewer/license/LICENCE
- farsa-1.4.5/worldsim/3rdParts/qglviewer/license/GPL_EXCEPTION
- farsa-1.4.5/worldsim/3rdParts/qglviewer/qglviewer.h
- farsa-1.4.5/worldsim/3rdParts/qglviewer/VRender/
- farsa-1.4.5/worldsim/3rdParts/qglviewer/VRender/BackFaceCullingOptimizer.cpp
- farsa-1.4.5/worldsim/3rdParts/qglviewer/VRender/Primitive.h
- farsa-1.4.5/worldsim/3rdParts/qglviewer/VRender/Primitive.cpp
- farsa-1.4.5/worldsim/3rdParts/qglviewer/VRender/TopologicalSortMethod.cpp
- farsa-1.4.5/worldsim/3rdParts/qglviewer/VRender/VRender.cpp
- farsa-1.4.5/worldsim/3rdParts/qglviewer/VRender/Exporter.h
- farsa-1.4.5/worldsim/3rdParts/qglviewer/VRender/VisibilityOptimizer.cpp
- farsa-1.4.5/worldsim/3rdParts/qglviewer/VRender/ParserGL.h
- farsa-1.4.5/worldsim/3rdParts/qglviewer/VRender/PrimitivePositioning.cpp
- farsa-1.4.5/worldsim/3rdParts/qglviewer/VRender/NVector3.cpp
- farsa-1.4.5/worldsim/3rdParts/qglviewer/VRender/Vector3.cpp
- farsa-1.4.5/worldsim/3rdParts/qglviewer/VRender/gpc.h
- farsa-1.4.5/worldsim/3rdParts/qglviewer/VRender/Exporter.cpp
- farsa-1.4.5/worldsim/3rdParts/qglviewer/VRender/Types.h
- farsa-1.4.5/worldsim/3rdParts/qglviewer/VRender/BSPSortMethod.cpp
- farsa-1.4.5/worldsim/3rdParts/qglviewer/VRender/Vector2.h
- farsa-1.4.5/worldsim/3rdParts/qglviewer/VRender/AxisAlignedBox.h
- farsa-1.4.5/worldsim/3rdParts/qglviewer/VRender/ParserGL.cpp
- farsa-1.4.5/worldsim/3rdParts/qglviewer/VRender/Vector2.cpp
- farsa-1.4.5/worldsim/3rdParts/qglviewer/VRender/PrimitivePositioning.h
- farsa-1.4.5/worldsim/3rdParts/qglviewer/VRender/EPSExporter.cpp
- farsa-1.4.5/worldsim/3rdParts/qglviewer/VRender/Vector3.h
- farsa-1.4.5/worldsim/3rdParts/qglviewer/VRender/Optimizer.h
- farsa-1.4.5/worldsim/3rdParts/qglviewer/VRender/gpc.cpp
[truncated: 1,167 more entries]
