# Supplementary material for: Maximizing adaptive power in neuroevolution
Source: PLoS One. 2018 Jul 18;13(7):e0198788. doi: 10.1371/journal.pone.0198788 (PMC6051599; doi:10.1371/journal.pone.0198788)
Supplement: S3 File — (ZIP) [file pone.0198788.s014.zip › farsa-1.4.5/THIRD_PARTY]

FARSA uses the following third party libraries, with modifications made by
FARSA developers:

 * Eigen, version 3.2.0
   Licensed under MPL2 and other licenses
   Placed at utilities/Eigen
   Original license documents included at utilities/Eigen/license/
   See  http://eigen.tuxfamily.org/

 * qgv
   Licensed under GNU LGPL
   Placed at utilities/qgv
   Original license document included at utilities/qgv/LICENSE.txt
   See http://code.google.com/p/qgv/

 * Qwt version 6.1.0
   Licensed under Qwt License, Version 1.0
   Placed at utilities/qwt
   Original license document included at utilities/qwt/COPYING
   See http://qwt.sourceforge.net/

 * Newton SDK version 2.33
   Licensed under Newton zlib license
   Placed at worldsim/3rdParts/newton
   Original license document included at worldsim/3rdParts/newton/COPYING
   See http://newtondynamics.com/forum/newton.php

 * QGLViewer version 2.5.2
   Licensed under GNU GPL
   Placed at worldsim/3rdParts/qglviewer
   Original license documents included at worldsim/3rdParts/qglviewer/license/
   See http://www.libqglviewer.com/
