# Supplementary material for: Maximizing adaptive power in neuroevolution
Source: PLoS One. 2018 Jul 18;13(7):e0198788. doi: 10.1371/journal.pone.0198788 (PMC6051599; doi:10.1371/journal.pone.0198788)
Supplement: S3 File — (ZIP) [file pone.0198788.s014.zip › farsa-1.4.5/FARSACMakeUtilities.cmake]

# This file contains utility functions for cmake scripts used to compile farsa
# libraries

# The macro returning the list of subdirectories in a given directory. subdirs
# is where the result is put (should be a variable), parentdir is the directory
# whose subdirs should be returned (should be a value). Note that .svn directory
# is not added to the list if found. Moreover we return just the directory name,
# not the full path (i.e. we return the path relative to parentdir)
MACRO (FIND_SUBDIRECTORIES subdirs parentdir)
	# Emptying subdirs
	SET (${subdirs})

	# Getting all elements inside parentdir
	FILE (GLOB OBJS ${parentdir}/*)

	# Now extracting only directories
	FOREACH (F ${OBJS})
		IF (IS_DIRECTORY ${F} AND NOT ${F} MATCHES ".*\\.svn.*" AND NOT ${F} MATCHES "CMakeFiles")
			LIST (APPEND ${subdirs} ${F})
		ENDIF (IS_DIRECTORY ${F} AND NOT ${F} MATCHES ".*\\.svn.*" AND NOT ${F} MATCHES "CMakeFiles")
	ENDFOREACH (F ${OBJS})
ENDMACRO (FIND_SUBDIRECTORIES)
