# Supplementary material for: Maximizing adaptive power in neuroevolution
Source: PLoS One. 2018 Jul 18;13(7):e0198788. doi: 10.1371/journal.pone.0198788 (PMC6051599; doi:10.1371/journal.pone.0198788)
Supplement: S3 File — (ZIP) [file pone.0198788.s014.zip › farsa-1.4.5/nnfw/include/memutils.h]

/********************************************************************************
 *  Neural Network Framework.                                                   *
 *  Copyright (C) 2005-2011 Gianluca Massera <emmegian@yahoo.it>                *
 *                                                                              *
 *  This program is free software; you can redistribute it and/or modify        *
 *  it under the terms of the GNU General Public License as published by        *
 *  the Free Software Foundation; either version 2 of the License, or           *
 *  (at your option) any later version.                                         *
 *                                                                              *
 *  This program is distributed in the hope that it will be useful,             *
 *  but WITHOUT ANY WARRANTY; without even the implied warranty of              *
 *  MERCHANTABILITY or FITNESS FOR A PARTICULAR PURPOSE.  See the               *
 *  GNU General Public License for more details.                                *
 *                                                                              *
 *  You should have received a copy of the GNU General Public License           *
 *  along with this program; if not, write to the Free Software                 *
 *  Foundation, Inc., 51 Franklin St, Fifth Floor, Boston, MA  02110-1301  USA  *
 ********************************************************************************/

#ifndef MEMUTILS_H
#define MEMUTILS_H

/*! \file
 */

#include "nnfwconfig.h"

namespace farsa {

/*!  template for memory copy of data
 * \ingroup nnfw_functions
 */
template<class T>
inline FARSA_NNFW_TEMPLATE void memoryCopy( T* dest, const T* src, unsigned int size ) {
	for( unsigned int i=0; i<size; i++ ) {
		dest[i] = src[i];
	};
};

/*! template for memory zeroing of data
 * \ingroup nnfw_functions
 */
template<class T>
inline FARSA_NNFW_TEMPLATE void memoryZeroing( T* data, unsigned int size ) {
	for( unsigned int i=0; i<size; i++ ) {
		data[i] = T();
	};
};

/*! specialization of memoryCopy for float data
 * \ingroup nnfw_functions
 */
inline FARSA_NNFW_TEMPLATE void memoryCopy( float* dest, const float* src, unsigned int size ) {
	memcpy( dest, src, sizeof(float)*size );
};

/*! specialization of memoryZeroing for float data
 * \ingroup nnfw_functions
 */
inline FARSA_NNFW_TEMPLATE void memoryZeroing( float* data, unsigned int size ) {
	memset( data, 0, sizeof(float)*size );
};

/*! specialization of memoryCopy for double data
 * \ingroup nnfw_functions
 */
inline FARSA_NNFW_TEMPLATE void memoryCopy( double* dest, const double* src, unsigned int size ) {
	memcpy( dest, src, sizeof(double)*size );
};

/*! specialization of memoryZeroing for double data
 * \ingroup nnfw_functions
 */
inline FARSA_NNFW_TEMPLATE void memoryZeroing( double* data, unsigned int size ) {
	memset( data, 0, sizeof(double)*size );
};

/*! specialization of memoryCopy for bool data
 * \ingroup nnfw_functions
 */
inline FARSA_NNFW_TEMPLATE void memoryCopy( bool* dest, const bool* src, unsigned int size ) {
	memcpy( dest, src, sizeof(bool)*size );
};

/*! specialization of memoryZeroing for bool data
 * \ingroup nnfw_functions
 */
inline FARSA_NNFW_TEMPLATE void memoryZeroing( bool* data, unsigned int size ) {
	memset( data, 0, sizeof(bool)*size );
};

}

#endif
