# Supplementary material for: Maximizing adaptive power in neuroevolution
Source: PLoS One. 2018 Jul 18;13(7):e0198788. doi: 10.1371/journal.pone.0198788 (PMC6051599; doi:10.1371/journal.pone.0198788)
Supplement: S3 File — (ZIP) [file pone.0198788.s014.zip › farsa-1.4.5/nnfw/src/neuralnet.cpp]

/********************************************************************************
 *  Neural Network Framework.                                                   *
 *  Copyright (C) 2005-2011 Gianluca Massera <emmegian@yahoo.it>                *
 *                                                                              *
 *  This program is free software; you can redistribute it and/or modify        *
 *  it under the terms of the GNU General Public License as published by        *
 *  the Free Software Foundation; either version 2 of the License, or           *
 *  (at your option) any later version.                                         *
 *                                                                              *
 *  This program is distributed in the hope that it will be useful,             *
 *  but WITHOUT ANY WARRANTY; without even the implied warranty of              *
 *  MERCHANTABILITY or FITNESS FOR A PARTICULAR PURPOSE.  See the               *
 *  GNU General Public License for more details.                                *
 *                                                                              *
 *  You should have received a copy of the GNU General Public License           *
 *  along with this program; if not, write to the Free Software                 *
 *  Foundation, Inc., 51 Franklin St, Fifth Floor, Boston, MA  02110-1301  USA  *
 ********************************************************************************/

#include "neuralnet.h"
#include "neuralnetui.h"

#ifdef FARSA_USE_GRAPHVIZ
	#include "neuralnetconfwidget.h"
#endif

namespace farsa {

NeuralNet::NeuralNet() {
	dimUps = 0;
}

NeuralNet::~NeuralNet() {
}

ParameterSettableUI* NeuralNet::getUIManager() {
#ifdef FARSA_USE_GRAPHVIZ
	return new NeuralNetUI( this );
#else
	return NULL;
#endif
}

void NeuralNet::addObserver( NeuralNetObserver* observer ) {
	if ( observers.contains(observer) ) return;
	observers.append( observer );
}

void NeuralNet::removeObserver( NeuralNetObserver* observer ) {
	observers.removeAll( observer );
}

void NeuralNet::addCluster( Cluster* c, bool isInput, bool isOutput ) {
#ifdef FARSA_DEBUG
	if ( !c ) {
		qWarning() << "Null Pointer passed to addCluster! This operation will be ignored" ;
		return;
	}
#endif
	// Check if the Cluster is already added
	if ( find( c ) ) {
#ifdef FARSA_DEBUG
		qWarning() << "Cluster already added! addCluster will be ignored" ;
#endif
		return;
	}
	clustersv.append( c );
	if ( isInput ) {
		inclusters.append( c );
	}
	if ( isOutput ) {
		outclusters.append( c );
	}
	if ( !isInput && !isOutput ) {
		hidclusters.append( c );
	}
	clsMap[c->name()] = c;
	return;
}

bool NeuralNet::removeCluster( Cluster* c ) {
#ifdef FARSA_DEBUG
	if ( !c ) {
		qWarning() << "Null Pointer passed to removeCluster! This operation will return false" ;
		return false;
	}
#endif
	if ( !find( c ) ) {
		return false;
	}
	clustersv.removeOne( c );
	inclusters.removeOne( c );
	outclusters.removeOne( c );
	hidclusters.removeOne( c );
	clsMap.remove( c->name() );
	return true;
}

void NeuralNet::markAsInput( Cluster* c ) {
#ifdef FARSA_DEBUG
	if ( !c ) {
		qWarning() << "Null Pointer passed to addCluster! This operation will be ignored" ;
		return;
	}
#endif
	// Check if the Cluster exists
	if ( !find( c ) ) {
#ifdef FARSA_DEBUG
		qWarning() << "attempt to mark a Cluster not present in this net!" ;
#endif
		return;
	}
	if ( inclusters.contains( c ) ) {
		return;
	}
	inclusters.append( c );
	hidclusters.removeOne( c );
}

void NeuralNet::markAsOutput( Cluster* c ) {
#ifdef FARSA_DEBUG
	if ( !c ) {
		qWarning() << "Null Pointer passed to addCluster! This operation will be ignored" ;
		return;
	}
#endif
	// Check if the Cluster exists
	if ( !find( c ) ) {
#ifdef FARSA_DEBUG
		qWarning() << "attempt to mark a Cluster not present in this net!" ;
#endif
		return;
	}
	if ( outclusters.contains( c ) ) {
		return;
	}
	outclusters.append( c );
	hidclusters.removeOne( c );
}

void NeuralNet::unmark( Cluster* c ) {
#ifdef FARSA_DEBUG
	if ( !c ) {
		qWarning() << "Null Pointer passed to addCluster! This operation will be ignored" ;
		return;
	}
#endif
	// Check if the Cluster exists
	if ( !find( c ) ) {
#ifdef FARSA_DEBUG
		qWarning() << "attempt to unmark a Cluster not present in this net!" ;
#endif
		return;
	}
	inclusters.removeOne( c );
	outclusters.removeOne( c );
	hidclusters.append( c );
	return;
}

void NeuralNet::unmarkAll( ) {
	inclusters.clear();
	outclusters.clear();
	hidclusters = clustersv;
	return;
}

bool NeuralNet::isIsolated( Cluster* c ) const {
#ifdef FARSA_DEBUG
	if ( !c ) {
		qWarning() << "Null Pointer passed to isIsolato! This operation will return false" ;
		return false;
	}
#endif
	return ( inLinks.count( c ) == 0 && outLinks.count( c ) == 0 );
}

ClusterList NeuralNet::clusters() const {
	return clustersv;
}

ClusterList NeuralNet::inputClusters() const {
	return inclusters;
}

ClusterList NeuralNet::outputClusters() const {
	return outclusters;
}

ClusterList NeuralNet::hiddenClusters() const {
	return hidclusters;
}

void NeuralNet::addLinker( Linker* l ) {
#ifdef FARSA_DEBUG
	if ( !l ) {
		qWarning() << "Null Pointer passed to addLinker! This operation will be ignored" ;
		return;
	}
#endif
	// Check if the Linker is already added
	if ( find( l ) ) {
#ifdef FARSA_DEBUG
		qWarning() << "Linker already added! addLinker will be ignored" ;
#endif
		return;
	}
#ifdef FARSA_DEBUG
	// --- Check: Are There in this net the Clusters that linker l connects ???
	if ( ! find( l->from() ) ) {
		qWarning() << "The linker that you want add links cluster" << l->from()->name() << "that doesn't exist in this net! This operation will be ignored" ;
		return;
	}
	if ( ! find( l->to() ) ) {
		qWarning() << "The linker that you want add links cluster" << l->to()->name() << "that doesn't exist in this net! This operation will be ignored" ;
		return;
	}
#endif
	linkersv.append( l );
	// Adding information in outLinks map
	outLinks[ l->from() ].append( l );
	// Adding information in inLinks map
	inLinks[ l->to() ].append( l );
	lksMap[l->name()] = l;
	return;
}

bool NeuralNet::removeLinker( Linker* l ) {
#ifdef FARSA_DEBUG
	if ( !l ) {
		qWarning() << "Null Pointer passed to removeLinker! This operation will return false" ;
		return false;
	}
#endif
	if ( !find(l) ) {
		return false;
	}
	linkersv.removeOne( l );
	outLinks[ l->from() ].removeOne( l );
	inLinks[ l->to() ].removeOne( l );
	lksMap.remove( l->name() );
	return true;
}

LinkerList NeuralNet::linkers() const {
	return linkersv;
}

LinkerList NeuralNet::linkers( Cluster* c, bool out ) const {
#ifdef FARSA_DEBUG
	if ( !c ) {
		qWarning() << "Null Pointer passed to linkers! This operation will return an empty LinkerList" ;
		return LinkerList();
	}
#endif
	if ( out ) {
		// Return outgoing linkers
		if ( outLinks.contains( c ) ) {
			return outLinks[c];
		}
	} else {
		// Return incoming linkers
		if ( inLinks.contains( c ) ) {
			return inLinks[c];
		}
	}
	return LinkerList();
}

void NeuralNet::setOrder( Updatable* u[], unsigned int dim ) {
	ups.clear();
	for( unsigned int i = 0; i<dim; i++ ) {
		if ( find( u[i] ) ) {
			ups.append( u[i] );
		}
#ifdef FARSA_DEBUG
		else {
			qWarning() << "In the Updatable order list passed there are some Clusters and/or Linkers not present in this NeuralNet";
		}
#endif
	}
	dimUps = ups.size();
	return;
}

void NeuralNet::setOrder( const UpdatableList& u ) {
	ups.clear();
	unsigned int dim = u.size();
	for( unsigned int i = 0; i<dim; i++ ) {
		if ( find( u[i] ) ) {
			ups.append( u[i] );
		}
#ifdef FARSA_DEBUG
		else {
			qWarning() << "In the Updatable order list passed there are some Clusters and/or Linkers not present in this NeuralNet";
		}
#endif
	}
	dimUps = ups.size();
	return;
}

void NeuralNet::randomize( double min, double max ) {
	int dim = clustersv.size();
	for( int i=0; i<dim; i++ ) {
		clustersv[i]->randomize( min, max );
	}
	dim = linkersv.size();
	for( int i=0; i<dim; i++ ) {
		linkersv[i]->randomize( min, max );
	}
}

Updatable* NeuralNet::getByName( QString name ) {
	if ( clsMap.contains( name ) ) {
		return clsMap[name];
	}
	if ( lksMap.contains( name ) ) {
		return lksMap[name];
	}
#ifdef FARSA_DEBUG
	qWarning() << "getByName: Updatable " << name << " not present in BaseNeuralNet";
#endif
	return NULL;
}

bool NeuralNet::find( const Cluster* cl ) const {
	return clustersv.contains( (Cluster*)cl );
}

bool NeuralNet::find( const Linker* l ) const {
	return linkersv.contains( (Linker*)l );
}

bool NeuralNet::find( const Updatable* u ) const {
	return (
		clustersv.contains( (Cluster*)u ) ||
		linkersv.contains( (Linker*)u )
	);
}

void NeuralNet::configure(ConfigurationParameters& params, QString prefix) {
	params.startRememberingGroupObjectAssociations();
	// the name will correspond to the group where the declaration of NeuralNet is
	QString myname = prefix;
	if ( myname.startsWith( ConfigurationParameters::GroupSeparator() ) ) {
		myname.remove( 0, 1 );
	}
	if ( myname.endsWith( ConfigurationParameters::GroupSeparator() ) ) {
		myname.chop( 1 );
	}
	setName( myname );

	// All Cluster has to be added before the creation of linkers, that's why the insertion is done after
	ClusterList clsToAdd;
	ClusterList clsInput;
	ClusterList clsOutput;
	LinkerList lnsToAdd;

	//--- get all subgroups, merge this list with clustersList and linkersList
	QStringList subgroups;
	foreach( QString sub, params.getGroupsList( prefix ) ) {
		// append the full path
		subgroups << (prefix+sub);
	}
	//--- clustersList and linkersList are supposed to be full path
	QString str = params.getValue(prefix + "clustersList");
	if (!str.isEmpty()) {
		subgroups << str.split(QRegExp("\\s+"), QString::SkipEmptyParts);
	}
	str = params.getValue(prefix + "linkersList");
	if (!str.isEmpty()) {
		subgroups << str.split(QRegExp("\\s+"), QString::SkipEmptyParts);
	}
	foreach( QString sub, subgroups ) {
		Updatable* up = params.getObjectFromGroup<Updatable>( sub, true );
		//--- check if is a Cluster
		Cluster* cl = dynamic_cast<Cluster*>(up);
		if ( cl && !clsToAdd.contains( cl ) ) clsToAdd << cl;
		//--- check if is a Linker
		Linker* ln = dynamic_cast<Linker*>(up);
		if ( ln && !lnsToAdd.contains( ln ) ) lnsToAdd << ln;
	}
	//--- parse the parameter inputClusters
	str = params.getValue(prefix + "inputClusters");
	if (!str.isEmpty()) {
		QStringList list = str.split(QRegExp("\\s+"), QString::SkipEmptyParts);
		foreach( QString sub, list ) {
			Cluster* cl = params.getObjectFromGroup<Cluster>( sub, true );
			if ( !clsToAdd.contains( cl ) ) clsToAdd << cl;
			clsInput << cl;
		}
	}
	//--- parse the parameter outputClusters
	str = params.getValue(prefix + "outputClusters");
	if (!str.isEmpty()) {
		QStringList list = str.split(QRegExp("\\s+"), QString::SkipEmptyParts);
		foreach( QString sub, list ) {
			Cluster* cl = params.getObjectFromGroup<Cluster>( sub, true );
			if ( !clsToAdd.contains( cl ) ) clsToAdd << cl;
			clsOutput << cl;
		}
	}
	//--- parse the parameter spreadOrder
	str = params.getValue(prefix + "spreadOrder");
	if (!str.isEmpty()) {
		QStringList list = str.split(QRegExp("\\s+"), QString::SkipEmptyParts);
		ups.clear();
		foreach( QString sub, list ) {
			Updatable* up = params.getObjectFromGroup<Updatable>( sub, true );
			// add it to the list of objects to add
			Cluster* cl = dynamic_cast<Cluster*>(up);
			if ( cl && !clsToAdd.contains( cl ) ) clsToAdd << cl;
			//--- check if is a Linker
			Linker* ln = dynamic_cast<Linker*>(up);
			if ( ln && !lnsToAdd.contains( ln ) ) lnsToAdd << ln;
			ups.append( up );
		}
		dimUps = ups.size();
	}
	foreach( Cluster* cl, clsToAdd ) {
		addCluster( cl );
	}
	foreach( Cluster* cl, clsInput ) {
		markAsInput( cl );
	}
	foreach( Cluster* cl, clsOutput ) {
		markAsOutput( cl );
	}
	foreach( Linker* ln, lnsToAdd ) {
		addLinker( ln );
	}
	params.stopRememberingGroupObjectAssociations();
}

void NeuralNet::save(ConfigurationParameters& params, QString prefix) {
	params.startObjectParameters( prefix, "NeuralNet", this );
	//--- save all Clusters and generate parameter clustersList
	QStringList list;
	list.clear();
	foreach( Cluster* cl, clustersv ) {
		params.createGroup( cl->name() );
		cl->save( params, cl->name() );
		list << cl->name();
	}
	params.createParameter( prefix, "clustersList", list.join(" ") );
	//--- save all Linkers and generate parameter linkersList
	list.clear();
	foreach( Linker* ln, linkersv ) {
		params.createGroup( ln->name() );
		ln->save( params, ln->name() );
		list << ln->name();
	}
	params.createParameter( prefix, "linkersList", list.join(" ") );
	//--- save parameter inputClusters
	list.clear();
	foreach( Cluster* cl, inclusters ) {
		list << cl->name();
	}
	params.createParameter( prefix, "inputClusters", list.join(" ") );
	//--- save parameter outputClusters
	list.clear();
	foreach( Cluster* cl, outclusters ) {
		list << cl->name();
	}
	params.createParameter( prefix, "outputClusters", list.join(" ") );
	//--- save parameter spreadOrder
	list.clear();
	foreach( Updatable* up, ups ) {
		list << up->name();
	}
	params.createParameter( prefix, "spreadOrder", list.join(" ") );
}

void NeuralNet::describe( QString type ) {
	Descriptor d = addTypeDescription( type, "Neural Network", "The neural network is a container for Clusters and Linkers. The topology and connectivity of the neural network is specified by the Linkers contained, while the order on which the Clusters and Linkers are updated is specified by the spreadOrder parameter of neural network" );
	d.describeObject( "clustersList" ).type( "Cluster" ).props( IsList ).help( "The list of all Clusters" );
	d.describeObject( "linkersList" ).type( "Linker" ).props( IsList ).help( "The list of all Linkers" );
	d.describeObject( "inputClusters" ).type( "Cluster" ).props( IsList ).help( "The list of Clusters marked as input of the neural network" );
	d.describeObject( "outputClusters" ).type( "Cluster" ).props( IsList ).help( "The list of Clusters marked as output of the neural network" );
	d.describeObject( "spreadOrder" ).type( "Updatable" ).props( IsMandatory | IsList ).help( "The order on which the Clusters and Linkers are updated", "All Clusters and Linkers specified here are also automatically added into the neural network. If this list contains all Clusters and Linkers, then the clustersList and the linkersList parameters are superfluous" );

#ifdef FARSA_USE_GRAPHVIZ
	// set the graphical editor
	setGraphicalEditor<NeuralNetConfWidget>(type);
#endif

}

}
