# Supplementary material for: Maximizing adaptive power in neuroevolution
Source: PLoS One. 2018 Jul 18;13(7):e0198788. doi: 10.1371/journal.pone.0198788 (PMC6051599; doi:10.1371/journal.pone.0198788)
Supplement: S3 File — (ZIP) [file pone.0198788.s014.zip › farsa-1.4.5/nnfw/docs/main.dox]

/********************************************************************************
 *  Neural Network Framework.                                                   *
 *  Copyright (C) 2005-2011 Gianluca Massera <emmegian@yahoo.it>                *
 *                                                                              *
 *  This program is free software; you can redistribute it and/or modify        *
 *  it under the terms of the GNU General Public License as published by        *
 *  the Free Software Foundation; either version 2 of the License, or           *
 *  (at your option) any later version.                                         *
 *                                                                              *
 *  This program is distributed in the hope that it will be useful,             *
 *  but WITHOUT ANY WARRANTY; without even the implied warranty of              *
 *  MERCHANTABILITY or FITNESS FOR A PARTICULAR PURPOSE.  See the               *
 *  GNU General Public License for more details.                                *
 *                                                                              *
 *  You should have received a copy of the GNU General Public License           *
 *  along with this program; if not, write to the Free Software                 *
 *  Foundation, Inc., 51 Franklin St, Fifth Floor, Boston, MA  02110-1301  USA  *
 ********************************************************************************/

/*! \mainpage Documentation of Neural Network Framework (release 2.0.0)
 *  \section nnfw_intro Introduction
 *
 *  This is a Neural Network Framework for creating, simulating and analyze any neural network you can image !!
 *
 * \todo
 *  - Add resetInnerStatus function to both Updatable and OutputFunction classes 
      (virtual function, implementation in base classes does nothing). When saving something
      (cluster, linker or outputfunction), the whole status is saved.
      This means that the resetInnerStatus should be called also after reloading the network
      from file to have a resetted network
 */

/*! \defgroup nnfw_functions NNFW Functions */
