# Supplementary material for: Maximizing adaptive power in neuroevolution
Source: PLoS One. 2018 Jul 18;13(7):e0198788. doi: 10.1371/journal.pone.0198788 (PMC6051599; doi:10.1371/journal.pone.0198788)
Supplement: S3 File — (ZIP) [file pone.0198788.s014.zip › farsa-1.4.5/CTestCustom.cmake]

# This file contains variables used to customize the behaviour of CTest
SET( CTEST_CUSTOM_MAXIMUM_NUMBER_OF_ERRORS 1000 )
SET( CTEST_CUSTOM_MAXIMUM_NUMBER_OF_WARNINGS 1000 )
SET( CTEST_CUSTOM_MAXIMUM_PASSED_TEST_OUTPUT_SIZE 1048576 )
SET( CTEST_CUSTOM_MAXIMUM_FAILED_TEST_OUTPUT_SIZE 1048576 )
