# Supplementary material for: Maximizing adaptive power in neuroevolution
Source: PLoS One. 2018 Jul 18;13(7):e0198788. doi: 10.1371/journal.pone.0198788 (PMC6051599; doi:10.1371/journal.pone.0198788)
Supplement: S3 File — (ZIP) [file pone.0198788.s014.zip › farsa-1.4.5/worldsim/CMakeLists_precompiledNewton.txt]

### CMake script for the worldsim library

### Resetting variables
SET( FARSA_USEFILE_WORLDSIM_DEFS )
SET( FARSA_USEFILE_WORLDSIM_INCLUDES )
SET( FARSA_USEFILE_WORLDSIM_LINKDIRS )
SET( FARSA_USEFILE_WORLDSIM_LIBRARIES )
SET( FARSA_USEFILE_WORLDSIM_CFLAGS )
SET( FARSA_USEFILE_WORLDSIM_LFLAGS )

### Find source and header files
FILE( GLOB WORLDSIM_SRCS ./src/*.cpp ./3rdParts/qglviewer/*.cpp ./3rdParts/qglviewer/VRender/*.cpp )
FILE( GLOB WORLDSIM_HDRS ./include/*.h ./include/private/*.h ./3rdParts/qglviewer/*.h ./3rdParts/qglviewer/VRender/*.h )
FILE( GLOB WORLDSIM_OWN_HDRS ./include/*.h )
FILE( GLOB WORLDSIM_QGLVIEWER_HDRS ./3rdParts/qglviewer/*.h ./3rdParts/qglviewer/VRender/*.h )
### Qt stuffs have been added in the parent script, here adding resources and mocs (where needed)
IF( FARSA_USE_QT5 )
	QT5_ADD_RESOURCES( WORLDSIM_SRCS "./textures/textures.qrc" )
	# We need to explicitly do this to use the Qt5Widgets_UIC_EXECUTABLE variable
	FIND_PACKAGE(Qt5Widgets)
ELSE( FARSA_USE_QT5 )
	QT4_ADD_RESOURCES( WORLDSIM_SRCS "./textures/textures.qrc" )
	QT4_WRAP_CPP( WORLDSIM_SRCS ${WORLDSIM_HDRS} OPTIONS "-nw" )
	QT4_WRAP_CPP( WORLDSIM_SRCS ./include/private/renderwobjecthierarchy.h OPTIONS "-nw" )
ENDIF( FARSA_USE_QT5 )

### Configuration variables of the Library
### TODO: make these user-configurable values
SET( WORLDSIM_USE_NEWTON ON )

IF( WORLDSIM_USE_NEWTON )
	LIST( APPEND FARSA_WORLDSIM_DEFS -DWORLDSIM_USE_NEWTON )
	INCLUDE_DIRECTORIES( "./3rdParts/newton" )
	LINK_DIRECTORIES( "${CMAKE_CURRENT_SOURCE_DIR}/3rdParts/newton" )
	### Defining variables with library names and other stuffs (architecture-dependant)
	IF( UNIX )
		INCLUDE( CheckTypeSize )
		CHECK_TYPE_SIZE( void* SIZEPTR BUILTIN_TYPES_ONLY )
		MATH( EXPR ARCHBITS "${SIZEPTR} * 8" )
		IF ( APPLE )
			SET( PHYSUF "mac${ARCHBITS}" )
		ELSE ( APPLE )
			SET( LINUX_NEWTON_OPTIMIZED_VERSION TRUE CACHE BOOL "Set to true use the experimental optimized Newton library on Linux" )
			IF( LINUX_NEWTON_OPTIMIZED_VERSION )
				SET( PHYSUF "lnx${ARCHBITS}_optimized" )
			ELSE( LINUX_NEWTON_OPTIMIZED_VERSION )
				SET( PHYSUF "lnx${ARCHBITS}_nonOptimized" )
			ENDIF( LINUX_NEWTON_OPTIMIZED_VERSION )
		ENDIF( APPLE )

		SET( FARSA_WORLDSIM_PHYLIB "${CMAKE_CURRENT_SOURCE_DIR}/3rdParts/newton/libNewton_${PHYSUF}.a" )
	ELSEIF( WIN32 )
		LIST( APPEND FARSA_WORLDSIM_DEFS -D_NEWTON_USE_LIB )

		SET( FARSA_WORLDSIM_PHYLIB "${CMAKE_CURRENT_SOURCE_DIR}/3rdParts/newton/libNewton_win32.lib" )
		SET( FARSA_WORLDSIM_PHYLIB_WIN_BASENAME "${CMAKE_CURRENT_SOURCE_DIR}/3rdParts/newton/libNewton_win32" )
	ENDIF( UNIX )
ENDIF( WORLDSIM_USE_NEWTON )

### Adding stuffs to compile QGLViewer
INCLUDE_DIRECTORIES( ./include ./3rdParts "${CMAKE_CURRENT_BINARY_DIR}/3rdParts/qglviewer" "${CMAKE_CURRENT_BINARY_DIR}/3rdParts/qglviewer/VRender" )
IF( FARSA_USE_QT5 )
	QT5_WRAP_UI( WORLDSIM_SRCS ./3rdParts/qglviewer/ImageInterface.ui )
	QT5_WRAP_UI( WORLDSIM_SRCS ./3rdParts/qglviewer/VRenderInterface.ui )
ELSE( FARSA_USE_QT5 )
	ADD_CUSTOM_COMMAND( OUTPUT ${CMAKE_CURRENT_BINARY_DIR}/3rdParts/qglviewer/ui_ImageInterface.h COMMAND ${QT_UIC_EXECUTABLE} -o ${CMAKE_CURRENT_BINARY_DIR}/3rdParts/qglviewer/ui_ImageInterface.h ${CMAKE_CURRENT_SOURCE_DIR}/3rdParts/qglviewer/ImageInterface.ui MAIN_DEPENDENCY ${CMAKE_CURRENT_SOURCE_DIR}/3rdParts/qglviewer/ImageInterface.ui )
	ADD_CUSTOM_COMMAND( OUTPUT ${CMAKE_CURRENT_BINARY_DIR}/3rdParts/qglviewer/ui_VRenderInterface.h COMMAND ${QT_UIC_EXECUTABLE} -o ${CMAKE_CURRENT_BINARY_DIR}/3rdParts/qglviewer/ui_VRenderInterface.h ${CMAKE_CURRENT_SOURCE_DIR}/3rdParts/qglviewer/VRenderInterface.ui MAIN_DEPENDENCY ${CMAKE_CURRENT_SOURCE_DIR}/3rdParts/qglviewer/VRenderInterface.ui )
	LIST( APPEND WORLDSIM_SRCS "${CMAKE_CURRENT_BINARY_DIR}/3rdParts/qglviewer/ui_ImageInterface.h" )
	LIST( APPEND WORLDSIM_SRCS "${CMAKE_CURRENT_BINARY_DIR}/3rdParts/qglviewer/ui_VRenderInterface.h" )
ENDIF( FARSA_USE_QT5 )
## This must not go into UseFARSA.cmake
ADD_DEFINITIONS( -DFARSA_WSIM_BUILDING_DLL -DCREATE_QGLVIEWER_DLL )
LIST( APPEND FARSA_WORLDSIM_DEFS -DNO_VECTORIAL_RENDER )
### Adding OpenGL libraries (need by QGLViewer)
FIND_PACKAGE( OpenGL REQUIRED )

### Adding definitions (we don't have anything specific for the worldsim library)
ADD_DEFINITIONS( ${FARSA_COMMON_DEFS} ${FARSA_WORLDSIM_DEFS} )

### Setting directories with headers
INCLUDE_DIRECTORIES( ${FARSA_COMMON_INCLUDES} ${OPENGL_INCLUDE_DIR} ./include ../utilities/include ../configuration/include )

### Setting directories with libraries to link
LINK_DIRECTORIES( ${FARSA_COMMON_LINKDIRS} )

### Creating the target worldsim
ADD_LIBRARY( farsaworldsim SHARED ${WORLDSIM_SRCS} ${WORLDSIM_HDRS} )
SET_TARGET_PROPERTIES( farsaworldsim PROPERTIES VERSION ${VER_MAJ}.${VER_MIN}.${VER_PAT} SOVERSION ${VER_MAJ}.${VER_MIN}  INSTALL_NAME_DIR ${CMAKE_INSTALL_PREFIX}/lib INSTALL_RPATH ${CMAKE_INSTALL_PREFIX}/lib )
ADD_DEPENDENCIES( farsaworldsim farsautilities farsaconfiguration )
TARGET_LINK_LIBRARIES( farsaworldsim ${FARSA_COMMON_LIBRARIES} ${OPENGL_LIBRARIES} ${FARSA_WORLDSIM_PHYLIB} farsautilities farsaconfiguration )

# Setting the Qt5 modules used by this executable (if using Qt5)
IF( FARSA_USE_QT5 )
	QT5_USE_MODULES(farsaworldsim Widgets OpenGL Xml Concurrent)
ENDIF( FARSA_USE_QT5 )

### Windows stuffs (suffix for debug libraries)
IF( WIN32 )
	SET_TARGET_PROPERTIES( farsaworldsim PROPERTIES DEBUG_POSTFIX "d" )
ENDIF( WIN32 )

### Install configuration
INSTALL( TARGETS farsaworldsim ARCHIVE DESTINATION lib LIBRARY DESTINATION lib RUNTIME DESTINATION bin )
IF( WIN32 )
	## Install PDB files necessary for debugging
	INSTALL( FILES ${CMAKE_BINARY_DIR}/worldsim/Debug/farsaworldsimd.pdb DESTINATION bin CONFIGURATIONS Debug )
ENDIF( WIN32 )
INSTALL( FILES ${WORLDSIM_OWN_HDRS} DESTINATION include/FARSA/worldsim )
INSTALL( FILES ${WORLDSIM_QGLVIEWER_HDRS} DESTINATION include/FARSA/worldsim/qglviewer )
### Also installing the newton library
IF( WIN32 )
	INSTALL( FILES "${FARSA_WORLDSIM_PHYLIB_WIN_BASENAME}.lib" DESTINATION lib RENAME newton.lib )
	INSTALL( FILES "${FARSA_WORLDSIM_PHYLIB_WIN_BASENAME}.dll" DESTINATION bin RENAME newton.dll )
	SET( FARSA_WORLDSIM_PHYLIB_USEFARSA "\${FARSA_BASEDIR}/lib/newton.lib" )
ELSE( WIN32 )
	INSTALL( FILES "${FARSA_WORLDSIM_PHYLIB}" DESTINATION lib RENAME libnewton.a )
	SET( FARSA_WORLDSIM_PHYLIB_USEFARSA "\${FARSA_BASEDIR}/lib/libnewton.a" )
ENDIF( WIN32 )
IF( WIN32 )
	SET( MISC_FILES_DESTINATION )
ELSE( WIN32 )
	SET( MISC_FILES_DESTINATION share/FARSA/ )
ENDIF( WIN32 )
INSTALL( DIRECTORY ${CMAKE_CURRENT_SOURCE_DIR}/conf/ DESTINATION ${MISC_FILES_DESTINATION}conf/worldsim PATTERN ".*" EXCLUDE )

### Setting the value of varibles needed to generate UseFARSA.cmake
SET( FARSA_USEFILE_WORLDSIM_DEFS ${FARSA_WORLDSIM_DEFS} )
SET( FARSA_USEFILE_WORLDSIM_INCLUDES ${OPENGL_INCLUDE_DIR} "\${FARSA_BASEDIR}/include/FARSA/worldsim" )
SET( FARSA_USEFILE_WORLDSIM_LINKDIRS "\${FARSA_BASEDIR}/lib" )
IF ( WIN32 )
	SET( FARSA_USEFILE_WORLDSIM_LIBRARIES "optimized;farsaworldsim" "debug;farsaworldsimd" ${OPENGL_LIBRARIES} ${FARSA_WORLDSIM_PHYLIB_USEFARSA} )
ELSE ( WIN32 )
	SET( FARSA_USEFILE_WORLDSIM_LIBRARIES farsaworldsim ${OPENGL_LIBRARIES} ${FARSA_WORLDSIM_PHYLIB_USEFARSA} )
ENDIF( WIN32 )
SET( FARSA_USEFILE_WORLDSIM_CFLAGS "" )
SET( FARSA_USEFILE_WORLDSIM_LFLAGS "" )

### Export variables to parent scope. Here we simply set variables to their value and add the PARENT_SCOPE
### directive.
SET( FARSA_USEFILE_WORLDSIM_DEFS "${FARSA_USEFILE_WORLDSIM_DEFS}" PARENT_SCOPE )
SET( FARSA_USEFILE_WORLDSIM_INCLUDES "${FARSA_USEFILE_WORLDSIM_INCLUDES}" PARENT_SCOPE )
SET( FARSA_USEFILE_WORLDSIM_LINKDIRS "${FARSA_USEFILE_WORLDSIM_LINKDIRS}" PARENT_SCOPE )
SET( FARSA_USEFILE_WORLDSIM_LIBRARIES "${FARSA_USEFILE_WORLDSIM_LIBRARIES}" PARENT_SCOPE )
SET( FARSA_USEFILE_WORLDSIM_CFLAGS "${FARSA_USEFILE_WORLDSIM_CFLAGS}" PARENT_SCOPE )
SET( FARSA_USEFILE_WORLDSIM_LFLAGS "${FARSA_USEFILE_WORLDSIM_LFLAGS}" PARENT_SCOPE )
