# Supplementary material for: Maximizing adaptive power in neuroevolution
Source: PLoS One. 2018 Jul 18;13(7):e0198788. doi: 10.1371/journal.pone.0198788 (PMC6051599; doi:10.1371/journal.pone.0198788)
Supplement: S3 File — (ZIP) [file pone.0198788.s014.zip › farsa-1.4.5/worldsim/conf/phyicub/icub_right_hand_safe.ini]

 
 
 
 
 
// by MAGGIA   
// Initialization file for robot right hand, 8 dof on can bus controller. 
//             
[CAN]          
CanAddresses  5 6 7 8        
CanDeviceNum  6              
NetworkId        RIGHTHAND      
CanMyAddress  0              
