# Supplementary material for: Maximizing adaptive power in neuroevolution
Source: PLoS One. 2018 Jul 18;13(7):e0198788. doi: 10.1371/journal.pone.0198788 (PMC6051599; doi:10.1371/journal.pone.0198788)
Supplement: S3 File — (ZIP) [file pone.0198788.s014.zip › farsa-1.4.5/worldsim/conf/phyicub/icub_head_torso.ini]

//             
// Initialization file for robot head and torso, 8 dof on can bus controller. 
//             
[CAN]          
CanAddresses  1 2 3 5 6      
CanDeviceNum  0              
CanMyAddress  0              
CanPollingInterval10             
CanTimeout    300            
CanTxTimeout  500            
CanRxTimeout  500            
broadcast_pos      1             1             1             1             1             1             1             1             1             1              
broadcast_pid      0             0             0             0             0             0             0             0             0             0              
broadcast_fault    1             1             1             1             1             1             1             1             1             1              
broadcast_current  0             0             0             0             0             0             0             0             0             0              
broadcast_overflow 1             1             1             1             1             1             1             1             1             1              
broadcast_canprint 1             1             1             1             1             1             1             1             1             1              
broadcast_vel_acc  0             0             0             0             0             0             0             0             0             0              
 
[GENERAL]      
Joints        10            // the number of joints of the robot part 
//             0             1             2             3             4             5             6             7             8             9              
MaxDAC             100           100           100           100           100           100           100           100           100           100            
               
//             0             1             2             3             4             5             6             7             8             9              
AxisMap                0             1             2             3             4             5             6             8             9             7              
 
Encoder                   -1951.29      -1951.29      -1399.46      -1093.33      -586.66       293.33        11.38         11.38         11.38         0              
Zeros                      36            49            57.45         -49.4         43.75         4.36          180           178           185           0              
 
Verbose       0              
 
[VELOCITY]     
Shifts             8             8             8             8             8             8             8             8             8             8              
Timeout       100           100           100           100           100           100           100           100           100           100            
[LIMITS]       
//             0             1             2             3             4             5             6             7             8             9              
Max                24            47            52            19            30            50            50            30            70            0              
Min               -39           -47           -52           -44           -30           0             -50           -30           -22           0              
 
Currents              800           800           800           485           485           485           7000          7000          7000          7000           
               
//            Proportional  Derivative    Integral      Integral LimitPWM Limit     scale factor >>offset         
[PIDS]         
Pid0          50            500           1             1333          1333          4             0              
Pid1          50            500           1             1333          1333          4             0              
Pid2          100           700           2             1333          1333          4             0              
Pid3          40            400           1             1333          1333          4             0              
Pid4          100           1000          1             1333          1333          4             0              
Pid5          100           1000          1             1333          1333          4             0              
Pid6          32000         6000          60            1333          1333          13            0              
Pid7          32000         6000          60            1333          1333          13            0              
Pid8          32000         6000          60            1333          1333          13            0              
Pid9          0             0             0             1333          1333          0             0              
 
[CALIBRATION]  
// Joint             0             1             2             3             4             5             6             7             8             9              
CalibrationType    0             0             0             0             0             0             3             3             3             3              
Calibration1   500           1333          1333          600           500           500           2047.5        2047.5        2047.5        0              
Calibration2     20            20            20            -20           20            20            10            10            10            0              
Calibration3       0             0             0             0             0             0             982.8         3610.43       3920.96       0              
PositionZero      0             0             0             0             0             0             0             0             0             0              
VelocityZero     10            10            10            10            10            10            10            10            10            0              
 
[HOME]         
// Joint             0             1             2             3             4             5             6             7             8             9              
PositionHome       -40           0             0             0             0             0             0             0             -20           0              
VelocityHome     10            10            10            10            10            10            10            10            10            0              
               
[ENDINI] // do not remove this line! 
 
 
 
 
 
 
 
 
 
 
 
 
 
 
 
 
 
 
 
 
 
 
 
 
 
 
 
 
 
 
 
 
 
 
 
 
 
 
 
 
 
