# Supplementary material for: Maximizing adaptive power in neuroevolution
Source: PLoS One. 2018 Jul 18;13(7):e0198788. doi: 10.1371/journal.pone.0198788 (PMC6051599; doi:10.1371/journal.pone.0198788)
Supplement: S3 File — (ZIP) [file pone.0198788.s014.zip › farsa-1.4.5/worldsim/conf/phyicub/icub_left_arm.ini]

// by MAGGIA   
// Initialization file for robot left_arm, 8 dof on can bus controller. 
//             
[CAN]          
CanAddresses  1 2 3 4        
CanDeviceNum  1              
CanMyAddress  0              
CanPollingInterval10             
CanTimeout    300            
CanTxTimeout  500            
CanRxTimeout  500            
broadcast_pos    1             1             1             1             1             1             1             1              
broadcast_pid      1             1             1             1             0             0             0             0              
broadcast_fault    1             1             1             1             1             1             1             1              
broadcast_current  0             0             0             0             0             0             0             0              
broadcast_overflow 1             1             1             1             1             1             1             1              
broadcast_canprint 1             1             1             1             1             1             1             1              
broadcast_vel_acc  0             0             0             0             0             0             0             0              
 
 
 
[analog left_arm] 
CanAddress    0x0D          //STRAIN BOARD 
Format        16             
Channels      6              
Period        1              
UseCalibration 1              
 
[analog joint_left_arm] 
CanAddress    0x0C          //joint level TORQUE SENSOR 
Format        16             
Channels      6              
Period        2              
UseCalibration 1              
CanEcho       1              
PortName      /joint_vsens/left_arm:i 
 
 
 
 
[GENERAL]      
Joints        8             // the number of joints of the robot part 
//               0             1             2             3             4             5             6             7              
MaxDAC         100           100           100           100           100           100           100           100            
               
//                  0             1             2             3             4             5             6             7              
AxisMap        0             1             2             3             4             5             6             7              
 
Encoder            -11.375       -11.375       -11.375       -11.375       -706.67       -978.46       -978.46       2.8            
Zeros            -176          -311          30.26         -184          90            -20           -54           707.86         
TorqueId            0x0C          0x0C          0x0C          0x0C          0x0C          0             0             0              
TorqueChan            0             1             2             3             4             0             0             0              
TorqueMax            8             8             8             8             2             2             2             2              
 
Verbose       0              
 
[VELOCITY]     
Shifts           8             8             8             8             8             8             8             8              
Timeout       100           100           100           100           100           100           100           100            
//                  0             1             2             3             4             5             6             7              
[LIMITS]       
Max                  10            160.8         80            106           90            0             40            60             
Min                  -95.5         0             -37           15            -90           -90           -20           0              
 
 
// Joint         0             1             2             3             4             5             6             7              
Currents      7000          7000          7000          7000          500           800           800           800            
 
//            Proportional  Derivative    Integral      Integral LimitPWM Limit     scale factor >>offset         
[PIDS]         
Pid0          32000         50            60            1333          1333          13            0              
Pid1          32000         50            60            1333          1333          13            0              
Pid2          10000         0             10            1333          1333          13            0              
Pid3          32000         20            60            1333          1333          13            0              
Pid4          200           1000          1             1333          1333          6             0              
Pid5          100           100           2             1333          1333          6             0              
Pid6          100           100           2             1333          1333          6             0              
Pid7          -200          -200          -1            1333          1333          4             0              
[TORQUE_PIDS]  
TPid0         -8            0             0             1333          1333          10            0              
TPid1         -8            0             0             1333          1333          10            0              
TPid2         -30           0             0             1333          1333          10            0              
TPid3         -30           0             0             1333          1333          10            0              
TPid4         -50           0             0             1333          1333          10            0              
TPid5         0             0             0             1333          1333          10            0              
TPid6         0             0             0             1333          1333          10            0              
TPid7         0             0             0             1333          1333          10            0              
 
[CALIBRATION]  
// Joint         0             1             2             3             4             5             6             7              
CalibrationType    3             3             3             3             0             2             2             3              
Calibration1   2388.75       3241.88       -275.93       1532          1000          750           750           1982           
Calibration2     10            10            10            10            20            -10           -10           100            
Calibration3       2449.04       2238.6        87.45         1208.03       0             0             0             0              
PositionZero      -30           30            0             45            0             0             0             15             
VelocityZero     10            10            10            10            30            30            30            100            
MaxPWM        120           120           120           120           0             0             0             0              
 
[HOME]         
// Joint         0             1             2             3             4             5             6             7              
PositionHome       -30           30            0             45            0             0             40            15             
VelocityHome     10            10            10            10            30            30            30            100            
 
 
               
[ENDINI] // do not remove this line! 
 
 
 
 
 
