# Supplementary material for: Maximizing adaptive power in neuroevolution
Source: PLoS One. 2018 Jul 18;13(7):e0198788. doi: 10.1371/journal.pone.0198788 (PMC6051599; doi:10.1371/journal.pone.0198788)
Supplement: S3 File — (ZIP) [file pone.0198788.s014.zip › farsa-1.4.5/worldsim/conf/phyicub/icubSafeLeftHand.ini]

fileformat 2.0

[GENERAL]
name	    icub
parts (left_hand)
analog (lefthandanalog)

[part left_hand]
threadrate 10
networks (net_lhand)
joints 8
net_lhand   0 7 0 7


[net_lhand]
file            icub_left_hand_safe.ini
device		canmotioncontrol
calibrator      icubhandcalibrator
canbusdevice	cfw2can

[lefthandanalog]
network net_lhand 
deviceId (left_hand)
period 20

[TERMINATEPORT]
Name /icub/quit
