# Supplementary material for: Maximizing adaptive power in neuroevolution
Source: PLoS One. 2018 Jul 18;13(7):e0198788. doi: 10.1371/journal.pone.0198788 (PMC6051599; doi:10.1371/journal.pone.0198788)
Supplement: S3 File — (ZIP) [file pone.0198788.s014.zip › farsa-1.4.5/worldsim/conf/phyicub/icubSafeLegs.ini]

fileformat 2.0

[GENERAL]
name	    icub
parts ( left_leg right_leg)
analog ( leftleganalog rightleganalog)


[part right_leg]
threadrate 10
joints 6
networks (net_rightleg)
net_rightleg 0 5 0 5

[part left_leg]
threadrate 10
joints 6
networks (net_leftleg)
net_leftleg 0 5 0 5

[net_leftleg]
file            icub_left_leg_safe.ini
device			canmotioncontrol
calibrator      icublegscalibrator
canbusdevice	cfw2can

[net_rightleg]
file            icub_right_leg_safe.ini
device			canmotioncontrol
calibrator      icublegscalibrator
canbusdevice	cfw2can


[leftleganalog]
network net_leftleg
deviceId (left_leg)
period 20

[rightleganalog]
network net_rightleg
deviceId (right_leg)
period 20

[INERTIAL]
file            icub_inertial.ini
device          inertial
subdevice       xsensmtx

[TERMINATEPORT]
Name /icub/quit
