# Supplementary material for: Maximizing adaptive power in neuroevolution
Source: PLoS One. 2018 Jul 18;13(7):e0198788. doi: 10.1371/journal.pone.0198788 (PMC6051599; doi:10.1371/journal.pone.0198788)
Supplement: S3 File — (ZIP) [file pone.0198788.s014.zip › farsa-1.4.5/worldsim/conf/phyicub/icub_left_hand_safe.ini]

 
 
// by MAGGIA   
// Initialization file for robot left hand, 8 dof on can bus controller. 
//             
[CAN]          
CanAddresses  5 6 7 8        
CanDeviceNum  5              
NetworkId           LEFTHAND    
CanMyAddress  0              
CanPollingInterval10             
CanTimeout    300            
CanTxTimeout   500            
CanRxTimeout   500            
broadcast_pos      1             1             1             1             1             1             1             1              
broadcast_pid      0             0             0             0             0             0             0             0              
broadcast_fault    1             1             1             1             1             1             1             1              
broadcast_current  0             0             0             0             0             0             0             0              
broadcast_overflow 1             1             1             1             1             1             1             1              
broadcast_canprint 1             1             1             1             1             1             1             1              
broadcast_vel_acc  0             0             0             0             0             0             0             0              
 
 
 
[analog left_hand] 
CanAddress    0x0E           //MAIS BOARD  
Format        8              
Channels      16             
Period        10             
 
 
 
 
 
 
[GENERAL]      
Joints        8             // the number of joints of the robot part 
//                        0             1             2             3             4             5             6             7              
MaxDAC             100           100           100           100           100           100           100           100            
               
//                  0             1             2             3             4             5             6             7              
AxisMap             0             1             2             3             4             5             6             7              
 
Encoder                  17.84         -2.66         -2.49         -2.51         -2.36         -2.48         -2.38         -2.10          
Zeros            28.80         -91.51        -180.80       -90.00        -188.05       -92.83        -189.25       -317.54        
 
Verbose       0              
 
 
[VELOCITY]     
Shifts           8             8             8             8             8             8             8             8              
Timeout       100           100           100           100           100           100           100           100            
[LIMITS]       
//                      0             1             2             3             4             5             6             7              
Max                 90            90            180           90            180           90            180           270            
Min                 0             0             0             0             0             0             0             0              
 
Currents             485           485           485           485           485           485           485           485            
 
 
//            Proportional  Derivative    Integral      Integral LimitPWM Limit     scale factor >>offset         
[PIDS]         
Pid0          -8000         -32000        -5            1333          1333          10            0              
Pid1          -8000         -32000        -5            1333          1333          10            0              
Pid2          8000          32000         5             1333          1333          10            0              
Pid3          -8000         -32000        -5            1333          1333          8             0              
Pid4          8000          32000         5             1333          1333          10            0              
Pid5          -8000         -32000        -5            1333          1333          10            0              
Pid6          -8000         -32000        -5            1333          1333          10            0              
Pid7          -120          -1250         0             1333          1333          4             0              
 
[CALIBRATION]  
// Joint           0             1             2             3             4             5             6             7              
CalibrationType    3             4             4             4             4             4             4             4              
Calibration1   514           243           2             226           19            230           22            668            
Calibration2     10            10            30            10            10            10            10            10             
Calibration3       0             6000          6600          6000          7000          6000          -7000         18000          
PositionZero      30            0             0             0             0             0             0             0              
VelocityZero     100           100           100           100           100           100           100           100            
 
[HOME]         
// Joint           0             1             2             3             4             5             6             7              
PositionHome       30            0             0             0             0             0             0             0              
VelocityHome     10            10            10            10            10            10            10            10             
               
[ENDINI] // do not remove this line! 
 
 
 
 
 
 
 
 
 
 
 
 
 
 
 
 
 
 
 
 
 
 
 
 
 
 
 
 
 
