# Supplementary material for: Maximizing adaptive power in neuroevolution
Source: PLoS One. 2018 Jul 18;13(7):e0198788. doi: 10.1371/journal.pone.0198788 (PMC6051599; doi:10.1371/journal.pone.0198788)
Supplement: S3 File — (ZIP) [file pone.0198788.s014.zip › farsa-1.4.5/worldsim/conf/phyicub/icub_left_leg.ini]

// by MAGGIA   
// Initialization file for robot left  leg,6 dof on can bus controller. 
//             
[CAN]          
CanAddresses  5 6 7          
CanDeviceNum  3              
CanMyAddress  0              
CanPollingInterval10             
CanTimeout    300            
CanTxTimeout    500 
CanRxTimeout    500 
broadcast_pos    1             1             1             1             1             1              
broadcast_pid      0             0             0             0             0             0              
broadcast_fault    1             1             1             1             1             1              
broadcast_current  0             0             0             0             0             0              
broadcast_overflow 1             1             1             1             1             1              
broadcast_canprint 1             1             1             1             1             1              
broadcast_vel_acc  0             0             0             0             0             0              
 
 
[analog left_leg] 
CanAddress    0x0D          //STRAIN BOARD 
Format        16             
Channels      6              
Period        3              
UseCalibration 1              
 
[analog joint_left_leg] 
CanAddress    0x0C          //joint level TORQUE SENSOR 
Format        16             
Channels      6              
Period        2              
UseCalibration 1              
CanEcho       1              
PortName      /joint_vsens/left_leg:i 
 
 
 
[GENERAL]      
Joints        6             // the number of joints of the robot part 
// Joint          0             1             2             3             4             5              
MaxDAC          100           100           100           100           100           100            
               
//Joint          0             1             2             3             4             5              
AxisMap             2             3             0             1             4             5              
 
Encoder                11.375        11.375        11.375        11.375        11.375        11.375         
Zeros                     180.00        180.00        184.00        180.00        180.00        182.00         
TorqueId            0x0C          0x0C          0x0C          0x0C          0x0C          0x0C           
TorqueChan            0             1             2             3             4             5              
TorqueMax            12            12            12            12            12            12             
 
Verbose       0              
 
[VELOCITY]     
Shifts           8             8             8             8             8             8              
Timeout       100           100           100           100           100           100            
 
// Joint        0             1             2             3             4             5              
[LIMITS]       
Max             90            90            78            0             39            22             
Min             -30           0             -80           -120          -20           -22            
 
 
// Joint            0             1             2             3             4             5              
Currents      7000          7000          7000          7000          7000          7000           
 
//            Proportional  Derivative    Integral      Integral LimitPWM Limit     scale factor >>offset         
[PIDS]         
Pid0          32000         100           60            1333          1333          13            0              
Pid1          -32000        -100          -60           1333          1333          13            0              
Pid2          32000         100           60            1333          1333          13            0              
Pid3          -32000        -100          -60           1333          1333          13            0              
Pid4          -32000        -100          -60           1333          1333          13            0              
Pid5          -32000        -100          -60           1333          1333          13            0              
 
[TORQUE_PIDS]  
TPid0         8             0             0             1333          1333          10            0              
TPid1         -8            0             0             1333          1333          10            0              
TPid2         8             0             0             1333          1333          10            0              
TPid3         -8            0             0             1333          1333          10            0              
TPid4         0             0             0             1333          1333          10            0              
TPid5         0             0             0             1333          1333          10            0              
 
[CALIBRATION]  
 // Joint       0             1             2             3             4             5              
CalibrationType    3             3             3             3             3             3              
Calibration1   2047.5        2047.5        2047.5        2047.5        2047.5        2047.5         
Calibration2     10            10            10            10            10            10             
Calibration3       2487.71       1467.38       3465.96       1724.45       1070.39       3244.15        
PositionZero      0.00          0.00          0.00          0.00          0.00          0.00           
VelocityZero     10.00         10.00         10.00         10.00         10.00         10.00          
 
[HOME]         
// Joint      0             1             2             3             4             5              
PositionHome       0.00          0.00          0.00          0.00          0.00          0.00           
VelocityHome     10.00         10.00         10.00         10.00         10.00         10.00          
               
[ENDINI] // do not remove this line! 
 
 
 
 
 
 
 
 
 
 
 
 
