# Supplementary material for: Maximizing adaptive power in neuroevolution
Source: PLoS One. 2018 Jul 18;13(7):e0198788. doi: 10.1371/journal.pone.0198788 (PMC6051599; doi:10.1371/journal.pone.0198788)
Supplement: S3 File — (ZIP) [file pone.0198788.s014.zip › farsa-1.4.5/worldsim/conf/phyicub/icubEyes.ini]

[CAMERA_CALIBRATION_RIGHT]

fps 30
projection pinhole
drawCenterCross 0
w  320
h  240
fx 80.0
fy 80.0
cx 160.0
cy 120.0
k1 0.0
k2 0.0
p1 0.0
p2 0.0

[CAMERA_CALIBRATION_LEFT]

fps 30
projection pinhole
drawCenterCross 0
w  320
h  240
fx 80.0
fy 80.0
cx 160.0
cy 120.0
k1 0.0
k2 0.0
p1 0.0
p2 0.0


[CAMERA_CALIBRATION_CONFIGURATION]

numPatternImagesRequired    10
numPatternInnerCornersX     8
numPatternInnerCornersY     6
patternSquareSideLength     28
outputFilename              c:\\temp\\camcalibconf.ini
outputGroupname             CAMERA_CALIBRATION_NEW
