# Supplementary material for: Maximizing adaptive power in neuroevolution
Source: PLoS One. 2018 Jul 18;13(7):e0198788. doi: 10.1371/journal.pone.0198788 (PMC6051599; doi:10.1371/journal.pone.0198788)
Supplement: S3 File — (ZIP) [file pone.0198788.s014.zip › farsa-1.4.5/worldsim/conf/phyicub/robotMotorGui.ini]

//name of the robot 
name icub      
//parts to be opened by the GUI 
parts (head torso left_arm right_arm right_leg left_leg) 
 
 
[head_calib]   
//             0             1             2             3             4             5              
CalibrationType     0             0             0             0             0             0              
Calibration1  500           1333          1333          600           500           500            
Calibration2   20            20            20            -20           20            20             
Calibration3      0             0             0             0             0             0              
 
[head_zero]    
//             0             1             2             3             4             5              
PositionZero   0             0             0             0             0             0              
VelocityZero     10            10            10            10            10            10             
 
 
[torso_calib]  
//             0             1             2              
CalibrationType3             3             3              
Calibration1    2047.5        2047.5        2047.5         
Calibration2    10            10            10             
Calibration3   982.8         3610.43       3920.96        
 
[torso_zero]   
//             0             1             2              
PositionZero     0             0             -20            
VelocityZero    10            10            10             
 
 
[left_arm_calib] 
//Joint            0             1             2             3             4             5             6             7             8             9             10            11            12            13            14            15             
CalibrationType     3             3             3             3             0             2             2             3             3             4             4             4             4             4             4             4              
Calibration1     2388.75       3241.88       -275.93       1532          1000          750           750           1982          514           243           2             226           19            230           22            668            
Calibration2       10            10            10            10            20            -10           -10           100           10            10            30            10            10            10            10            10             
Calibration3   2449.04       2238.6        87.45         1208.03       0             0             0             0             0             6000          6600          6000          7000          6000          -7000         18000          
 
[left_arm_zero] 
//Joint            0             1             2             3             4             5             6             7             8             9             10            11            12            13            14            15             
PositionZero     -30           30            0             45            0             0             0             15            30            0             0             0             0             0             0             0              
VelocityZero     10            10            10            10            30            30            30            100           100           100           100           100           100           100           100           100            
 
 
[right_arm_calib] 
//Joint              0             1             2             3             4             5             6             7             8             9             10            11            12            13            14            15             
CalibrationType    3             3             3             3             0             2             2             3             3             4             4             4             4             4             4             4              
Calibration1    1706.25       853.13        2795.32       2558          900           750           750           1610          1218          231           24            234           24            247           56            738            
Calibration2   10            10            10            10            -20           10            10            100           10            10            30            10            10            10            10            10             
Calibration3      356.04        197.93        2626.06       3701.43       0             0             0             0             0             6000          6600          6000          -7000         6000          7000          16000          
 
[right_arm_zero] 
//Joint           0             1             2             3             4             5             6             7             8             9             10            11            12            13            14            15             
PositionZero    -30           30            0             45            0             0             0             15            30            0             0             0             0             0             0             0              
VelocityZero     10            10            10            10            30            30            30            100           100           100           100           100           100           100           100           100            
 
 
[right_leg_calib] 
//Joint            0             1             2             3             4             5              
CalibrationType   3             3             3             3             3             3              
Calibration1   2047.5        2047.5        2047.5        2047.5        2047.5        2047.5         
Calibration2     10            10            10            10            10            10             
Calibration3    1206.89       2537.76       2548          1270.59       4054.05       301.44         
 
[right_leg_zero] 
//Joint           0             1             2             3             4             5              
PositionZero      0.00          0.00          0.00          0.00          0.00          0.00           
VelocityZero   10.00         10.00         10.00         10.00         10.00         10.00          
 
[left_leg_calib] 
//Joint        0             1             2             3             4             5              
CalibrationType    3             3             3             3             3             3              
Calibration1   2047.5        2047.5        2047.5        2047.5        2047.5        2047.5         
Calibration2      10            10            10            10            10            10             
Calibration3   2487.71       1467.38       3465.96       1724.45       1070.39       3244.15        
 
[left_leg_zero] 
//Joint             0             1             2             3             4             5              
PositionZero     0             0             0             0             0             0              
VelocityZero    10            10            10            10            10            10             
 
//DO NOT REMOVE THIS LINE 
 
 
 
 
 
 
 
 
 
 
 
 
 
 
 
 
 
 
 
 
 
 
 
 
 
 
 
 
 
 
 
 
 
 
 
 
 
