# Supplementary material for: Maximizing adaptive power in neuroevolution
Source: PLoS One. 2018 Jul 18;13(7):e0198788. doi: 10.1371/journal.pone.0198788 (PMC6051599; doi:10.1371/journal.pone.0198788)
Supplement: S3 File — (ZIP) [file pone.0198788.s014.zip › farsa-1.4.5/worldsim/conf/phyicub/icubSafeRightArm.ini]

fileformat 2.0

[GENERAL]
name	    icub
parts (right_arm)
analog (rightarmanalog )

[part right_arm]
threadrate 10
networks (net_rarm )
joints 8
net_rarm    0 7  0 7


[net_rarm]
file            icub_right_arm_safe.ini
device			canmotioncontrol
calibrator      icubarmcalibratorj8
canbusdevice	cfw2can


[rightarmanalog]
network net_rightarm
deviceId (right_arm)
period 20

[TERMINATEPORT]
Name /icub/quit
