# Supplementary material for: Maximizing adaptive power in neuroevolution
Source: PLoS One. 2018 Jul 18;13(7):e0198788. doi: 10.1371/journal.pone.0198788 (PMC6051599; doi:10.1371/journal.pone.0198788)
Supplement: S3 File — (ZIP) [file pone.0198788.s014.zip › farsa-1.4.5/worldsim/conf/phyicub/icubSafeHeadTorso.ini]

fileformat 2.0

[GENERAL]
name	    icub
parts (head torso )

[part head]
threadrate 10
joints 6
networks (net_headtorso)
net_headtorso 0 5 0 5

[part torso]
threadrate 10
joints 3
networks (net_headtorso)
net_headtorso 0 2 6 8

[net_headtorso]
file            icub_head_torso_safe.ini
device			canmotioncontrol
calibrator      icubheadcalibrator
canbusdevice	cfw2can


[TERMINATEPORT]
Name /icub/quit
