# Supplementary material for: Maximizing adaptive power in neuroevolution
Source: PLoS One. 2018 Jul 18;13(7):e0198788. doi: 10.1371/journal.pone.0198788 (PMC6051599; doi:10.1371/journal.pone.0198788)
Supplement: S3 File — (ZIP) [file pone.0198788.s014.zip › farsa-1.4.5/worldsim/include/phykhepera.h]

/********************************************************************************
 *  WorldSim -- library for robot simulations                                   *
 *  Copyright (C) 2012-2013                                                     *
 *  Gianluca Massera <emmegian@yahoo.it>                                        *
 *  Fabrizio Papi <erkito87@gmail.com>                                          *
 *                                                                              *
 *  This program is free software; you can redistribute it and/or modify        *
 *  it under the terms of the GNU General Public License as published by        *
 *  the Free Software Foundation; either version 2 of the License, or           *
 *  (at your option) any later version.                                         *
 *                                                                              *
 *  This program is distributed in the hope that it will be useful,             *
 *  but WITHOUT ANY WARRANTY; without even the implied warranty of              *
 *  MERCHANTABILITY or FITNESS FOR A PARTICULAR PURPOSE.  See the               *
 *  GNU General Public License for more details.                                *
 *                                                                              *
 *  You should have received a copy of the GNU General Public License           *
 *  along with this program; if not, write to the Free Software                 *
 *  Foundation, Inc., 51 Franklin St, Fifth Floor, Boston, MA  02110-1301  USA  *
 ********************************************************************************/

#ifndef PHYKHEPERA_H
#define PHYKHEPERA_H

#include "worldsimconfig.h"
#include "wvector.h"
#include "wmatrix.h"
#include "world.h"
#include "motorcontrollers.h"
#include "sensorcontrollers.h"
#include "graphicalwobject.h"
#include <QVector>

namespace farsa {
	class PhyObject;
	class PhyJoint;
	class PhyCylinder;

	/**
	 * \brief The class modelling a kephera II robot
	 *
	 * This class models a khepera II robot. For more information about the
	 * robot go to http://www.k-team.com/mobile-robotics-products/khepera-ii/introduction
	 */
	class FARSA_WSIM_API PhyKhepera : public WObject {
		Q_OBJECT

	public:
		/**
		 * \brief The distance of the body from the ground
		 */
		static const real bodydistancefromground;

		/**
		 * \brief The radius of the body of the robot
		 */
		static const real bodyr;

		/**
		 * \brief The height of the body of the robot
		 */
		static const real bodyh;

		/**
		 * \brief The mass of the robot without the wheels
		 */
		static const real bodym;

		/**
		 * \brief The radius of the motorized wheels
		 */
		static const real wheelr;

		/**
		 * \brief The height of the motorized wheels
		 */
		static const real wheelh;

		/**
		 * \brief The mass of one motorized wheel
		 */
		static const real wheelm;

		/**
		 * \brief The distance between the two motorized wheels
		 */
		static const real axletrack;

		/**
		 * \brief The radius of the passive wheels
		 *
		 * The real robot has no passive wheels, here we need them to
		 * reduce the friction with the ground
		 */
		static const real passivewheelr;

		/**
		 * \brief The mass of the passive wheels
		 *
		 * The real robot has no passive wheels, here we need them to
		 * reduce the friction with the ground
		 */
		static const real passivewheelm;

	public:
		/**
		 * \brief Creates a khepera II robot
		 *
		 * \param world the world in which the robot lives
		 * \param name the name of the robots
		 * \param transformation the transformation matrix of the robot
		 */
		PhyKhepera(World* world, QString name, const wMatrix& transformation = wMatrix::identity());

		/**
		 * \brief Destructor
		 */
		virtual ~PhyKhepera();

		/**
		 * \brief Returns the motor controller for the wheels
		 *
		 * \return the motor controller for the wheels
		 */
		WheelMotorController* wheelsController()
		{
			return m_wheelsCtrl;
		}

		/**
		 * \brief Returns the proximity infrared sensors controller
		 *
		 * \return the proximity infrared sensors controller
		 */
		SimulatedIRProximitySensorController* proximityIRSensorController()
		{
			return m_proximityIR;
		}

		/**
		 * \brief Pre-updates the robot
		 *
		 * This method is called at each step of the world just before
		 * the physic update
		 */
		virtual void preUpdate();

		/**
		 * \brief Post-updates the robot
		 *
		 * This method is called at each step of the world just after
		 * the physic update
		 */
		virtual void postUpdate();

		/**
		 * \brief Sets whether proximity IR sensors are drawn or not and
		 *        how.
		 *
		 * \param drawSensor whether to draw the sensor or not
		 * \param drawRay whether to draw the IR rays or not
		 * \param drawRealRay if true rays are drawn in their actual
		 *                    length, otherwise only the direction is
		 *                    given
		 */
		void setProximityIRSensorsGraphicalProperties(bool drawSensor, bool drawRay = false, bool drawRealRay = false);

		/**
		 * \brief Whether to draw a marker in the front part of the
		 *        robot or not
		 *
		 * \param drawMarker if true draws a marker in the front part of
		 *                   the robot
		 */
		void setDrawFrontMarker(bool drawMarker);

		/**
		 * \brief Returns whether a marker in the front part of the
		 *        robot is drawn or not
		 *
		 * \return true if a marker in the front part of the robot is
		 *         drawn
		 */
		bool getDrawFrontMarker() const;

		/**
		 * \brief Changes the robot model from dynamic to kinematic and
		 *        vice-versa
		 *
		 * \param k if true switches to the kinematic Kephera II model,
		 *          if false to the dynamic one (at creation the model
		 *          is always dynamic)
		 */
		void doKinematicSimulation(bool k);

		/**
		 * \brief Returns true if we are using the kinematic model
		 *
		 * \return true if we are using the kinematic model
		 */
		bool isKinematic() const
		{
			return m_kinematicSimulation;
		}

	protected slots:
		/**
		 * \brief Sets the desidered velocity of the left wheel
		 *
		 * This is used when in kinematic to move the robot. We only use
		 * velocity because robots can only move by setting wheel
		 * velocities
		 * \param velocity the desidered velocity (in radiants per
		 *                 second)
		 */
		void setLeftWheelDesideredVelocity(real velocity);

		/**
		 * \brief Sets the desidered velocity of the right wheel
		 *
		 * This is used when in kinematic to move the robot. We only use
		 * velocity because robots can only move by setting wheel
		 * velocities
		 * \param velocity the desidered velocity (in radiants per
		 *                 second)
		 */
		void setRightWheelDesideredVelocity(real velocity);

	protected:
		/**
		 * \brief The function called when the transformation matrix of
		 *        the robot is changed
		 *
		 * This updates the matrix of all sub-objects
		 */
		virtual void changedMatrix();

	private:
		/**
		 * \brief The object representing the robot body
		 */
		PhyObject* m_body;

		/**
		 * \brief The transformation matrix of the body relative to the
		 *        robot frame of reference
		 */
		wMatrix m_bodyTransformation;

		/**
		 * \brief The inverse transformation matrix of the body relative
		 *        to the robot frame of reference
		 */
		wMatrix m_bodyInvTransformation;

		/**
		 * \brief The vector containing the wheels
		 *
		 * The order is: right wheel, left wheel, and 2 passive
		 * spherical wheels
		 */
		QVector<PhyObject*> m_wheels;

		/**
		 * \brief The relative matrices of wheels respect to the robot
		 *        frame of reference
		 *
		 * The order is: right wheel, left wheel, and 2 passive
		 * spherical wheels
		 */
		QVector<wMatrix> m_wheelsTransformation;

		/**
		 * \brief The vector containing the wheel joints
		 *
		 * The order is: right wheel, left wheel, and 2 passive
		 * spherical wheels
		 */
		QVector<PhyJoint*> m_wheelJoints;

		/**
		 * \brief The motor controller for the two motorized wheels
		 *
		 * The wheels order it (right, left)
		 */
		WheelMotorController* m_wheelsCtrl;

		/**
		 * \brief The simulated proximity IR sensors
		 */
		SimulatedIRProximitySensorController* m_proximityIR;

		/**
		 * \brief True if we are doing a kinematic simulation
		 */
		bool m_kinematicSimulation;

		/**
		 * \brief The speed of the left wheel (used when in kinematic)
		 */
		real m_leftWheelVelocity;

		/**
		 * \brief The speed of the left wheel (used when in kinematic)
		 */
		real m_rightWheelVelocity;

		/**
		 * \brief The graphical marker on the khepera indicating the
		 *        front of the robot
		 *
		 * If NULL no marker is displayed
		 */
		GraphicalWObject* m_frontMarker;
	};
} // end namespace farsa

#endif
