# Supplementary material for: Maximizing adaptive power in neuroevolution
Source: PLoS One. 2018 Jul 18;13(7):e0198788. doi: 10.1371/journal.pone.0198788 (PMC6051599; doi:10.1371/journal.pone.0198788)
Supplement: S3 File — (ZIP) [file pone.0198788.s014.zip › farsa-1.4.5/worldsim/include/phybox.h]

/********************************************************************************
 *  WorldSim -- library for robot simulations                                   *
 *  Copyright (C) 2008-2011 Gianluca Massera <emmegian@yahoo.it>                *
 *                                                                              *
 *  This program is free software; you can redistribute it and/or modify        *
 *  it under the terms of the GNU General Public License as published by        *
 *  the Free Software Foundation; either version 2 of the License, or           *
 *  (at your option) any later version.                                         *
 *                                                                              *
 *  This program is distributed in the hope that it will be useful,             *
 *  but WITHOUT ANY WARRANTY; without even the implied warranty of              *
 *  MERCHANTABILITY or FITNESS FOR A PARTICULAR PURPOSE.  See the               *
 *  GNU General Public License for more details.                                *
 *                                                                              *
 *  You should have received a copy of the GNU General Public License           *
 *  along with this program; if not, write to the Free Software                 *
 *  Foundation, Inc., 51 Franklin St, Fifth Floor, Boston, MA  02110-1301  USA  *
 ********************************************************************************/

#ifndef PHYBOX_H
#define PHYBOX_H

#include "phyobject.h"

namespace farsa {

/*!  PhyBox class
 *
 *  \ 
 *  \par Motivation
 *    Represent a physical Box object.<br>
 *  \par Description
 *
 *  \par Warnings
 *    Warnings
 */
class FARSA_WSIM_API PhyBox : public PhyObject {
	Q_OBJECT
public:
	/*!  Create a physics Box object and insert it in the world passed
	 *  \param side_x dimension of the side aligned with X axis
	 *  \param side_y dimension of the side aligned with Y axis
	 *  \param side_z dimension of the side aligned with Z axis
	 *  \param world The World which object will be inserted
	 *  \param tm rotation and position at the moment of creation
	 */
	PhyBox( real side_x, real side_y, real side_z, World* world, QString name="unamed", const wMatrix& tm = wMatrix::identity() );
	/*! Destroy this object */
	virtual ~PhyBox();
	/*! return the side X */
	real sideX() const {
		return sidex;
	};
	/*! return the side Y */
	real sideY() const {
		return sidey;
	};
	/*! return the side Z */
	real sideZ() const {
		return sidez;
	};
private:
	real sidex;
	real sidey;
	real sidez;
protected:
	/*! Engine encapsulation */
	void createPrivateObject();
};

} // end namespace farsa

#endif
