# Supplementary material for: Maximizing adaptive power in neuroevolution
Source: PLoS One. 2018 Jul 18;13(7):e0198788. doi: 10.1371/journal.pone.0198788 (PMC6051599; doi:10.1371/journal.pone.0198788)
Supplement: S3 File — (ZIP) [file pone.0198788.s014.zip › farsa-1.4.5/worldsim/include/phyobject.h]

/********************************************************************************
 *  WorldSim -- library for robot simulations                                   *
 *  Copyright (C) 2008-2011 Gianluca Massera <emmegian@yahoo.it>                *
 *                                                                              *
 *  This program is free software; you can redistribute it and/or modify        *
 *  it under the terms of the GNU General Public License as published by        *
 *  the Free Software Foundation; either version 2 of the License, or           *
 *  (at your option) any later version.                                         *
 *                                                                              *
 *  This program is distributed in the hope that it will be useful,             *
 *  but WITHOUT ANY WARRANTY; without even the implied warranty of              *
 *  MERCHANTABILITY or FITNESS FOR A PARTICULAR PURPOSE.  See the               *
 *  GNU General Public License for more details.                                *
 *                                                                              *
 *  You should have received a copy of the GNU General Public License           *
 *  along with this program; if not, write to the Free Software                 *
 *  Foundation, Inc., 51 Franklin St, Fifth Floor, Boston, MA  02110-1301  USA  *
 ********************************************************************************/

#ifndef PHYOBJECT_H
#define PHYOBJECT_H

#include "worldsimconfig.h"
#include "wvector.h"
#include "wmatrix.h"
#include "wquaternion.h"
#include "world.h"

namespace farsa {

class PhyJoint;
class PhyObjectPrivate;
class WorldPrivate;
class PhyCompoundObject;

/*!  PhyObject class
 *
 *  \
 *  \par Motivation
 *    The PhyObject represent a physical object.<br>
 *  \par Description
 *
 *  \par Warnings
 *    Warnings
 */
class FARSA_WSIM_API PhyObject : public WObject {
	Q_OBJECT
public:
	/*!  Create a physics object with no-collision-shape and insert it in the world passed
	 *  \param world The World which object will be inserted
	 *  \param tm rotation and position at the moment of creation
	 *  \param cp is for internal use; ignore it
	 */
	PhyObject( World* world, QString name="unamed", const wMatrix& tm = wMatrix::identity(), bool cp = true );
	/*! Destroy this object */
	virtual ~PhyObject();

	/*! Changes between kinematic/dynamic behaviour for the object
	 *
	 * A kinematic object doesn't interact at all with other objects; it can only be
	 * moved directly setting its transformation matrix. By default the object is dynamic
	 * \param b if true the object is set to kinematic behaviour
	 * \param c if true the object collides with other objects even in kinematic mode, influencing
	 *          them without being influenced (technically, we set its mass to 0 in Newton Game
	 *          Dynamics engine)
	 */
	void setKinematic(bool b, bool c = false);

	/*! Returns true if the object has kinematic behaviour
	 * \return true if the object has kinematic behaviour
	 */
	bool getKinematic() const
	{
		return isKinematic;
	}

	/*! Returns true if this object collides with other object. To collide
	 *  with other objects, this must be non-kinematic or, if it is,
	 *  setKinematic must have been called with the c parameter set to true
	 *  \return true if this object collides with other object.
	 */
	bool isCollidable() const
	{
		return !isKinematic || isKinematicCollidable;
	}

	/*! Makes the object static or not
	 *
	 * A static object is unaffected by external forces
	 * \param b if true the object is static
	 */
	void setStatic(bool b);

	/*! Returns true if the object is static
	 * \return true if the object is static
	 */
	bool getStatic() const
	{
		return isStatic;
	}

	/*! reset the object:
	 *  # set the velocity to zero
	 *  # set the angural velocity to zero
	 *  # set any residual forces and torques to zero
	 *  # remove any pending collision
	 */
	void reset();

	void addForce( const wVector& force );
	void setForce( const wVector& force);
	wVector force();

	void addTorque( const wVector& torque );
	void setTorque( const wVector& torque );
	wVector torque();

	/*! Set the Mass and momentum of Inertia: ( mass, Ixx, Iyy, Izz ) */
	void setMassInertiaVec( const wVector& );
	/*! Return the Mass and momentum of Inertia */
	wVector massInertiaVec() const;
	wVector inertiaVec() const;
	wVector invMassInertiaVec() const;
	/*! Return the inverse of Inertia */
	wVector invInertiaVec() const;
	/*! Set the mass without touching the Inertia data */
	void setMass( real );
	/*! Return the mass */
	real mass();

	void setOmega( const wVector& omega );
	wVector omega();
	void setVelocity( const wVector& velocity );
	wVector velocity();
	void addImpulse( const wVector& pointDeltaVeloc, const wVector& pointPosit );
	void setMaterial( QString material );
	QString material() const;
private:
	/*! material */
	QString materialv;
	/*! force accumulated */
	wVector forceAcc;
	/*! torque accumulated */
	wVector torqueAcc;
	/*! whether the object has a kinematic behavour or not (see setKinematic) */
	bool isKinematic;
	/*! if the object is collidable even if it is kinematic (see setKinematic) */
	bool isKinematicCollidable;
	/*! whether the object is static or not */
	bool isStatic;
	/*! the inertia of the object. The content of the vector is: (mass, Ixx, Iyy, Izz) */
	wVector objInertiaVec;
	/*! the inverse inertia of the object */
	wVector objInvInertiaVec;
protected:
	/*! syncronize this object with underlying physic object */
	virtual void changedMatrix();
	/*! Engine encapsulation */
	PhyObjectPrivate* priv;
	WorldPrivate* worldpriv;
	friend class PhyObjectPrivate;
	friend class WorldPrivate;
	friend class PhyJoint;
	friend class World;
	friend class PhyCompoundObject;
	void createPrivateObject();
};

} // end namespace farsa

#endif
