# Supplementary material for: Maximizing adaptive power in neuroevolution
Source: PLoS One. 2018 Jul 18;13(7):e0198788. doi: 10.1371/journal.pone.0198788 (PMC6051599; doi:10.1371/journal.pone.0198788)
Supplement: S3 File — (ZIP) [file pone.0198788.s014.zip › farsa-1.4.5/worldsim/include/phymarxbot.h]

/********************************************************************************
 *  WorldSim -- library for robot simulations                                   *
 *  Copyright (C) 2012-2013                                                     *
 *  Gianluca Massera <emmegian@yahoo.it>                                        *
 *  Fabrizio Papi <erkito87@gmail.com>                                          *
 *                                                                              *
 *  This program is free software; you can redistribute it and/or modify        *
 *  it under the terms of the GNU General Public License as published by        *
 *  the Free Software Foundation; either version 2 of the License, or           *
 *  (at your option) any later version.                                         *
 *                                                                              *
 *  This program is distributed in the hope that it will be useful,             *
 *  but WITHOUT ANY WARRANTY; without even the implied warranty of              *
 *  MERCHANTABILITY or FITNESS FOR A PARTICULAR PURPOSE.  See the               *
 *  GNU General Public License for more details.                                *
 *                                                                              *
 *  You should have received a copy of the GNU General Public License           *
 *  along with this program; if not, write to the Free Software                 *
 *  Foundation, Inc., 51 Franklin St, Fifth Floor, Boston, MA  02110-1301  USA  *
 ********************************************************************************/

#ifndef PHYMARXBOT_H
#define PHYMARXBOT_H

#include "worldsimconfig.h"
#include "wvector.h"
#include "wmatrix.h"
#include "world.h"
#include "motorcontrollers.h"
#include "sensorcontrollers.h"
#include "graphicalwobject.h"
#include "phyhinge.h"
#include "phyfixed.h"
#include "phycylinder.h"
#include <QVector>

namespace farsa {
	class PhyObject;
	class PhyJoint;
	class PhyCylinder;
	class PhyFixed;
	class PhyHinge;

	/**
	 * \brief The MarXbot robot
	 *
	 * This class represents a MarXbot robot (http://mobots.epfl.ch/marxbot.html)
	 * The robot has a base with two motorize wheels and an upper part. Moreover
	 * the attachring module (the one used to connect two MarXbot robots) can be
	 * enabled or disabled. Conversely from the real robot the traction sensor on
	 * the attachring can be used even if the attachring module is disabled. This
	 * allows to have slightly faster simulations when the traction sensor is used
	 * but the possibility to attach two robots is not allowed
	 */
	class FARSA_WSIM_API PhyMarXbot : public WObject {
		Q_OBJECT
	public:
		// Robot dimensions. Measures and masses in MKS

		// --- chassis containing the battery
		static const real basex;
		static const real basey;
		static const real basez;
		static const real basem;

		// --- cylinder body supporting infrared and other modules and turrets
		static const real bodyr;
		static const real bodyh;
		static const real bodym;

		// --- inner part of the continous tracks (where the rubber tracks move on)
		static const real axledistance;
		static const real trackradius;
		static const real trackheight;
		static const real trackm;

		// --- the height of the treads on tracks and wheels
		static const real treaddepth;

		// --- external wheels (the radius is excluding the tread height)
		static const real wheelr;
		static const real wheelh;
		static const real wheelm;

		// --- height of the turret
		static const real turreth;
		static const real turretm;

		// --- dimensions of the attachment device
		static const real attachdevr;
		static const real attachdevx;
		static const real attachdevy;
		static const real attachdevz;
		static const real attachdevm;

	public:
		/*! Create a MarXbot
		 *  \param tm specify the position and rotation of the marXbot
		 */
		PhyMarXbot( World* world, QString name, const wMatrix& tm = wMatrix::identity() );
		/*! Destroy the MarXbot
		 */
		virtual ~PhyMarXbot();
		/*! returns the motor controller for the wheels */
		WheelMotorController* wheelsController() {
			return wheelsCtrl;
		}
		/*! returns the motor controller for the attachment device */
		MarXbotAttachmentDeviceMotorController* attachmentDeviceController() {
			return attachdevCtrl;
		}
		/*! returns the proximity infrared sensors */
		SimulatedIRProximitySensorController* proximityIRSensorController() {
			return proximityIR;
		}
		/*! returns the ground IR sensors below the battery pack */
		SimulatedIRGroundSensorController* groundBottomIRSensorController() {
			return groundBottomIR;
		}
		/*! return the ground IR sensors on the base (just above the wheels) */
		SimulatedIRGroundSensorController* groundAroundIRSensorController() {
			return groundAroundIR;
		}
		/*! return traction sensor of the robot */
		TractionSensorController* tractionSensorController() {
			return tractionSensor;
		}
		/*! preUpdate the robot
		 *  this method is called at each step of the world
		 *  just before the physic update. It updates motors
		 */
		virtual void preUpdate();
		/*! postUpdate the robot
		 *  this method is called at each step of the world
		 *  just after the physic update. It updates sensors
		 */
		virtual void postUpdate();
		/*! Sets whether proximity IR sensors are drawn or not and how. */
		void setProximityIRSensorsGraphicalProperties(bool drawSensor, bool drawRay = false, bool drawRealRay = false);
		/*! Sets whether ground bottom IR sensors are drawn or not and how. */
		void setGroundBottomIRSensorsGraphicalProperties(bool drawSensor, bool drawRay = false, bool drawRealRay = false);
		/*! Sets whether ground around IR sensors are drawn or not and how. */
		void setGroundAroundIRSensorsGraphicalProperties(bool drawSensor, bool drawRay = false, bool drawRealRay = false);

		/**
		 * \brief Whether to draw a marker in the front part of the
		 *        robot or not
		 *
		 * \param drawMarker if true draws a marker in the front part of
		 *                   the robot
		 */
		void setDrawFrontMarker(bool drawMarker);

		/**
		 * \brief Returns whether a marker in the front part of the
		 *        robot is drawn or not
		 *
		 * \return true if a marker in the front part of the robot is
		 *         drawn
		 */
		bool getDrawFrontMarker() const;

		/**
		 * \brief Enables or disables the attachment device
		 *
		 * \param enable if true enables the attachment device, if
		 *               false disables it
		 * \note When the attachment device is disabled, the parts
		 *       making it up are deleted
		 */
		void enableAttachmentDevice(bool enable);

		/**
		 * \brief Returns true if the attachment device is enabled
		 *
		 * \return true if the attachment device is enabled
		 */
		bool attachmentDeviceEnabled() const
		{
			return (attachdev != NULL);
		}

		/**
		 * \brief Resets the attachment device
		 *
		 * This function completely resets the device: the status is set to
		 * open (possibly detaching an attached robot), the position to 0 and
		 * all robots attached to us are detached
		 */
		void resetAttachmentDevice();

		/**
		 * \brief Returns the solid modelling the base of the
		 *        robot
		 *
		 * \return the solid modelling the base of the robot
		 */
		PhyObject* base()
		{
			return basev;
		}

		/**
		 * \brief Returns the solid modelling the turret of the
		 *        robot
		 *
		 * \return the solid modelling the turret of the robot
		 */
		PhyObject* turret()
		{
			return turretv;
		}

		/**
		 * \brief Returns the solid modelling the attachment
		 *        device
		 *
		 * \return the solid modelling the attachment device or
		 *         NULL if the attachment device is not enabled
		 */
		PhyObject* attachmentDevice()
		{
			return attachdev;
		}

		/**
		 * \brief Returns the joint of the attachment device
		 *
		 * \return the joint of the attachment device or NULL if
		 *         the attachment device is not enabled
		 */
		PhyHinge* attachmentDeviceJoint()
		{
			return attachdevjoint;
		}

		/*! Changes the robot model from dynamic to kinematic and
		 *  vice-versa
		 *  \param k if true switches to the kinematic MarXbot model, if
		 *           false to the dynamic one (at creation the model is
		 *           always dynamic)
		 */
		void doKinematicSimulation(bool k);

		/*! Returns true if we are using the kinematic model */
		bool isKinematic() const
		{
			return kinematicSimulation;
		}

		/**
		 * \brief Sets the color of the leds on the attachring of the
		 *        MarXbot
		 *
		 * This function takes a list of exactly 12 colors for the leds
		 * on the attachring. If this function is never called, all leds
		 * take the color set by setColor(). As soon as this function is
		 * called, the color of the leds becomes indipendent of the
		 * color set by setColor()
		 * \param c the list of colors of leds. This must have exactly
		 *          12 elements, otherwise colors are not chaaged
		 */
		void setLedColors(QList<QColor> c);

		/**
		 * \brief Returns the color of the leds on the attachring
		 *
		 * \return the color of leds on the attachring
		 */
		QList<QColor> ledColors() const;

		/**
		 * \brief Returns the colors of segments of the attachring
		 *
		 * This is a low-level function that returns the color of
		 * segments on the attachring modelling the led colors
		 * \return the colors of segments of the attachring
		 */
		const QList<PhyCylinder::SegmentColor>& segmentsColor() const;

	public slots:

	protected slots:
		/**
		 * \brief Sets the desidered velocity of the left wheel
		 *
		 * This is used when in kinematic to move the robot. We only use
		 * velocity because robots can only move by setting wheel
		 * velocities
		 * \param velocity the desidered velocity (in radiants per
		 *                 second)
		 */
		void setLeftWheelDesideredVelocity(real velocity);

		/**
		 * \brief Sets the desidered velocity of the right wheel
		 *
		 * This is used when in kinematic to move the robot. We only use
		 * velocity because robots can only move by setting wheel
		 * velocities
		 * \param velocity the desidered velocity (in radiants per
		 *                 second)
		 */
		void setRightWheelDesideredVelocity(real velocity);

	protected:
		/*! update the matrix of all sub-objects */
		virtual void changedMatrix();

	private:
		/*! the object representing the base */
		PhyObject* basev;
		/*! the vector containing the wheels [right, left, and 4 sphere for the supporting tracks] */
		QVector<PhyObject*> wheels;
		/*! the relative matrices respect to base [right, left, and 4 sphere for the supporting tracks] */
		QVector<wMatrix> wheelstm;
		/*! the vector containing the wheel joints [right, left, and 4 ball-and-socket for the tracks] */
		QVector<PhyJoint*> wheelJoints;
		/*! wheels motor controller (right, left) */
		WheelMotorController* wheelsCtrl;
		/*! the turret (i.e. the upper part of the robot). Conversely from the real MarXbot the traction
		    sensor is between the turret and the base (instead of being between the base and the attachring) */
		PhyCylinder* turretv;
		/*! relative matrix of the turret */
		wMatrix turrettm;
		/*! joint for sensing force between attachment module and the rest of robot */
		PhyFixed* forcesensor;
		/*! attachment device. this is only a box modelling the three-fingers attachment device. this is NULL
		    if the attachment device is disabled */
		PhyObject* attachdev;
		/*! relative matrice of attachment device */
		wMatrix attachdevtm;
		/*! the rotational joint of the attachment device */
		PhyHinge* attachdevjoint;
		/*! The controller for the attachment device */
		MarXbotAttachmentDeviceMotorController* attachdevCtrl;
		/*! The simulated proximity IR sensors */
		SimulatedIRProximitySensorController* proximityIR;
		/*! The simulated ground IR sensors. These are the 4 sensors below the battery pack */
		SimulatedIRGroundSensorController* groundBottomIR;
		/*! The simulated ground IR sensors. These are the 8 sensors on the base (just above the wheels) */
		SimulatedIRGroundSensorController* groundAroundIR;
		/*! The traction sensor of the robot */
		TractionSensorController* tractionSensor;
		/*! True if we are doing a kinematic simulation */
		bool kinematicSimulation;
		/*! The speed of the left wheel (used when in kinematic) */
		real leftWheelVelocity;
		/*! The speed of the left wheel (used when in kinematic) */
		real rightWheelVelocity;

		/**
		 * \brief The graphical marker on the khepera indicating the
		 *        front of the robot
		 *
		 * If NULL no marker is displayed
		 */
		GraphicalWObject* frontMarker;

		/**
		 * \brief The vector with colors of the leds
		 *
		 * This is empty if the leds color hasn't been explicitly set,
		 * has excatly 12 elements otherwise
		 */
		QList<QColor> ledColorsv;


		/**
		 * \brief The color of cylinder segments when leds are not set
		 *
		 * This is set and returned in segmentsColor() when leds are not
		 * set
		 */
		mutable QList<PhyCylinder::SegmentColor> uniformColor;
	};

	namespace previous {
		/*! \brief MarXbot class
		*    The marXbot represent an marXbot robot. See http://mobots.epfl.ch/marxbot.html
		*/
		class FARSA_WSIM_API PhyMarXbot : public WObject {
			Q_OBJECT
		public:
			// Robot dimensions. Measures and masses in MKS

			// --- chassis containing the battery
			static const real basex;
			static const real basey;
			static const real basez;
			static const real basem;

			// --- cylinder body supporting infrared and other modules and turrets
			static const real bodyr;
			static const real bodyh;
			static const real bodym;

			// --- inner part of the continous tracks (where the rubber tracks move on)
			static const real axledistance;
			static const real trackradius;
			static const real trackheight;
			static const real trackm;

			// --- the height of the treads on tracks and wheels
			static const real treaddepth;

			// --- external wheels (the radius is excluding the tread height)
			static const real wheelr;
			static const real wheelh;
			static const real wheelm;

			// --- height of the attachment ring
			static const real attachringh;
			static const real attachringm;

			// --- module with 12 RGB LEDs
			static const real ledsh;
			static const real ledsradius;
			static const real ledsm;

		public:
			/*! Create a MarXbot
			*  \param tm specify the position and rotation of the marXbot
			*/
			PhyMarXbot( World* world, QString name, const wMatrix& tm = wMatrix::identity() );
			/*! Destroy the MarXbot
			*/
			virtual ~PhyMarXbot();
			/*! returns the motor controller for the wheels */
			WheelMotorController* wheelsController() {
				return wheelsCtrl;
			};
			/*! returns the proximity infrared sensors */
			IRSensorController* proximityIRSensorController() {
				return proximityIR;
			}
			/*! returns the ground IR sensors below the battery pack */
			IRSensorController* groundBottomIRSensorController() {
				return groundBottomIR;
			}
			/*! return the ground IR sensors on the base (just above the wheels) */
			IRSensorController* groundAroundIRSensorController() {
				return groundAroundIR;
			}
			/*! return traction sensor of the robot */
			TractionSensorController* tractionSensorController() {
				return tractionSensor;
			}
			/*! preUpdate the robot
			*  this method is called at each step of the world
			*  just before the physic update
			*/
			virtual void preUpdate();
			/*! postUpdate the robot
			*  this method is called at each step of the world
			*  just after the physic update
			*/
			virtual void postUpdate();
			/*! Sets whether proximity IR sensors are drawn or not and how. */
			void setProximityIRSensorsGraphicalProperties(bool drawSensor, bool drawRay = false, bool drawRealRay = false);
			/*! Sets whether ground bottom IR sensors are drawn or not and how. */
			void setGroundBottomIRSensorsGraphicalProperties(bool drawSensor, bool drawRay = false, bool drawRealRay = false);
			/*! Sets whether ground around IR sensors are drawn or not and how. */
			void setGroundAroundIRSensorsGraphicalProperties(bool drawSensor, bool drawRay = false, bool drawRealRay = false);


			/*! Changes the robot model from dynamic to kinematic and
			*  vice-versa
			*  \param k if true switches to the kinematic MarXbot model, if
			*           false to the dynamic one (at creation the model is
			*           always dynamic)
			*/
			void doKinematicSimulation(bool k);

			/*! Returns true if we are using the kinematic model
			*/
			bool isKinematic() const
			{
				return kinematicSimulation;
			}
		public slots:

		protected slots:
			/**
			* \brief Sets the desidered velocity of the left wheel
			*
			* This is used when in kinematic to move the robot. We only use
			* velocity because robots can only move by setting wheel
			* velocities
			* \param velocity the desidered velocity (in radiants per
			*                 second)
			*/
			void setLeftWheelDesideredVelocity(real velocity);

			/**
			* \brief Sets the desidered velocity of the right wheel
			*
			* This is used when in kinematic to move the robot. We only use
			* velocity because robots can only move by setting wheel
			* velocities
			* \param velocity the desidered velocity (in radiants per
			*                 second)
			*/
			void setRightWheelDesideredVelocity(real velocity);

		protected:
			/*! update the matrix of all sub-objects */
			virtual void changedMatrix();

		private:
			/*! the object representing the base */
			PhyObject* base;
			/*! the vector containing the wheels [right, left, and 4 sphere for the supporting tracks] */
			QVector<PhyObject*> wheels;
			/*! the relative matrices respect to base [right, left, and 4 sphere for the supporting tracks] */
			QVector<wMatrix> wheelstm;
			/*! the vector containing the wheel joints [right, left, and 4 ball-and-socket for the tracks] */
			QVector<PhyJoint*> wheelJoints;
			/*! wheels motor controller (right, left) */
			WheelMotorController* wheelsCtrl;
			/*! attachment module (including the 12 RGB LEDs part) */
			PhyObject* attachring;
			/*! relative matrice of attachment module */
			wMatrix attachringtm;
			/*! joint for sensing force between attachment module and the rest of robot */
			PhyFixed* forcesensor;
			/*! The simulated proximity IR sensors. For this robot we don't have sampled values, so we always use simulated IR sensors */
			SimulatedIRProximitySensorController* proximityIR;
			/*! The simulated ground IR sensors. These are the 4 sensors below the battery pack */
			SimulatedIRGroundSensorController* groundBottomIR;
			/*! The simulated ground IR sensors. These are the 8 sensors on the base (just above the wheels) */
			SimulatedIRGroundSensorController* groundAroundIR;
			/*! The traction sensor of the robot */
			TractionSensorController* tractionSensor;
			/*! True if we are doing a kinematic simulation */
			bool kinematicSimulation;
			/*! The speed of the left wheel (used when in kinematic) */
			real leftWheelVelocity;
			/*! The speed of the left wheel (used when in kinematic) */
			real rightWheelVelocity;
		};
	}
} // end namespace farsa

#endif
