# Supplementary material for: Maximizing adaptive power in neuroevolution
Source: PLoS One. 2018 Jul 18;13(7):e0198788. doi: 10.1371/journal.pone.0198788 (PMC6051599; doi:10.1371/journal.pone.0198788)
Supplement: S3 File — (ZIP) [file pone.0198788.s014.zip › farsa-1.4.5/worldsim/include/wobject.h]

/********************************************************************************
 *  WorldSim -- library for robot simulations                                   *
 *  Copyright (C) 2008-2013 Gianluca Massera <emmegian@yahoo.it>                *
 *                                                                              *
 *  This program is free software; you can redistribute it and/or modify        *
 *  it under the terms of the GNU General Public License as published by        *
 *  the Free Software Foundation; either version 2 of the License, or           *
 *  (at your option) any later version.                                         *
 *                                                                              *
 *  This program is distributed in the hope that it will be useful,             *
 *  but WITHOUT ANY WARRANTY; without even the implied warranty of              *
 *  MERCHANTABILITY or FITNESS FOR A PARTICULAR PURPOSE.  See the               *
 *  GNU General Public License for more details.                                *
 *                                                                              *
 *  You should have received a copy of the GNU General Public License           *
 *  along with this program; if not, write to the Free Software                 *
 *  Foundation, Inc., 51 Franklin St, Fifth Floor, Boston, MA  02110-1301  USA  *
 ********************************************************************************/

#ifndef WOBJECT_H
#define WOBJECT_H

#include "worldsimconfig.h"
#include "ownable.h"
#include "wmatrix.h"
#include "wvector.h"

#include <QString>
#include <QColor>

namespace farsa {

class World;

/*! \brief World's Object class
 *
 *  represent abstract object insertable into the World
 */
class FARSA_WSIM_API WObject : public QObject, public Ownable {
	Q_OBJECT
public:
	/*! create the object and automatically put this into the world
	 *  \param world the world where object lives
	 *  \param name the name of the object
	 *  \param tm rotation and position in global coordinate frame
	 *  \param addToWorld if true the object is added to the world, if false it is not. This
	 *                    parameter should be set to false when this constructor is called by
	 *                    the constructor of a subclass because otherwise RTTI in this moment
	 *                    (e.g. in RenderWorld) identifies the newly added object as a WObject
	 *                    instead of the actual type (as the subclasses have not been
	 *                    constructed yet when the object is added to the world)
	 */
	WObject( World* world, QString name="unamed", const wMatrix& tm = wMatrix::identity(), bool addToWorld = true );
	/*! destroy the Object and drop it from the world */
	virtual ~WObject();
	/*! return a reference to the transformation matrix */
	const wMatrix& matrix() const;
	/*! set the position specified in global coordinate frame */
	void setPosition( const wVector& newpos );
	/*! set the position specified in global coordinate frame */
	void setPosition( real x, real y, real z );
	/*! Return the world */
	World* world();
	/*! Return the world (const version) */
	const World* world() const;
	/*! Return the name of this object */
	QString name() const;
	/*! Set the texture to use for this WObject when rendered */
	void setTexture( QString textureName );
	/*! Return the texture name */
	QString texture() const;
	/*! Set the color to use on rendering
	 *
	 *  When the texture is setted, then the color is behind the texture.
	 *  To display the object with only color set the texture to "none" - setTexture("none")
	 */
	void setColor( QColor c );
	/*! set the value of alpha channel (the transparency) */
	void setAlpha( int alpha );
	/*! return the color of this object */
	QColor color() const;
	/*! if true, we will use color and texture of our owner (if we have one) */
	bool useColorTextureOfOwner() const;
	/*! set if the object will be rendered with the color and texture of our owner (if we have one) */
	void setUseColorTextureOfOwner( bool b );
	/*! preUpdate the WObject
	 *  this method is called at each step of the world
	 *  just before the physic update
	 */
	virtual void preUpdate();
	/*! postUpdate the WObject
	 *  this method is called at each step of the world
	 *  just after the physic update
	 */
	virtual void postUpdate();
	/*! set a new matrix */
	void setMatrix( const wMatrix& newm );
	/*! return if it is invisible */
	bool isInvisible() const;
	/*! set invisibility
	 *
	 *  Invisible means that the object will be never rendered on widgets
	 */
	void setInvisible( bool b );
	/**
	 * \brief Sets whether the object local frame of reference should be
	 *        drawn or not
	 *
	 * By default the local frame of reference is not drawn. Note that some
	 * objects don't support drawing the local frame of reference. The X
	 * axis is drawn in red, the Y in green and the Z in blue.
	 * \param d if true the local frame of reference should be drawn
	 */
	void drawLocalAxes(bool d);
	/**
	 * \brief Returns true if the local frame of refecence of the object
	 *        should be drawn
	 *
	 * \return true if the local frame of reference should be drawn
	 */
	bool localAxesDrawn() const;
	/**
	 * \brief Sets a text label to render along with the object
	 *
	 * \param label the label to show
	 */
	void setLabel(QString label);
	/**
	 * \brief Sets a text label to render along with the object and its
	 *        position
	 *
	 * \param label the label to show
	 * \param pos the position of the label in the object frame of reference
	 */
	void setLabel(QString label, wVector pos);
	/**
	 * \brief Sets a text label to render along with the object and its
	 *        position and color
	 *
	 * \param label the label to show
	 * \param pos the position of the label in the object frame of reference
	 * \param color the color of the label
	 */
	void setLabel(QString label, wVector pos, QColor color);
	/**
	 * \brief Returns the text label to render along with the object
	 *
	 * \return the label to show
	 */
	const QString& label() const;
	/**
	 * \brief Sets the label position relative to this object
	 *
	 * \param pos the label position in the object frame of reference
	 */
	void setLabelPosition(const wVector& pos);
	/**
	 * \brief Returns the label position relative to this object
	 *
	 * \return the label position in the object frame of reference
	 */
	const wVector& labelPosition() const;
	/**
	 * \brief Sets the color of the label
	 *
	 * \param color the color of the label
	 */
	void setLabelColor(const QColor& color);
	/**
	 * \brief Returns the color of the label
	 *
	 * \return the color of the label
	 */
	const QColor& labelColor() const;
	/**
	 * \brief Sets whether to show the label or not
	 *
	 * \param show if true shows the label
	 */
	void showLabel(bool show);
	/**
	 * \brief Returns whether the label is shown or not
	 *
	 * \return true if the label is shown
	 */
	bool labelShown() const;
protected:
	/*! virtual function called when the transformation matrix change */
	virtual void changedMatrix();
	/*! World */
	World* worldv;
	/*! Trasformation matrix */
	wMatrix tm;
	/*! Name of the WObject */
	QString namev;
	/*! Texture name */
	QString texturev;
	/*! Color, it contains also alpha channel */
	QColor colorv;
	/*! if TRUE it will not renderized */
	bool invisible;
	/*! if true, we will use color and texture of our owner (if we have one). True by default */
	bool usecolortextureofowner;
	/*! If true, the local frame of reference of the object is drawn */
	bool localFrameOfReferenceDrawn;
	/*! The text label of the object */
	QString labelv;
	/*! The position of the label in the object frame of reference */
	wVector labelpos;
	/*! The color of the label */
	QColor labelcol;
	/*! Whether the label should be rendered or not */
	bool labeldrawn;
};

} // end namespace farsa

#endif
