# Supplementary material for: Maximizing adaptive power in neuroevolution
Source: PLoS One. 2018 Jul 18;13(7):e0198788. doi: 10.1371/journal.pone.0198788 (PMC6051599; doi:10.1371/journal.pone.0198788)
Supplement: S3 File — (ZIP) [file pone.0198788.s014.zip › farsa-1.4.5/worldsim/include/phyjoint.h]

/********************************************************************************
 *  WorldSim -- library for robot simulations                                   *
 *  Copyright (C) 2008-2011 Gianluca Massera <emmegian@yahoo.it>                *
 *                                                                              *
 *  This program is free software; you can redistribute it and/or modify        *
 *  it under the terms of the GNU General Public License as published by        *
 *  the Free Software Foundation; either version 2 of the License, or           *
 *  (at your option) any later version.                                         *
 *                                                                              *
 *  This program is distributed in the hope that it will be useful,             *
 *  but WITHOUT ANY WARRANTY; without even the implied warranty of              *
 *  MERCHANTABILITY or FITNESS FOR A PARTICULAR PURPOSE.  See the               *
 *  GNU General Public License for more details.                                *
 *                                                                              *
 *  You should have received a copy of the GNU General Public License           *
 *  along with this program; if not, write to the Free Software                 *
 *  Foundation, Inc., 51 Franklin St, Fifth Floor, Boston, MA  02110-1301  USA  *
 ********************************************************************************/

#ifndef PHYJOINT_H
#define PHYJOINT_H

#include "worldsimconfig.h"
#include "world.h"
#include "phyobject.h"
#include "wvector.h"
#include "wmatrix.h"
#include "wquaternion.h"
#include "ownable.h"
#include <QObject>

namespace farsa {

class PhyJoint;
class PhyJointPrivate;
class PhyObjectPrivate;
class WorldPrivate;
class Motor;

/*!  PhyDOF class
 *
 *  \
 *  \par Motivation
 *    describe a DOF<br>
 *  \par Description
 *    Details
 *  \par Warnings
 *    Warnings
 */
class FARSA_WSIM_API PhyDOF : public QObject {
	Q_OBJECT
public:
	/*! Type that encode the current modality of motion (off means motor switched off) */
	enum MotionMode { force, vel, pos, off };

	/*! constructor (it's used by PhyJoint subclasses)
	 *  \param axis is the main axis of translation/rotation
	 *  \param centre is the centre of translation/rotation frame
	 *  \param translate true mean that it is a linear DOF, otherwise is an rotational DOF
	 */
	PhyDOF( PhyJoint* parent, wVector axis, wVector centre, bool translate = false ) {
		this->ax = axis;
		this->istranslate = translate;
		this->centrev = centre;
		limitsOn = false;
		lolimit = -3.14f;
		hilimit = +3.14f;
		parentv = parent;
		desiredPos = 0.0;
		desiredVel = 0.0;
		motionMode = pos;
		positionv = 0.0;
		velocityv = 0.0;
		stiffnessv = 0.99f;
		maxvelocityv = 1.5708f; // 90 degrees/sec
		maxforcev = -1.0; // no limit to force/torque
		forcea = 0.0;
		x_ax = wVector(0,0,0);
		y_ax = wVector(0,0,0);
	};

	/*! Switches the motor off */
	void switchOff() {
		motionMode = off;
	}

	/*! return the PhyJoint */
	PhyJoint* joint() {
		return parentv;
	};

	/*! return the PhyJoint (const version) */
	const PhyJoint* joint() const {
		return parentv;
	};

	/*! Return the Force/Torque applied using applyForce */
	real appliedForce() const {
		return forcea;
	};

	/*! Return the desired position setted */
	real desiredPosition() const {
		return desiredPos;
	};

	/*! Return the desired position setted */
	real desiredVelocity() const {
		return desiredVel;
	};

	/*! return the actual motion mode */
	MotionMode motion() const {
		return motionMode;
	};

	/*! change the modality of motion */
	void setMotionMode ( enum MotionMode m) {
		motionMode = m;
	}

	/*! return the centre of rotation/translation */
	wVector centre() const {
		return centrev;
	};
	/*! \internal */
	void setCentre( const wVector& cent ) {
		this->centrev = cent;
	};

	/*! return the actual position of bodies
	 *  For rotational DOF is the angle of rotation<br>
	 *  For linear DOF is the offset from the centre<br>
	 */
	real position() const {
		return positionv;
	};
	/*! \internal set the position */
	void setPosition( real newpos ) {
		positionv = newpos;
		emit changedPosition( newpos );
	};

	/*! return the actual relative velocity of bodies along the axis of rotation/translation */
	real velocity() const {
		return velocityv;
	};
	/*! \internal set the velocity */
	void setVelocity( real newvel ) {
		velocityv = newvel;
		emit changedVelocity( newvel );
	};

	/*! return the limits */
	void limits( real& lo, real& hi ) const {
		lo = lolimit;
		hi = hilimit;
	};

	/*! return the stiffness */
	real stiffness() const {
		return stiffnessv;
	};

	/*! set the stiffness about this DOF */
	void setStiffness( real newstiff ) {
		//--- clamp newstiff between 0 and 0.99
		stiffnessv = ramp( 0.0f, 0.99f, newstiff );
		emit changedStiffness( stiffnessv );
	};

	/*! set the maximum velocity for the joint (rad/sec) */
	void setMaxVelocity( real maxvel ) {
		maxvelocityv = maxvel;
	};

	/*! return the maximum velocity (rad/sec) */
	real maxVelocity() const {
		return maxvelocityv;
	};

	/*! sets the maximum force/torque applied by the joint. A negative value means no limit */
	void setMaxForce( real maxforce ) {
		maxforcev = maxforce;
	};

	/*! returns the maximum force/torque. A negative value means no limit */
	real maxForce() const {
		return maxforcev;
	}

	/*! return the axis of rotation/translation */
	wVector axis() const {
		return ax;
	};
	/*! \internal */
	void setAxis( const wVector& ax ) {
		this->ax = ax;
	};

	/*! return the X axis of local DOF frame, this is the zero angle position */
	wVector xAxis() const {
		return x_ax;
	};
	/*! \internal */
	void setXAxis( const wVector& x_ax ) {
		this->x_ax = x_ax;
	};

	/*! return the Y axis of local DOF frame */
	wVector yAxis() const {
		return y_ax;
	};
	/*! \internal */
	void setYAxis( const wVector& y_ax ) {
		this->y_ax = y_ax;
	};

	/*! return true if it translate along axis */
	bool translate() const {
		return istranslate;
	};

	/*! return true if it rotate around axis */
	bool rotate() const {
		return !istranslate;
	};

	/*! return true if rotation/translation are limited */
	bool isLimited() const {
		return limitsOn;
	};

	/*! enable limits */
	void enableLimits() {
		limitsOn = true;
	};

	/*! enable limits */
	void disableLimits() {
		limitsOn = false;
	};
public slots:
	/*! Apply a Force to the object linked by this DOF
	 *
	 *  For prismatic DOF this means that the force will be applied to both bodies
	 *  in opposite direction along axis of DOF
	 *
	 *  For rotational DOF the force will be intepreted as a torque applied around the axis
	 *  of the DOF.
	 */
	void applyForce( real newforce ) {
		forcea = newforce;
		motionMode = force;
		emit appliedForce( newforce );
		return;
	};
	/*! Move the DOF at the position passed and try to stay there
	 *  \warning it doesn't check for DOF limits
	 */
	void setDesiredPosition( real wishpos ) {
		//--- change the current desired position to avoid to push to the limits
		real offset = (fabs(hilimit)-fabs(lolimit))*0.005;
		desiredPos = ramp( lolimit+offset, hilimit-offset, wishpos );
		//desiredPos = wishpos;
		motionMode = pos;
		emit changedDesiredPosition( wishpos );
		return;
	};
	/*! Accelerate the DOF to the velocity passed and try to stay at that velocity
	 *  \warning it doesn't check for DOF limits
	 */
	void setDesiredVelocity( real wishvel ) {
		desiredVel = wishvel;
		motionMode = vel;
		emit changedDesiredVelocity( wishvel );
		return;
	};
	/*! Set limits of this DOF
	 *  The meaning of parameters changes depending if it's a rotational or translation DOF
	 *  \warning Low-Limit must be greater that -pi and High-Limit must be lesser that pi.
	 *  Only when the library is compiled in debug, it will checks for correct settings of
	 *  these parameters.
	 */
	void setLimits( real lowlimit, real highlimit ) {
#ifdef FARSA_DEBUG
		if ( !istranslate && lowlimit <= -PI_GRECO ) {
			qDebug() << "DOF Lower Limit must be greater than -pi";
		}
		if ( !istranslate && highlimit >= PI_GRECO ) {
			qDebug() << "DOF Higher Limit must be lesser that pi";
		}
#endif
		lolimit = lowlimit;
		hilimit = highlimit;
		//--- change the current desired position to avoid to push to the limits
		real offset = (fabs(hilimit)-fabs(lolimit))*0.005;
		desiredPos = ramp( lolimit+offset, hilimit-offset, desiredPos );
		emit changedLimits( lolimit, hilimit );
	};

signals:
	/*! emitted when a Force/Torque is applied */
	void appliedForce( real newforce );
	/*! emitted when the Desired Position changes */
	void changedDesiredPosition( real wishpos );
	/*! emitted when the Desired Velocity changes */
	void changedDesiredVelocity( real wishvel );
	/*! emitted when position changes */
	void changedPosition( real newpos );
	/*! emitted when velocity changes */
	void changedVelocity( real newvel );
	/*! emitted when stiffness changes */
	void changedStiffness( real newstiff );
	/*! emitted when limits changes */
	void changedLimits( real lowlimit, real highlimit );
private:
	PhyJoint* parentv;
	wVector ax;
	wVector x_ax;
	wVector y_ax;
	wVector centrev;
	bool istranslate;
	real stiffnessv;
	real forcea;
	/*! Desired Position of this DOF */
	real desiredPos;
	/*! Desired Velocity of this DOF */
	real desiredVel;
	/*! mode of motion of this DOF */
	MotionMode motionMode;
	/*! the position will be setted by PhyJoint because here we don't know
	 *  the coordinate reference frame */
	real positionv;
	/*! velocity */
	real velocityv;
	/*! If is true that the rotation/translation is limited */
	bool limitsOn;
	/*! Low-Limit */
	real lolimit;
	/*! High-Limit */
	real hilimit;
	/*! maximum speed of the joint (rad/sec) */
	real maxvelocityv;
	/*! maximum force/torque applied by the joint */
	real maxforcev;
};

/*!  PhyJoint class
 *
 *  \
 *  \par Motivation
 *    Common interface among Joints.<br>
 *  \par Description
 *    This joint doesn't add constraints... so, it's a zero-DOF joint :-)
 *  \par Warnings
 *    Warnings
 */
class FARSA_WSIM_API PhyJoint : public Ownable {
public:
	/*! Constructor
	 *  \param parent is the parent object. The local frame is translated toward centre for create
	 *   the complete local coordinate frame of this joint
	 *  \param child is the child object
	 */
	PhyJoint( PhyObject* parent, PhyObject* child );

	/*! Destructor */
	virtual ~PhyJoint();
	/*! Return the child object attached to this joint (see Newton Documentation) */
	virtual PhyObject* child() {
		return childv;
	};
	/*! Return the child object attached to this joint (see Newton Documentation) (const version) */
	virtual const PhyObject* child() const {
		return childv;
	};
	/*! Return the parent object; (NULL means an object attached to static world; see Netwon Documentation) */
	virtual PhyObject* parent() {
		return parentv;
	};
	/*! Return the parent object; (NULL means an object attached to static world; see Netwon Documentation) (const version) */
	virtual const PhyObject* parent() const {
		return parentv;
	};
	/*! Return the number of DOF constrained by this joint */
	virtual unsigned int numDofs() const {
		return dofv;
	};
	/*! Return descriptions of DOF */
	virtual QVector<PhyDOF*> dofs() {
		return dofsv;
	};
	/*! enable/disable the joint */
	void enable( bool b );
	/*! Return true if the joint is enabled */
	bool isEnabled() const {
		return enabled;
	};

	/*! Return the centre of this joint in world coordinate */
	virtual wVector centre() const = 0;

	/*! Returns the force applied to this joint
	 */
	virtual wVector getForceOnJoint() const = 0;

	/*! Update the Joint informations (each PhyDOF will be updated) */
	virtual void updateJointInfo() = 0;

	/*! Return the World */
	World* world() {
		return worldv;
	};

	/*! Return the World (const version) */
	const World* world() const {
		return worldv;
	};

	/*! preUpdate the PhyJoint
	 *  this method is called at each step of the world
	 *  just before the physic update
	 */
	virtual void preUpdate() {
		/* nothing to do */
	};
	/*! postUpdate the PhyJoint
	 *  this method is called at each step of the world
	 *  just after the physic update
	 */
	virtual void postUpdate() {
		/* nothing to do */
	};

protected:
	/*! vector of DOF's joint */
	QVector<PhyDOF*> dofsv;
	/*! number of DOF */
	int dofv;
	/*! true if is enabled, false otherwise */
	bool enabled;
	/*! parent object */
    PhyObject* parentv;
	/*! child object */
    PhyObject* childv;
	/*! world */
    World* worldv;

	/*! Engine encapsulation */
    PhyJointPrivate* priv;
	PhyObjectPrivate* parentpriv;
	PhyObjectPrivate* childpriv;
	WorldPrivate* worldpriv;
	friend class PhyJointPrivate;
	virtual void updateJoint( real timestep ) = 0;
};

} // end namespace farsa

#endif
