# Supplementary material for: Maximizing adaptive power in neuroevolution
Source: PLoS One. 2018 Jul 18;13(7):e0198788. doi: 10.1371/journal.pone.0198788 (PMC6051599; doi:10.1371/journal.pone.0198788)
Supplement: S3 File — (ZIP) [file pone.0198788.s014.zip › farsa-1.4.5/worldsim/include/ownable.h]

/********************************************************************************
 *  WorldSim -- library for robot simulations                                   *
 *  Copyright (C) 2008-2011 Gianluca Massera <emmegian@yahoo.it>                *
 *                                                                              *
 *  This program is free software; you can redistribute it and/or modify        *
 *  it under the terms of the GNU General Public License as published by        *
 *  the Free Software Foundation; either version 2 of the License, or           *
 *  (at your option) any later version.                                         *
 *                                                                              *
 *  This program is distributed in the hope that it will be useful,             *
 *  but WITHOUT ANY WARRANTY; without even the implied warranty of              *
 *  MERCHANTABILITY or FITNESS FOR A PARTICULAR PURPOSE.  See the               *
 *  GNU General Public License for more details.                                *
 *                                                                              *
 *  You should have received a copy of the GNU General Public License           *
 *  along with this program; if not, write to the Free Software                 *
 *  Foundation, Inc., 51 Franklin St, Fifth Floor, Boston, MA  02110-1301  USA  *
 ********************************************************************************/

#ifndef OWNABLE_H
#define OWNABLE_H

#include "worldsimconfig.h"
#include <QList>

namespace farsa {

/**
 * \brief The base for all class that can have (and can be) an owner
 *
 * When an object has an owner, the owner is responsible of freeing the owned
 * classes when it is deleted. This can be done automatically by this class
 * destructor or can be left to the owner implementation (for example when there
 * must be a precise order in destroying owned objects). This class models both
 * owner and ownable classes
 */
class FARSA_WSIM_API Ownable
{
public:
	/**
	 * \brief The structure with information about the owned object
	 *
	 * This keeps the owned object and whether the owner should destroy it
	 * automatically or not
	 */
	struct Owned {
		/**
		 * \brief Constructor
		 *
		 * \param o the owned object
		 * \param d if true the object is automatically destroyed by
		 *          the owner destructor
		 */
		Owned(Ownable *o, bool d = true) :
			object(o),
			destroy(d)
		{
		}

		/**
		 * \brief Comparison operator overload
		 *
		 * \return true if other contains the same object as this one
		 *         (the destroy property is not taken into account)
		 */
		bool operator==(const Owned& other)
		{
			return (object == other.object);
		}

		/**
		 * \brief The owned object
		 */
		Ownable *object;

		/**
		 * \brief If true the object is automatically destroyed by the
		 *        owner destructor
		 */
		bool destroy;
	};

	/**
	 * \brief The type for the list of owned objects
	 */
	typedef QList<Owned> OwnedList;

public:
	/**
	 * \brief Constructor
	 */
	Ownable();

	/**
	 * \brief Destructor
	 *
	 * This deletes all owned object marked to be automatically destroyed
	 */
	virtual ~Ownable();

	/**
	 * \brief Sets the owner of this object
	 *
	 * \param owner the owner of this object
	 * \param destroy if true this object is automatically destroyed by the
	 *                owner destructor
	 */
	void setOwner(Ownable *owner, bool destroy = true);

	/**
	 * \brief Returns the owner of this object
	 *
	 * \return the owner of this object
	 */
	Ownable* owner() const
	{
		return m_owner;
	}

	/**
	 * \brief Returns the list of objects owned by this one
	 *
	 * \return the list of objects owned by this one
	 */
	const QList<Owned>& owned() const
	{
		return m_owned;
	}

private:
	/**
	 * \brief Adds an object to the list of owned objects
	 *
	 * \param obj the object to add to the list
	 * \param destroy if true obj is automatically destroyed by this object
	 *                destructor
	 */
	void addToOwned(Ownable *obj, bool destroy);

	/**
	 * \brief Removes the given object from the list of owned objects
	 *
	 * \param obj the object to remove from the list
	 */
	void removeFromOwned(Ownable *obj);

	/**
	 * \brief The onwer of this object
	 */
	Ownable* m_owner;

	/**
	 * \brief The list of objects owned by this one
	 */
	QList<Owned> m_owned;
};

}

#endif
