# Supplementary material for: Maximizing adaptive power in neuroevolution
Source: PLoS One. 2018 Jul 18;13(7):e0198788. doi: 10.1371/journal.pone.0198788 (PMC6051599; doi:10.1371/journal.pone.0198788)
Supplement: S3 File — (ZIP) [file pone.0198788.s014.zip › farsa-1.4.5/worldsim/include/wmesh.h]

/********************************************************************************
 *  WorldSim -- library for robot simulations                                   *
 *  Copyright (C) 2008-2011 Gianluca Massera <emmegian@yahoo.it>                *
 *                                                                              *
 *  This program is free software; you can redistribute it and/or modify        *
 *  it under the terms of the GNU General Public License as published by        *
 *  the Free Software Foundation; either version 2 of the License, or           *
 *  (at your option) any later version.                                         *
 *                                                                              *
 *  This program is distributed in the hope that it will be useful,             *
 *  but WITHOUT ANY WARRANTY; without even the implied warranty of              *
 *  MERCHANTABILITY or FITNESS FOR A PARTICULAR PURPOSE.  See the               *
 *  GNU General Public License for more details.                                *
 *                                                                              *
 *  You should have received a copy of the GNU General Public License           *
 *  along with this program; if not, write to the Free Software                 *
 *  Foundation, Inc., 51 Franklin St, Fifth Floor, Boston, MA  02110-1301  USA  *
 ********************************************************************************/

#ifndef WMESH_H
#define WMESH_H

#include "worldsimconfig.h"
#include "world.h"

namespace farsa {

/*!  WMesh class
 *
 *  \ 
 *  \par Motivation
 *    WMesh represent a 3D shape using a triangle mesh.
 *    It is just for graphic purpose, but it is subclass of WObject and it is
 *    contained into a World for share it amongs WCameras and for attach it
 *    to other object (like iCub's cover)
 *  \par Description
 *    
 *  \par Warnings
 *    Warnings
 */
class FARSA_WSIM_API WMesh : public WObject {
	Q_OBJECT
public:
	/*!  Create a WMesh
	 *  \param world The World which object will be inserted
	 *  \param tm rotation and position at the moment of creation
	 */
	WMesh( World* world, QString name="unamed", const wMatrix& tm = wMatrix::identity() );
	/*! Destroy this object */
	virtual ~WMesh();
	/*! Load the mesh from a MS3D file (MilkShape-3D) */
	bool loadMS3DModel( QString filename );
	/*! Attach to the WObject specified,
		\note when WMesh is attached to a WObject, the WMesh matrix is considered as
		the offset matrix respect to the matrix of WObject attached */
	void attachTo( WObject* obj );
	/*! Return the attached WObject (NULL is there isn't) */
	WObject* attachedTo() {
		return attacho;
	};
	/*!	Mesh struct */
	struct Mesh {
		int m_materialIndex;
		int m_numTriangles;
		int *m_pTriangleIndices;
	};
	/*!	Material properties */
	struct Material {
		float m_ambient[4], m_diffuse[4], m_specular[4], m_emissive[4];
		float m_shininess;
		QString m_pTextureFilename;
	};
	/*!	Triangle struct */
	struct Triangle {
		float m_vertexNormals[3][3];
		float m_s[3], m_t[3];
		int m_vertexIndices[3];
	};
	/*!	Vertex struct */
	struct Vertex {
		char m_boneID;
		float m_location[3];
	};

	/*! Return Meshes */
	Mesh* meshes() {
		return m_pMeshes;
	};
	/*! Number of meshes */
	int meshesCount() {
		return m_numMeshes;
	};
	/*! Return Materials (for now are ignored during rendering) */
	Material* materials() {
		return m_pMaterials;
	};
	/*! Number of materials */
	int materialsCount() {
		return m_numMaterials;
	};
	/*! Return Triangles composing the mesh */
	Triangle* triangles() {
		return m_pTriangles;
	};
	/*! Number of triangles */
	int trianglesCount() {
		return m_numTriangles;
	};
	/*! Return Vertices composing the triangles of the mesh */
	Vertex* vertices() {
		return m_pVertices;
	};
	/*! Number of vertices */
	int verticesCount() {
		return m_numVertices;
	};
private:
	/*! object on which the WMesh is attached */
	WObject* attacho;
	//--- Data representing the mesh
	int m_numMeshes;
	Mesh *m_pMeshes;
	int m_numMaterials;
	Material *m_pMaterials;
	int m_numTriangles;
	Triangle *m_pTriangles;
	int m_numVertices;
	Vertex *m_pVertices;
};

} // end namespace farsa

#endif
