# Supplementary material for: Maximizing adaptive power in neuroevolution
Source: PLoS One. 2018 Jul 18;13(7):e0198788. doi: 10.1371/journal.pone.0198788 (PMC6051599; doi:10.1371/journal.pone.0198788)
Supplement: S3 File — (ZIP) [file pone.0198788.s014.zip › farsa-1.4.5/worldsim/include/phyuniversal.h]

/********************************************************************************
 *  WorldSim -- library for robot simulations                                   *
 *  Copyright (C) 2008-2011 Gianluca Massera <emmegian@yahoo.it>                *
 *                                                                              *
 *  This program is free software; you can redistribute it and/or modify        *
 *  it under the terms of the GNU General Public License as published by        *
 *  the Free Software Foundation; either version 2 of the License, or           *
 *  (at your option) any later version.                                         *
 *                                                                              *
 *  This program is distributed in the hope that it will be useful,             *
 *  but WITHOUT ANY WARRANTY; without even the implied warranty of              *
 *  MERCHANTABILITY or FITNESS FOR A PARTICULAR PURPOSE.  See the               *
 *  GNU General Public License for more details.                                *
 *                                                                              *
 *  You should have received a copy of the GNU General Public License           *
 *  along with this program; if not, write to the Free Software                 *
 *  Foundation, Inc., 51 Franklin St, Fifth Floor, Boston, MA  02110-1301  USA  *
 ********************************************************************************/

#ifndef PHYUNIVERSAL_H
#define PHYUNIVERSAL_H

#include "worldsimconfig.h"
#include "world.h"
#include "phyobject.h"
#include "wvector.h"
#include "wmatrix.h"
#include "wquaternion.h"
#include "phyjoint.h"

namespace farsa {

/*!  PhyUniversal class
 *
 *  \ 
 *  \par Motivation
 *    Universal Joint.<br>
 *  \par Description
 *    This joint add two degree of freedom around two axis :-)
 *  \par Warnings
 *    Warnings
 */
class FARSA_WSIM_API PhyUniversal : public PhyJoint {
public:
	/*! Constructor
	 *  \param firstAxis is the axis of rotation (respect to parent object frame)
	 *  \param secondAxis is the second axis of rotation (must be ortogonal respect to firstAxis)
	 *  \param centre is the center of rotation (respect to parent object frame)
	 *  \param parent is the parent object.
	 *  \param child is the child object
	 *  \param cp is internal; ignore it
	 *   The local frame is translated toward centre and the Z axis is aligned with
	 *   the first axis and the Y axis is aligned to second Axis
	 */
	PhyUniversal( const wVector& firstAxis, const wVector& secondAxis, const wVector& centre, PhyObject* parent, PhyObject* child, bool cp=true );

	/*! Update the Joint informations (each PhyDOF will be updated) */
	virtual void updateJointInfo();

	/*! Return the centre of this joint in world coordinate */
	virtual wVector centre();

	/*! Returns the force applied to this joint
	 */
	virtual wVector getForceOnJoint() const;

protected:
	/*! Local frame of the joint respect to the parent matrix 
	 *
	 *  This matrix is calculated from firstAxis and secondAxis passed to constructor
	 *  Centre is copied as it is into w_pos of localMatrixParent
	 */
	wMatrix localMatrixParent;
	/*! Local frame of the joint respect to the child matrix */
	wMatrix localMatrixChild;

	/*! Global Matrix respect to Parent
	 *
	 *  This represent the local frame of joint in global coordinate starting
	 *  from localMatrixParent representation.
	 *
	 *  Note: The differences between globalMatrixParent and globalMatrixChild
	 *        are due to numerical error on joint solver of physic engine used.
	 */
	wMatrix globalMatrixParent;
	/*! Global Matrix respect to Child
	 *
	 *  This represent the local frame of joint in global coordinate starting
	 *  from localMatrixParent representation.
	 */
	wMatrix globalMatrixChild;

	/*! The force applied to this joint
	 */
	wVector forceOnJoint;

	/*! Engine encapsulation */  
	void createPrivateJoint();
	virtual void updateJoint( real timestep );

private:
	PhyDOF* firstDof;
	PhyDOF* secondDof;

};

} // end namespace farsa

#endif
