# Supplementary material for: Maximizing adaptive power in neuroevolution
Source: PLoS One. 2018 Jul 18;13(7):e0198788. doi: 10.1371/journal.pone.0198788 (PMC6051599; doi:10.1371/journal.pone.0198788)
Supplement: S3 File — (ZIP) [file pone.0198788.s014.zip › farsa-1.4.5/worldsim/include/sensorcontrollers.h]

/********************************************************************************
 *  FARSA Experimentes Library                                                  *
 *  Copyright (C) 2007-2012                                                     *
 *  Gianluca Massera <emmegian@yahoo.it>                                        *
 *  Stefano Nolfi <stefano.nolfi@istc.cnr.it>                                   *
 *  Tomassino Ferrauto <tomassino.ferrauto@istc.cnr.it>                         *
 *                                                                              *
 *  This program is free software; you can redistribute it and/or modify        *
 *  it under the terms of the GNU General Public License as published by        *
 *  the Free Software Foundation; either version 2 of the License, or           *
 *  (at your option) any later version.                                         *
 *                                                                              *
 *  This program is distributed in the hope that it will be useful,             *
 *  but WITHOUT ANY WARRANTY; without even the implied warranty of              *
 *  MERCHANTABILITY or FITNESS FOR A PARTICULAR PURPOSE.  See the               *
 *  GNU General Public License for more details.                                *
 *                                                                              *
 *  You should have received a copy of the GNU General Public License           *
 *  along with this program; if not, write to the Free Software                 *
 *  Foundation, Inc., 51 Franklin St, Fifth Floor, Boston, MA  02110-1301  USA  *
 ********************************************************************************/

#ifndef SENSORCONTROLLERS_H
#define SENSORCONTROLLERS_H

#include "world.h"
#include "ownable.h"
#include "phyobject.h"
#include "phyjoint.h"

namespace farsa {

/**
 * \brief The base abstract class for sensor controllers
 *
 * \par Motivation
 *  Common interface among sensor controllers hierachy
 * \par Description
 * \par Warnings
 * The world hasn't a list of sensors, so they must be destroyed by the owner or
 * by the creator
 */
class FARSA_WSIM_API SensorController : public Ownable
{
public:
	/**
	 * \brief Constructor
	 *
	 * \param world The world in which we live
	 */
	SensorController(World* world);

	/**
	 * \brief Destructor
	 */
	virtual ~SensorController();

	/**
	 * \brief Updates the sensor reading
	 *
	 * This is a pure virtual method implemented by actual sensor
	 * controllers that apply the logic of controller
	 */
	virtual void update() = 0;

	/**
	 * \brief Returns true if the sensor is enabled
	 *
	 * A disabled sensor should not be updated
	 * \return true if the sensor is enabled
	 */
	bool isEnabled()
	{
		return m_enabled;
	}

	/**
	 * \brief Enables/Disables this sensor controller
	 *
	 * A disabled sensor should not be updated
	 * \param b true to enable the controller, false to disable it
	 */
	void setEnabled(bool b)
	{
		m_enabled = b;
	}

	/**
	 * \brief Returns the world
	 *
	 * \return the world
	 */
	World* world()
	{
		return m_world;
	}

private:
	/**
	 * \brief A pointer to the world
	 */
	World* m_world;

	/**
	 * \brief Whether the sensor is enabled or not
	 */
	bool m_enabled;

	/**
	 * \brief Copy constructor
	 *
	 * Here to prevent usage
	 */
	SensorController(const SensorController& other);

	/**
	 * \brief Copy operator
	 *
	 * Here to prevent usage
	 */
	SensorController& operator=(const SensorController& other);
};

/**
 * \brief The base abstract class of sensor controllers for infrared sensors
 *
 * This is an abstract base class providing an uniform interface for different
 * implementations, use one of its subclasses below. This class only provides a
 * vector of activations (m_activations) which must be filled in the update()
 * function by subclasses
 */
class FARSA_WSIM_API IRSensorController : public SensorController
{
public:
	/**
	 * \brief Constructor
	 *
	 * \param world the world in which we live
	 * \param numSensors the number of proximity IR sensors
	 */
	IRSensorController(World* world, unsigned int numSensors);

	/**
	 * \brief Destructor
	 */
	virtual ~IRSensorController();

	/**
	 * \brief Returns the number of sensors
	 */
	int nSensors() const
	{
		return m_activations.size();
	}

	/**
	 * \brief Returns the activation of the i-th sensors
	 *
	 * \param i the index of the sensor whose activation value should be
	 *          returned
	 * \return the activation of the i-th sensor
	 */
	double activation(int i) const
	{
		return m_activations[i];
	}

	/**
	 * \brief Returns whether the i-th sensor is active or not
	 *
	 * \param i the index of the sensor
	 * \return true if the sensor is active, false if it is not
	 */
	bool sensorIsActive(int i) const
	{
		return m_activeSensor[i];
	}

	/**
	 * \brief Sets whether the i-th sensor is active or not
	 *
	 * This is virtual to allow subclasses to take actions depending on
	 * whether the sensor is active or not
	 * \param i the index of the sensor
	 * \param active if true the sensor is active
	 */
	virtual void setSensorActive(int i, bool active);

protected:
	/**
	 * \brief The vector with sensors activations
	 */
	QVector<double> m_activations;

	/**
	 * \brief The vector storing whether the i-th sensor should be active or
	 *        not
	 *
	 * If m_activeSensor[i] is false the i-th sensor should not be updated
	 * by subclasses
	 */
	QVector<bool> m_activeSensor;
};

namespace __SingleIR_internal {
	class SingleIRGraphic;
}

/**
 * \brief A single proximity IR sensor
 *
 * This class models a single IR sensor. The sensor is attached to a WObject and
 * its position and orientation is given by the transformation matrix relative
 * to the WObject. The sensor has an aperture (given in degrees) and all the
 * rays lie on the local XZ plane. The center of the aperture is in the
 * direction of the positive Z axis. The sensor is simulated using ray casts. It
 * is possible to specify the number of rays to use to simulate the sensor. Of
 * course more rays give a more accurate response but are more computationally
 * expensive. Using a single ray implies a zero aperture. The upper part of the
 * sensor is towards positive Y
 */
class FARSA_WSIM_API SingleIR
{
public:
	/**
	 * \brief Constructor
	 *
	 * This creates an invalid sensor. You must call the set() function to
	 * configure the sensors
	 */
	SingleIR();

	/**
	 * \brief Constructor
	 *
	 * \param obj the object to which the sensor is attached. This cannot be
	 *            NULL (otherwise an invalid sensor is created)
	 * \param mtr the transformation matrix relative to the object to which
	 *            the sensor is attached
	 * \param minDist the distance below which collisions are not reported
	 * \param maxDist the distance above which collision are not reported
	 * \param aperture the aperture of the sensor in degrees
	 * \param numRays the number of rays used to simulate the sensor. If set
	 *                to 0, creates an invalid sensor
	 */
	SingleIR(WObject* obj, wMatrix mtr, double minDist, double maxDist, double aperture, unsigned int numRays);

	/**
	 * \brief Copy constructor
	 *
	 * \param other the object to copy
	 */
	SingleIR(const SingleIR& other);

	/**
	 * \brief Copy operator
	 *
	 * \param other the object to copy
	 * \return a reference to this object
	 */
	SingleIR& operator=(const SingleIR& other);

	/**
	 * \brief Destructor
	 */
	~SingleIR();

	/**
	 * \brief Updates sensor reading
	 *
	 * This function effectively executes the ray casts and store the sensor
	 * activation and the structure with information about the ray cast hit
	 */
	void update();

	/**
	 * \brief Returns information about the last ray cast hit
	 *
	 * This function returns a const reference to the structure with
	 * information about the ray cast hit that was used to compute the
	 * activation (i.e. the ray cast hit with minimal distance). The
	 * reference is valid for the whole lifetime of this object (although
	 * the values can change after calls to update()). Use the update()
	 * function to perform a sensor reading prior to calling this function.
	 * \return the activation of the sensor (valid for the whole lifetime of
	 *         this object)
	 */
	const RayCastHit& getRayCastHit() const
	{
		return m_rayCastHit;
	}

	/**
	 * \brief Configures the sensor
	 *
	 * \param obj the object to which the sensor is attached. This cannot be
	 *            NULL (otherwise an invalid sensor is created)
	 * \param mtr the transformation matrix relative to the object to which
	 *            the sensor is attached
	 * \param minDist the distance below which collisions are not reported
	 * \param maxDist the distance above which collision are not reported
	 * \param aperture the aperture of the sensor in degrees
	 * \param numRays the number of rays used to simulate the sensor. If set
	 *                to 0, creates an invalid sensor
	 */
	void set(WObject* obj, wMatrix mtr, double minDist, double maxDist, double aperture, unsigned int numRays);

	/**
	 * \brief Sets graphical properties, i.e. whether sensors are drawn and
	 *        how
	 *
	 * By default the sensor is not drawn
	 * \param drawSensor if true the sensor is drawn
	 * \param drawRay if true sensor rays are drawn
	 * \param drawRealRay if true the actual ray range is drawn, otherwise
	 *                    only the direction of the rays is given
	 */
	void setGraphicalProperties(bool drawSensor, bool drawRay = false, bool drawRealRay = false);

	/**
	 * \brief Returns the object to which the sensor is attached
	 *
	 * \return the object to which the sensor is attached
	 */
	const WObject* getObject() const
	{
		return m_object;
	}

	/**
	 * \brief Returns the transformation matrix relative to the object to
	 *        which the sensor is attached
	 *
	 * \return the transformation matrix relative to the object to which the
	 *         sensor is attached
	 */
	const wMatrix& getTransformation() const
	{
		return m_transformation;
	}

	/**
	 * \brief Returns the position relative to the object to which the
	 *        sensor is attached
	 *
	 * \return the position relative to the object to which the sensor is
	 *         attached
	 */
	const wVectorT<true>& getPosition() const
	{
		return m_transformation.w_pos;
	}

	/**
	 * \brief Returns the distance below which collisions are not reported
	 *
	 * \return the distance below which collisions are not reported
	 */
	double getMinDistance() const
	{
		return m_minDist;
	}

	/**
	 * \brief Returns the distance above which collision are not reported
	 *
	 * \return the distance above which collision are not reported
	 */
	double getMaxDistance() const
	{
		return m_maxDist;
	}

	/**
	 * \brief Returns the aperture of the sensor in degrees
	 *
	 * \return the aperture of the sensor in degrees
	 */
	double getAperture() const
	{
		return m_aperture;
	}

	/**
	 * \brief Returns the number of rays used to simulate the sensor
	 *
	 * \return the number of rays used to simulate the sensor
	 */
	unsigned int getNumRays() const
	{
		return m_numRays;
	}

	/**
	 * \brief Returns true if the sensor is valid
	 *
	 * \return true if the sensor is valid
	 */
	bool isValid() const
	{
		return ((m_object != NULL) && (m_numRays != 0));
	}

private:
	/**
	 * \brief Computes the starting and ending point of rays in the object
	 *        frame of reference
	 *
	 * This only does something if the sensor is valid.
	 */
	void computeRayPoints();

	/**
	 * \brief Creates or deletes the graphial representation of this sensor
	 *        depending on whether the sensor is valid or not
	 */
	void updateGraphicalRepresentation();

	/**
	 * \brief The object to which the sensor is attached
	 */
	WObject* m_object;

	/**
	 * \brief The transformation matrix relative to the object to which the
	 *        sensor is attached
	 */
	wMatrix m_transformation;

	/**
	 * \brief The distance below which collisions are not reported
	 */
	double m_minDist;

	/**
	 * \brief The distance above which collision are not reported
	 */
	double m_maxDist;

	/**
	 * \brief The aperture of the sensor in degrees
	 */
	double m_aperture;

	/**
	 * \brief The number of rays used to simulate the sensor
	 */
	unsigned int m_numRays;

	/**
	 * \brief If true the sensor is drawn
	 */
	bool m_drawSensor;

	/**
	 * \brief If true sensor rays are drawn
	 */
	bool m_drawRay;

	/**
	 * \brief If true the actual ray range is drawn, otherwise only the
	 *        direction of the rays is given
	 */
	bool m_drawRealRay;

	/**
	 * \brief The vector with starting points of the rays
	 *
	 * The points are in the frame of reference of the solid to which this
	 * sensor is attached
	 */
	QVector<wVector> m_startingRayPoints;

	/**
	 * \brief The vector with ending points of the rays
	 *
	 * The points are in the frame of reference of the solid to which this
	 * sensor is attached
	 */
	QVector<wVector> m_endingRayPoints;

	/**
	 * \brief Information about the last ray cast hit
	 *
	 * This is the structure with information about the ray cast hit that
	 * was used to compute the activation (i.e. the ray cast hit with
	 * minimal distance)
	 */
	RayCastHit m_rayCastHit;

	/**
	 * \brief The graphical representation of this sensor
	 */
	__SingleIR_internal::SingleIRGraphic* m_sensorGraphics;
};

/**
 * \brief A collection of SingleIR
 *
 * This class implements IRSensorController by using a collection of SingleIR.
 * This takes the list of SingleIR in the constructor and uses them to obtain
 * activations.
 */
class FARSA_WSIM_API SimulatedIRProximitySensorController : public IRSensorController
{
public:
	/**
	 * \brief Constructor
	 *
	 * \param world the world in which we live
	 * \param sensors the list of single proximity IR sensors
	 */
	SimulatedIRProximitySensorController(World* world, const QVector<SingleIR>& sensors);

	/**
	 * \brief Destructor
	 */
	~SimulatedIRProximitySensorController();

	/**
	 * \brief Updates sensor reading
	 */
	virtual void update();

	/**
	 * \brief Sets whether the i-th sensor is active or not
	 *
	 * This automatically disables graphics for sensors that are not active
	 * \param i the index of the sensor
	 * \param active if true the sensor is active
	 */
	virtual void setSensorActive(int i, bool active);

	/**
	 * \brief Sets graphical properties of all sensors
	 *
	 * By default the sensor is not drawn
	 * \param drawSensor if true the sensor is drawn
	 * \param drawRay if true sensor rays are drawn
	 * \param drawRealRay if true the actual ray range is drawn, otherwise
	 *                    only the direction of the rays is given
	 */
	void setGraphicalProperties(bool drawSensor, bool drawRay = false, bool drawRealRay = false);

	/**
	 * \brief Returns a const reference to the list of SingleIR sensors
	 *
	 * \return a const reference to the list of SingleIR sensors
	 */
	const QVector<SingleIR>& sensors() const
	{
		return m_sensors;
	}

private:
	/**
	 * \brief The list of single sensors
	 */
	QVector<SingleIR> m_sensors;

	/**
	 * \brief Whether to draw sensors or not
	 */
	bool m_drawSensor;

	/**
	 * \brief When drawing sensors, whether to draw rays or not
	 */
	bool m_drawRay;

	/**
	 * \brief When drawing sensor rays, whether to use their real length or
	 *        not
	 */
	bool m_drawRealRay;
};

/**
 * \brief A collection of SingleIR modelling ground sensors
 *
 * This class implements IRSensorController by using a collection of SingleIR.
 * This models ground sensors by assuming IR sensors are at a fixed distance
 * from the ground and returning activation depending on the luminance component
 * of the color of the object below the sensor. The SingleIR should have a
 * single ray (zero aperture).
 */
class FARSA_WSIM_API SimulatedIRGroundSensorController : public IRSensorController
{
public:
	/**
	 * \brief Constructor
	 *
	 * \param world the world in which we live
	 * \param sensors the list of single proximity IR sensors
	 */
	SimulatedIRGroundSensorController(World* world, const QVector<SingleIR>& sensors);

	/**
	 * \brief Destructor
	 */
	~SimulatedIRGroundSensorController();

	/**
	 * \brief Updates sensor reading
	 */
	virtual void update();

	/**
	 * \brief Sets whether the i-th sensor is active or not
	 *
	 * This automatically disables graphics for sensors that are not active
	 * \param i the index of the sensor
	 * \param active if true the sensor is active
	 */
	virtual void setSensorActive(int i, bool active);

	/**
	 * \brief Sets graphical properties of all sensors
	 *
	 * By default the sensor is not drawn
	 * \param drawSensor if true the sensor is drawn
	 * \param drawRay if true sensor rays are drawn
	 * \param drawRealRay if true the actual ray range is drawn, otherwise
	 *                    only the direction of the rays is given
	 */
	void setGraphicalProperties(bool drawSensor, bool drawRay = false, bool drawRealRay = false);

	/**
	 * \brief Returns a const reference to the list of SingleIR sensors
	 *
	 * \return a const reference to the list of SingleIR sensors
	 */
	const QVector<SingleIR>& sensors() const
	{
		return m_sensors;
	}

private:
	/**
	 * \brief The list of single sensors
	 */
	QVector<SingleIR> m_sensors;

	/**
	 * \brief Whether to draw sensors or not
	 */
	bool m_drawSensor;

	/**
	 * \brief When drawing sensors, whether to draw rays or not
	 */
	bool m_drawRay;

	/**
	 * \brief When drawing sensor rays, whether to use their real length or
	 *        not
	 */
	bool m_drawRealRay;
};

/**
 * \brief The controller for traction sensor
 *
 * This class implements the controller for the traction sensor found e.g. on
 * the MarXbot robot
 */
class FARSA_WSIM_API TractionSensorController : public SensorController
{
public:
	/**
	 * \brief Constructor
	 *
	 * \param world the world in which we live
	 * \param j the joint where the traction sensor is attached
	 */
	TractionSensorController(World* world, const PhyJoint& j);

	/**
	 * \brief Destructor
	 */
	~TractionSensorController();

	/**
	 * \brief Updates sensor reading
	 */
	virtual void update();

	/**
	 * \brief Returns the force applied on the joint
	 *
	 * \return the force applied on the joint
	 */
	wVector traction() const;

private:
	/**
	 * \brief The joint to which the sensor is attached
	 */
	const PhyJoint& m_joint;
};

} // end namespace farsa

#endif
