# Supplementary material for: Maximizing adaptive power in neuroevolution
Source: PLoS One. 2018 Jul 18;13(7):e0198788. doi: 10.1371/journal.pone.0198788 (PMC6051599; doi:10.1371/journal.pone.0198788)
Supplement: S3 File — (ZIP) [file pone.0198788.s014.zip › farsa-1.4.5/worldsim/include/private/renderwobjecthierarchy.h]

/********************************************************************************
 *  WorldSim -- library for robot simulations                                   *
 *  Copyright (C) 2008-2011 Gianluca Massera <emmegian@yahoo.it>                *
 *                                                                              *
 *  This program is free software; you can redistribute it and/or modify        *
 *  it under the terms of the GNU General Public License as published by        *
 *  the Free Software Foundation; either version 2 of the License, or           *
 *  (at your option) any later version.                                         *
 *                                                                              *
 *  This program is distributed in the hope that it will be useful,             *
 *  but WITHOUT ANY WARRANTY; without even the implied warranty of              *
 *  MERCHANTABILITY or FITNESS FOR A PARTICULAR PURPOSE.  See the               *
 *  GNU General Public License for more details.                                *
 *                                                                              *
 *  You should have received a copy of the GNU General Public License           *
 *  along with this program; if not, write to the Free Software                 *
 *  Foundation, Inc., 51 Franklin St, Fifth Floor, Boston, MA  02110-1301  USA  *
 ********************************************************************************/

#ifndef RENDERWOBJECTHIERARCHY_H
#define RENDERWOBJECTHIERARCHY_H

#include "renderworld.h"
#include "wvector.h"
#include <QImage>
#include <QColor>
#include <QList>
#include <QVector>

namespace farsa {

using namespace qglviewer;

//--- helper class for speed-up the generation of face texture
class FARSA_WSIM_INTERNAL FaceMaskData {
public:
	FaceMaskData() { };
	FaceMaskData( int x, int y, int led ) {
		this->x = x;
		this->y = y;
		this->led = led;
	};
	int x;
	int y;
	int led;
};

} // end namespace farsa

#endif
