# Supplementary material for: Maximizing adaptive power in neuroevolution
Source: PLoS One. 2018 Jul 18;13(7):e0198788. doi: 10.1371/journal.pone.0198788 (PMC6051599; doi:10.1371/journal.pone.0198788)
Supplement: S3 File — (ZIP) [file pone.0198788.s014.zip › farsa-1.4.5/worldsim/include/renderworld.h]

/********************************************************************************
 *  WorldSim -- library for robot simulations                                   *
 *  Copyright (C) 2008-2011 Gianluca Massera <emmegian@yahoo.it>                *
 *                                                                              *
 *  This program is free software; you can redistribute it and/or modify        *
 *  it under the terms of the GNU General Public License as published by        *
 *  the Free Software Foundation; either version 2 of the License, or           *
 *  (at your option) any later version.                                         *
 *                                                                              *
 *  This program is distributed in the hope that it will be useful,             *
 *  but WITHOUT ANY WARRANTY; without even the implied warranty of              *
 *  MERCHANTABILITY or FITNESS FOR A PARTICULAR PURPOSE.  See the               *
 *  GNU General Public License for more details.                                *
 *                                                                              *
 *  You should have received a copy of the GNU General Public License           *
 *  along with this program; if not, write to the Free Software                 *
 *  Foundation, Inc., 51 Franklin St, Fifth Floor, Boston, MA  02110-1301  USA  *
 ********************************************************************************/

#ifndef RENDERWORLD_H
#define RENDERWORLD_H

#include "worldsimconfig.h"
#include "world.h"
#include "resourcesuser.h"
#include <QObject>
#include "qglviewer/qglviewer.h"
#include <QWidget>
#include <QVector>
#include <QMap>
#include <QString>
#include <QColor>
#include <QMutex>

namespace farsa {

class RenderWorld;
class PhyDOF;
class RenderWObjectContainer;

/*!  RenderWObject class
 *
 *  \
 *  \par Motivation
 *   Abstract class that define the common interface of all delegate objects responsable for
 *   representing entities contained into a World in a 3D OpenGL viewport
 *  \par Description
 *    Description
 *  \par Warnings
 *    Warnings
 */
class FARSA_WSIM_API RenderWObject : public QObject {
	Q_OBJECT
public:
	RenderWObject( WObject* o, RenderWObjectContainer* container ) : obj(o) {
		this->contain = container;
	};
	virtual ~RenderWObject() { };
	virtual void render( QGLContext* gw ) = 0;
	/**
	 * \brief The function rendering the Axis-Aligned Bounding Box (AABB)
	 */
	virtual void renderAABB( RenderWorld* gw ) {
		UNUSED_PARAM( gw );
	};
	/**
	 * \brief Returns the min and max points of the Axis-Aligned Bounding
	 *        Box (AABB)
	 *
	 * \param minPoint the minimum point of the AABB
	 * \param maxPoint the maximum point of the AABB
	 * \param tm the transformation matrix with respect to which the
	 *           minPoint and maxPoint of AABB have to be calculated
	 */
	virtual void calculateAABB( wVector& minPoint, wVector& maxPoint, const wMatrix tm ) {
		UNUSED_PARAM( tm );
		//--- return the following points if in your case there is no meaningful AABB
		minPoint = wVector(0, 0, 0);
		maxPoint = wVector(0, 0, 0);
	};
	/**
	 * \brief Returns the dimension of the Oriented Bounding Box (OBB) in
	 *        the object local frame
	 *
	 * \param dimension the dimension of the OBB
	 * \param minPoint the minimum point of the OBB
	 * \param maxPoint the maximum point of the OBB
	 */
	virtual void calculateOBB( wVector& dimension, wVector& minPoint, wVector& maxPoint ) {
		UNUSED_PARAM( dimension );
		//--- return the following points if in your case there is no meaningful OBB
		minPoint = wVector(0,0,0);
		maxPoint = wVector(0,0,0);
	};
	/*! return the WObject that this RenderWObject display on OpenGL */
	WObject* object() {
		return obj;
	};
	/*! return the Container on which this object is, or the OpenGL windows where it is displayed */
	RenderWObjectContainer* container() {
		return contain;
	};
	/**
	 * \brief This function is called before the destruction if the WObject we are supposed to
	 *        draw has already been destroyed
	 *
	 * An object of this type can be destroyed either because the Container is destroyed (e.g.
	 * the RenderWorld widget is closed) or because the WObject we are supposed to draw is
	 * destroyed. In the latter case this function is called before our destructor. As the
	 * WObject is detroyed before we are, our destructor should not act in any way on it.
	 * The default implementation of this function does nothing, reimplement when needed
	 */
	virtual void objectAlreadyDestroyed()
	{
	}
	/**
	 * \brief Draws the label of the object if it has to
	 *
	 * This only draws the label if obj->labelShown() returns true. This method changes the
	 * current OpenGL color
	 */
	void drawLabel();
protected:
	WObject* obj;
	RenderWObjectContainer* contain;
};

/*! Abstract Creator of RenderWObject objects
 *
 *  \par Motivation
 *  RenderWorld has an internal factory for create proper RenderWObject from WObjects contained into world
 *  This class is the common interface used by the factory for creating RenderWObject
 *  \par Description
 *    Description
 *  \par Warnings
 *    Warnings
 */
class FARSA_WSIM_TEMPLATE WAbstractCreator {
public:
	virtual ~WAbstractCreator() { };
	/*! create a RenderWObject */
	virtual RenderWObject* create( WObject*, RenderWObjectContainer* container ) const = 0;
};

/*! Template facility to create WAbstractCreator specialization
 */
template<class T>
class FARSA_WSIM_TEMPLATE WCreator : public WAbstractCreator {
	/*! Create */
	virtual RenderWObject* create( WObject* wobj, RenderWObjectContainer* container ) const {
		return ( new T(wobj, container) );
	};
};

/*!  RenderWObjectContainer class
 *
 *  This class is thread-safe
 *  \par Motivation
 *   This class implement a common interface among 3D viewers, cameras, etc.
 *  \par Description
 *    Description
 *  \par Warnings
 *    The world is a resource, here. If you use the resource system, simply pass
 *    to the constructor the name of the resource with the world; if you don't
 *    use the resource system, use the setWorld function (which internally
 *    creates a resource). DO NOT use setWorld if you use resources!!!
 */
class FARSA_WSIM_API RenderWObjectContainer : public ConcurrentResourcesUser {
public:
	/*! Constructor */
	RenderWObjectContainer( QString wResName = "world" );
	/*! Destructor */
	virtual ~RenderWObjectContainer();
	/*! return all RenderWObject presents */
	const QVector<RenderWObject*> graphics() {
		return graphs;
	};
	/*! Set the World to render. World can be NULL. Use this function only if you do not use resources. This
	    internally declares a resource */
	void setWorld( World* newworld );
	/*! Return the corresponding QImage for the texture name passed */
	QImage textureImage( QString texture ) {
		return (*textmap)[texture];
	};
	/*! Add a new texture image associating with it the name specified
	 *  @param filename the path where find the image
	 *  @param texturename the name associated with this texture (see WObject::texture)
	 *  @return true if the image has been successfull loaded.
	 *  @warning it does not check if a texturename already exists and it always overwrite previous data stored
	 *  @note it return true if it loads the image file, but this not assure that it is visualizable on openGL context.
	 */
	static bool addTextureImage( QString filename, QString texturename );
	/*! This operator return the RenderWObject associate with WObject passed */
	RenderWObject* operator[]( const WObject* );
	/*! Create a suitable RenderWObject to render the WObject passed
	 *  \warning this method will not automatically add the RenderWObject to the list
	 *    of RenderWObject rendered by this object
	 */
	static RenderWObject* createRenderWObjectFor( const WObject*, RenderWObjectContainer* );
	/*! template method for register new RenderWObject classes for new WObject
	 *  \param classname is the class name of the WObject that the renderwobject class is delegated to render
	 */
	template<class renderwobject>
	static void registerRenderWObjectFor( QString classname ) {
		initFactory();
		(*fac)[classname] = new WCreator<renderwobject>();
	};
	/*! Setup only the Texture */
	void applyTexture( QGLContext* gw, QString texts );
	/*! Setup the Color and Texture into the OpenGL Context for RenderWObject passed */
	void setupColorTexture( QGLContext*, RenderWObject* obj );
	/*! Draw a Sky and a Ground (not static because it uses world dimensions) */
	void drawSkyGroundBox( QGLContext* );
	/*! draw a sphere in position indicate with radius specified */
	static void drawSphere( wVector pos, real radius );
	/*! draw a cylinder with aligned with axis given */
	static void drawCylinder( wVector axis, wVector centre, float len, float radius, QColor c = Qt::green );
	/*! draw a cylinder from start to end */
	static void drawCylinder( wVector start, wVector end, float radius, QColor c = Qt::green );
	/*! draw a cylinder (the main axis is z, mat center is on the lower base) */
	static void drawCylinder( const wMatrix& mat, float len, float radius, QColor c = Qt::green );
	/*! draw a cone (the main axis is z, mat center is on the base) */
	static void drawCone( const wMatrix& mat, float len, float radius, QColor c = Qt::green );
	/*! draw an arrow */
	static void drawArrow( const wVector& direction, const wVector& start, float radius, float tipRadius, float tipLength, QColor c = Qt::green );
	/*! draw a wireframe Box */
	static void drawWireBox( wVector dims, wMatrix matrix );
	/*! draw a wireframe Box */
	static void drawWireBox( wVector min, wVector max, const wMatrix& tm );
	/*! draw a wireframe Box */
	static void drawWireBox( wVector min, wVector max );
	/*! draw a Torus */
	static void drawTorus( real outRad, real innRad, const wMatrix& mat, real angle = 2.0*PI_GRECO, QColor c=Qt::red );
	/*! draw a Torus */
	static void drawTorus( wVector axis, wVector centre, real outRad, real innRad, real angle = 2.0*PI_GRECO );
protected:
	/*! return the World. World is a resource, so this function is meant to be used only by subclasses */
	World* world() {
		return worldv;
	};

	/*! add an Object */
	void addObject( WObject* );
	/*! remove an Object */
	void removeObject( WObject* );

	/**
	 * \brief The function called when a resource you use is changed
	 *
	 * When this function is called, the lock on the resource is acquired,
	 * so you can safely call getResource(). Note however that only the
	 * resource being changed is locked, a getResource() on other resources
	 * will fail because the lock on them is not acquired. Of course no lock
	 * is acquired if the resource was deleted.
	 * The default implementation of this function does nothing
	 * \param name the name of the resource that has changed.
	 * \param chageType the type of change the resource has gone through
	 *                  (whether it was created, modified or deleted)
	 * \note In multithread applications this function could be called from
	 *       a thread different from the one this object lives in
	 */
	virtual void resourceChanged(QString name, ResourceChangeType changeType);

	/*! The mutex protecting accesses to members of this class */
	QMutex mutex;
private:
	/*! Initializes the map of textures if needed (i.e. only if it hasn't been already initialized).
	    This allocates memory and loads default textures. This doesn't get the lock on the map mutex */
	static void initializeTextmap();
	/*! the name of the resource of the world */
	const QString worldResourceName;
	/*! pointer to World visualized */
	World* worldv;
	/*! The Vector of Graphic objects */
	QVector<RenderWObject*> graphs;
	/*! the Factory */
	static QMap<QString, WAbstractCreator*>* fac;
	/*! true if the factory is inited */
	static bool facInited;
	/*! Init RenderWObject Factory */
	static void initFactory();
	/*! The function to get the textures map (the map from name to image resource is static so it will be available to all instances) */
	static QMap<QString, QImage>* textmap;
	/*! A reference counter for the textmap. We use this mechanism instead of having a static textmap so that we can delete
	    the textmap before the QApplication closes (and avoid problems). If the textmap were static, its destructor could be
	    called after the QApplication was destroyed and this causes a segmentation fault (it's not clear why, though). Using
	    a reference counter we can allocate textmap the first time the constructor of a RenderWObjectContainer is called and
	    destroy it when the last RenderWObjectContainer is destroyed. */
	static unsigned int textmapRefCounter;
	/*! The mutex protecting the texture map from concurrent access */
	static QMutex textmapMutex;
	/*! openGL textures map (not static, because each opengl context has its own resources) */
	QMap<QString, GLuint> textGLId;
	/*! Sky Ground textures */
	QImage skyb[6];
};

/*!  RenderWorld class
 *
 *  \
 *  \par Motivation
 *   Show in a 3D picture what happen in the World
 *  \par Description
 *    Description
 *  \par Warnings
 *    Warnings
 */
class FARSA_WSIM_API RenderWorld : public QGLViewer, public RenderWObjectContainer {
	Q_OBJECT
public:
	/*! Constructor a visualizator of the World passed */
	RenderWorld( QWidget* parent = NULL, QString wResName = "world" );
	/*! Destructor */
	virtual ~RenderWorld();
	/*! draw arrow of libQGLViewer has a bug */
	void drawArrow( const wVector& from, const wVector& to, float radius=-1, int nbSubdivisions=12, QColor c = Qt::red );
public slots:
	/*! if true view object in wireframe mode */
	void wireframe( bool b );
	/*! enable/disable SkyBox */
	void showSkyGround( bool b );
	/*! show/hide visualisation of objects */
	void showObjects( bool b );
	/*! show/hide visualisation of joints */
	void showJoints( bool b );
	/*! show/hide AABBs */
	void showAABBs( bool b );
	/*! show/hide visualisation of contacts */
	void showContacts( bool b );
	/*! show/hide visualisation of forces */
	void showForces( bool b );
	/*! show/hide visualisation of local axes for all objects */
	void showLocalAxes( bool b );
	/*! show/hide visualisation of labels for all objects */
	void showLabels( bool b );
	/*! show/hide the time and step */
	void showTimeAndStep( bool b );
	/*! show the context menu */
	void contextMenu( const QPoint& );
private slots:
	/*! add a RenderWObject */
	void slotAddObject( WObject* );
	/*! remove a WObject when an Object has been removed from the World */
	void slotRemoveObject( WObject* );
	/*! reconfigure RenderWorld when World has been resized */
	void onWorldResize();
protected:
	/*! Init the renderWorld */
	virtual void init();
	/*! Draw the scene */
	virtual void draw();
	/*! Tell to OpenGL what is selectable (all WObject) */
	virtual void drawWithNames();
	/*! Update the association between OpenGL entity selected to corresponding WObject */
	virtual void postSelection(const QPoint& point);
	/*! Key bindings */
	virtual void keyPressEvent(QKeyEvent *e);

	/**
	 * \brief The function called when a resource you use is changed
	 *
	 * When this function is called, the lock on the resource is acquired,
	 * so you can safely call getResource(). Note however that only the
	 * resource being changed is locked, a getResource() on other resources
	 * will fail because the lock on them is not acquired. Of course no lock
	 * is acquired if the resource was deleted.
	 * The default implementation of this function does nothing
	 * \param name the name of the resource that has changed.
	 * \param chageType the type of change the resource has gone through
	 *                  (whether it was created, modified or deleted)
	 * \note In multithread applications this function could be called from
	 *       a thread different from the one this object lives in
	 */
	virtual void resourceChanged(QString name, ResourceChangeType changeType);

private:
	/**
	 * \brief The function that receives custom events
	 *
	 * This function is used to receive an internal type of event that
	 * forces the update of RenderWorld. This is needed because
	 * resourceChanged is called in another thread
	 * \param event the received custom event
	 */
	virtual void customEvent(QEvent* event);

	/*! index of the current WObject selected */
	int currentSelected;

	/*! draw a graphic representation of a PhyDOF */
	void drawDOF( PhyDOF* dof, bool );
	/*! draw kinematics chains */
	void drawKineChains();

	/*! Wireframe enabled/disabled */
	bool wiref;
	/*! skybox */
	bool showskygroundbox;
	/*! show objects */
	bool showobjs;
	/*! show joints */
	bool showjoints;
	/*! show AABBs */
	bool showaabbs;
	/*! show contacts */
	bool showcontacts;
	/*! show forces */
	bool showforces;
	/*! show local axes */
	bool showlocalaxes;
	/*! show labels */
	bool showlabels;
	/*! whether to show time and step label */
	bool showtimeandstep;
};

} // end namespace farsa

#endif
