# Supplementary material for: Maximizing adaptive power in neuroevolution
Source: PLoS One. 2018 Jul 18;13(7):e0198788. doi: 10.1371/journal.pone.0198788 (PMC6051599; doi:10.1371/journal.pone.0198788)
Supplement: S3 File — (ZIP) [file pone.0198788.s014.zip › farsa-1.4.5/worldsim/include/phycylinder.h]

/********************************************************************************
 *  WorldSim -- library for robot simulations                                   *
 *  Copyright (C) 2008-2011 Gianluca Massera <emmegian@yahoo.it>                *
 *                                                                              *
 *  This program is free software; you can redistribute it and/or modify        *
 *  it under the terms of the GNU General Public License as published by        *
 *  the Free Software Foundation; either version 2 of the License, or           *
 *  (at your option) any later version.                                         *
 *                                                                              *
 *  This program is distributed in the hope that it will be useful,             *
 *  but WITHOUT ANY WARRANTY; without even the implied warranty of              *
 *  MERCHANTABILITY or FITNESS FOR A PARTICULAR PURPOSE.  See the               *
 *  GNU General Public License for more details.                                *
 *                                                                              *
 *  You should have received a copy of the GNU General Public License           *
 *  along with this program; if not, write to the Free Software                 *
 *  Foundation, Inc., 51 Franklin St, Fifth Floor, Boston, MA  02110-1301  USA  *
 ********************************************************************************/

#ifndef PHYCYLINDER_H
#define PHYCYLINDER_H

#include "phyobject.h"
#include "intervals.h"
#include <QMap>

namespace farsa {

/*!  PhyCylinder class
 *
 *  \par Motivation
 *    Represent a physical cylinder object.<br>
 *  \par Description
 *    The cylinder is described by the radius and the height. The local frame of
 *    reference has the x axis along the line connecting the center of the two
 *    bases and the center of the frame is in the middle of that line. For this
 *    object you can either specify a single color (using methods inherited from
 *    WObject) or you can use functions provided here to separately specify the
 *    colors of the two bases and of sectors of the cylinder (see function
 *    description for more information). If you use functions specific to this
 *    class, the color of the object retuned by WObject::color() will be
 *    invalid. To set a single color for the whole cylinder, simply use
 *    WObject::setColor with a valid color. More precisely, as soon as you use
 *    one of the functions defined here to set colors (setUpperBaseColor,
 *    setLowerBaseColor or setSegmentsColor) those colors are used to draw the
 *    cylinder and the WObject::color property is set to an invalid color (the
 *    color of other parts of the cylinder are set to WObject::color before
 *    making it invalid); if you explicitly use WObject::setColor, the cylinder
 *    is drawn with a single color
 *  \par Warnings
 *    Warnings
 */
class FARSA_WSIM_API PhyCylinder : public PhyObject {
	Q_OBJECT
public:
	/**
	 * \brief The structure used to define the color of intervals of the
	 *        cylinder
	 *
	 * Intervals angles are in radians. See the description of
	 * setSegmentsColor() for more information
	 */
	struct SegmentColor {
		/**
		 * \brief Constructor
		 *
		 * Sets color to white
		 */
		SegmentColor() :
			intervals(),
			color(Qt::white)
		{
		}

		/**
		 * \brief Constructor
		 *
		 * \param i the interval of the cylinder of the given color
		 * \param c the color of the segment
		 */
		SegmentColor(Intervals i, QColor c) :
			intervals(i),
			color(c)
		{
		}

		/**
		 * \brief The intervals of the cylinder with the given color
		 */
		Intervals intervals;

		/**
		 * \brief The color of the segment
		 */
		QColor color;
	};

public:
	/*!  Create a physics cylinder object and insert it in the world passed
	 *  \param radius radius of cylinder
	 *  \param height the height of cylinder (cylinder 'grows up' along its local X axis)
	 *  \param world The World which object will be inserted
	 *  \param tm rotation and position at the moment of creation
	 */
	PhyCylinder( real radius, real height, World* world, QString name="unamed", const wMatrix& tm = wMatrix::identity() );
	/*! Destroy this object */
	virtual ~PhyCylinder();
	/*! return the radius */
	real radius() const {
		return radiusv;
	};
	/*! return the height */
	real height() const {
		return heightv;
	};

	/**
	 * \brief Sets the color of the upper base
	 *
	 * \param color the new color of the upper base. If this is invalid, the
	 *              base is drawn with slices corresponding to those defined
	 *              by setSegmentsColor
	 */
	void setUpperBaseColor(QColor color);

	/**
	 * \brief Returns the color of the upper base
	 *
	 * \return the color of the upper base
	 */
	const QColor& upperBaseColor() const
	{
		return m_upperBaseColor;
	}

	/**
	 * \brief Sets the color of the lower base
	 *
	 * \param color the new color of the upper base. If this is invalid, the
	 *              base is drawn with slices corresponding to those defined
	 *              by setSegmentsColor
	 */
	void setLowerBaseColor(QColor color);

	/**
	 * \brief Returns the color of the lower base
	 *
	 * \return the color of the lower base
	 */
	const QColor& lowerBaseColor() const
	{
		return m_lowerBaseColor;
	}

	/**
	 * \brief Sets the color of segments of the cylinder
	 *
	 * This function takes a base color and a list of SegmentColor objects.
	 * The base color is used for all the portions of the cylinder which
	 * are not covered by SegmentColor specified in the list. The intervals
	 * in the list are clamped to [-pi, pi], values outside are discarded.
	 * A color later in the list is covered by earlier one. All angles are
	 * in radians and are counterclockwise from the Y axis looking at the
	 * cylinder from the tip of the X axis (on the YZ plane, remember that
	 * the cylinder grows along X). Note that internally the list of colors
	 * is stored in a different format, so the list you pass here is
	 * probably not the one you get with the function segmentsColor()
	 * \param base the base color of the cylinder
	 * \param segmentColors the list of colors of segments
	 */
	void setSegmentsColor(QColor base, const QList<SegmentColor>& segmentsColor);

	/**
	 * \brief Returns the color of segments of the cylinder
	 *
	 * \note All intervals are simple intervals, contiguous and go from -pi
	 *       to pi
	 * \return the color of segments of the cylinder
	 */
	const QList<SegmentColor>& segmentsColor() const
	{
		if (colorv.isValid()) {
			m_uniformColor[0].color = colorv;

			return m_uniformColor;
		} else {
			return m_segmentsColor;
		}
	}

	/**
	 * \brief Whether the graphical representation should be updated or not
	 *
	 * This function is called by RenderPhyCylinder to check if a new
	 * representation of the cylinder should be generated since the last
	 * time this function was called. This function only considers changes
	 * to properties like dimensions and color, not position or orientation.
	 * This function also takes a pointer which is used to keep separate
	 * states. This means that if there is a change and the graphical
	 * representatation needs to be updated, this function will return true
	 * not only on the first call but also in all subsequent calls with a
	 * different renderer parameter
	 * \param renderer a pointer to the renderer, to keep separate states
	 * \return true if the phycylinder representation should be updated
	 * \internal
	 */
	bool graphicalRepresentationNeedsUpdate(void* renderer = NULL);

private:
	/**
	 * \brief Sets the value of all elements of the map
	 *        m_graphicalRepresentationNeedsUpdate to true
	 *
	 * \internal
	 */
	void setUpdateAllGraphicalRepresentation();

	real radiusv;
	real heightv;

	/**
	 * \brief The color of the upper base
	 */
	QColor m_upperBaseColor;

	/**
	 * \brief The color of the lower base
	 */
	QColor m_lowerBaseColor;

	/**
	 * \brief The color of cylinder segments
	 *
	 * See setSegmentsColor description for more information about how to
	 * interpret data here
	 */
	QList<SegmentColor> m_segmentsColor;

	/**
	 * \brief The color of cylinder segments when there is only one color
	 *
	 * This is set and returned in segmentsColor() when there is a uniform
	 * color
	 */
	mutable QList<SegmentColor> m_uniformColor;

	/**
	 * \brief Whether the graphical representation should be updated
	 *
	 * This is a map to keep different values for different renderers. It is
	 * reset by calls to graphicalRepresentationNeedsUpdate()
	 */
	QMap<void*, bool> m_graphicalRepresentationNeedsUpdate;

	/**
	 * \brief The value of the color of the whole cylinder in the previous
	 *        call to graphicalRepresentationNeedsUpdate()
	 *
	 * This is needed because we cannot set flags when the color is changed
	 * by the parent class setColor() function
	 */
	QColor m_oldColorv;

protected:
	/*! Engine encapsulation */
	void createPrivateObject();
};

} // end namespace farsa

#endif
