# Supplementary material for: Maximizing adaptive power in neuroevolution
Source: PLoS One. 2018 Jul 18;13(7):e0198788. doi: 10.1371/journal.pone.0198788 (PMC6051599; doi:10.1371/journal.pone.0198788)
Supplement: S3 File — (ZIP) [file pone.0198788.s014.zip › farsa-1.4.5/worldsim/include/graphicalwobject.h]

/********************************************************************************
 *  FARSA Experiments Library                                                   *
 *  Copyright (C) 2007-2012                                                     *
 *  Stefano Nolfi <stefano.nolfi@istc.cnr.it>                                   *
 *  Onofrio Gigliotta <onofrio.gigliotta@istc.cnr.it>                           *
 *  Gianluca Massera <emmegian@yahoo.it>                                        *
 *  Tomassino Ferrauto <tomassino.ferrauto@istc.cnr.it>                         *
 *                                                                              *
 *  This program is free software; you can redistribute it and/or modify        *
 *  it under the terms of the GNU General Public License as published by        *
 *  the Free Software Foundation; either version 2 of the License, or           *
 *  (at your option) any later version.                                         *
 *                                                                              *
 *  This program is distributed in the hope that it will be useful,             *
 *  but WITHOUT ANY WARRANTY; without even the implied warranty of              *
 *  MERCHANTABILITY or FITNESS FOR A PARTICULAR PURPOSE.  See the               *
 *  GNU General Public License for more details.                                *
 *                                                                              *
 *  You should have received a copy of the GNU General Public License           *
 *  along with this program; if not, write to the Free Software                 *
 *  Foundation, Inc., 51 Franklin St, Fifth Floor, Boston, MA  02110-1301  USA  *
 ********************************************************************************/

#ifndef GRAPHICALWOBJECT_H
#define GRAPHICALWOBJECT_H

#include "worldsimconfig.h"
#include "world.h"
#include "renderworld.h"


namespace farsa {

/**
 * \brief An helper class to draw stuffs in the world
 *
 * This class is useful to add to the world purely graphical objects. All the
 * drawing can be done directly inside child of this classes (without the need
 * for a separate RenderWObject class). Moreover it is possible to attach object
 * of this type to another WObject: the transformation matrix of this object
 * will be set to be the same as the one of the WObject to which this one is
 * attached when drawing is required. It is also possible to specify a
 * displacement matrix relative to the object to which we are attached: in this
 * case the transformation matrix of this object is set to the combination of
 * the transformation matrix of the object to which we are attached and the
 * displacement matrix when drawing is required
 */
class FARSA_WSIM_API GraphicalWObject : public WObject
{
	Q_OBJECT

public:
	/**
	 * \brief Constructor
	 *
	 * \param world the world the object lives in
	 * \param name the name of this object
	 * \param tm the transformation matrix for this object
	 */
	GraphicalWObject(World* world, QString name = "unamed", const wMatrix& tm = wMatrix::identity());

	/**
	 * \brief Destructor
	 */
	virtual ~GraphicalWObject();

	/**
	 * \brief Attaches this object to another WObject
	 *
	 * When we are attached to an object, our transformation matrix is set
	 * to the one of the object to which we are attached before drawing is
	 * performed
	 * \param object the WObject to which we are attached. If NULL we are
	 *               not attached to any object
	 * \param makeOwner if true object is made the owner of this so that
	 *                  when object is destroyed this one is destroyed too
	 * \param displacement the transformation matrix relative to the object
	 *                     to which we are attached. This matrix is ignored
	 *                     if we are not attached to any object
	 */
	void attachToObject(WObject* object, bool makeOwner = false, const wMatrix& displacement = wMatrix::identity());

	/**
	 * \brief The object to which we are attached
	 *
	 * \return the object to which we are attached
	 */
	WObject* attachedObject() const
	{
		return m_attachedObject;
	}

	/**
	 * \brief Sets the displacement matrix relative to the object to which
	 *        we are attached
	 *
	 * This matrix is ignored if we are not attached to any object
	 * \param displacement the displacement matrix relative to the object to
	 *                     which we are attached
	 */
	void setDisplacement(const wMatrix& displacement);

	/**
	 * \brief Returns the displacement matrix relative to the object to
	 *        which we are attached
	 *
	 * This matrix is ignored if we are not attached to any object
	 * \return the displacement matrix relative to the object to which we
	 *         are attached
	 */
	const wMatrix& getDisplacement() const
	{
		return m_displacement;
	}

	/**
	 * \brief Performs the actual drawing
	 *
	 * This calls the render() function after updating the transformation
	 * matrix. See the description of that function for more details
	 * \param renderer the RenderWObject object associated with this one.
	 *                 Use it e.g. to access the container
	 * \param gw the OpenGL context
	 */
	void updateAndRender(RenderWObject* renderer, QGLContext* gw);

	/**
	 * \brief The function rendering the Axis-Aligned Bounding Box (AABB)
	 *
	 * This calls the renderAABB() function after updating the
	 * transformation matrix. See the description of that function for more
	 * details
	 * \param renderer the RenderWObject object associated with this one.
	 *                 Use it e.g. to access the container
	 * \param gw the object rendering the world
	 */
	void updateAndRenderAABB(RenderWObject* renderer, RenderWorld* gw);

	/**
	 * \brief Returns the min and max points of the Axis-Aligned Bounding
	 *        Box (AABB)
	 *
	 * This calls the calculateAABB() function after updating the
	 * transformation matrix. See the description of that function for more
	 * details
	 * \param minPoint the minimum point of the AABB
	 * \param maxPoint the maximum point of the AABB
	 * \param tm the transformation matrix with respect to which the
	 *           minPoint and maxPoint of AABB have to be calculated
	 */
	void updateAndCalculateAABB(wVector& minPoint, wVector& maxPoint, const wMatrix tm);

	/**
	 * \brief Returns the dimension of the Oriented Bounding Box (OBB) in
	 *        the object local frame
	 *
	 * This calls the calculateOBB() function after updating the
	 * transformation matrix. See the description of that function for more
	 * details
	 * \param dimension the dimension of the OBB
	 * \param minPoint the minimum point of the OBB
	 * \param maxPoint the maximum point of the OBB
	 */
	void updateAndCalculateOBB(wVector& dimension, wVector& minPoint, wVector& maxPoint);

protected:
	/**
	 * \brief Performs the actual drawing
	 *
	 * Reimplement to draw what you need
	 * \param renderer the RenderWObject object associated with this one.
	 *                 Use it e.g. to access the container
	 * \param gw the OpenGL context
	 */
	virtual void render(RenderWObject* renderer, QGLContext* gw) = 0;

	/**
	 * \brief The function rendering the Axis-Aligned Bounding Box (AABB)
	 *
	 * The default implementation does nothing
	 * \param renderer the RenderWObject object associated with this one.
	 *                 Use it e.g. to access the container
	 * \param gw the object rendering the world
	 */
	virtual void renderAABB(RenderWObject* renderer, RenderWorld* gw);

	/**
	 * \brief Returns the min and max points of the Axis-Aligned Bounding
	 *        Box (AABB)
	 *
	 * If there is no meaningful AABB, set both minPoint and maxPoint to
	 * (0, 0, 0), as the default implementation does
	 * \param minPoint the minimum point of the AABB
	 * \param maxPoint the maximum point of the AABB
	 * \param tm the transformation matrix with respect to which the
	 *           minPoint and maxPoint of AABB have to be calculated
	 */
	virtual void calculateAABB(wVector& minPoint, wVector& maxPoint, const wMatrix tm);

	/**
	 * \brief Returns the dimension of the Oriented Bounding Box (OBB) in
	 *        the object local frame
	 * If there is no meaningful OBB, set dimension, minPoint and maxPoint
	 * to (0, 0, 0), as the default implementation does
	 * \param dimension the dimension of the OBB
	 * \param minPoint the minimum point of the OBB
	 * \param maxPoint the maximum point of the OBB
	 */
	virtual void calculateOBB(wVector& dimension, wVector& minPoint, wVector& maxPoint);

	/**
	 * \brief Updates the transformation matrix from the object to which we
	 *        are attached (if there is one)
	 */
	void updateMatrixFromAttachedObject();

private:
	/**
	 * \brief The WObject to which we are attached
	 *
	 * If NULL we are not attached to any object
	 */
	WObject *m_attachedObject;

	/**
	 * \brief The displacement transformation
	 *
	 * When we are attached to an object, it is possible to specify a
	 * displacement matrix relative to the object to which we are attached
	 * which will be combined to the transformation of the object to which
	 * we are attached when drawing is required. This matrix is ignored if
	 * we are not attached to any object
	 */
	wMatrix m_displacement;
};

}

#endif
