# Supplementary material for: Maximizing adaptive power in neuroevolution
Source: PLoS One. 2018 Jul 18;13(7):e0198788. doi: 10.1371/journal.pone.0198788 (PMC6051599; doi:10.1371/journal.pone.0198788)
Supplement: S3 File — (ZIP) [file pone.0198788.s014.zip › farsa-1.4.5/worldsim/include/graphicalmarkers.h]

/********************************************************************************
 *  FARSA Experiments Library                                                   *
 *  Copyright (C) 2007-2012                                                     *
 *  Stefano Nolfi <stefano.nolfi@istc.cnr.it>                                   *
 *  Onofrio Gigliotta <onofrio.gigliotta@istc.cnr.it>                           *
 *  Gianluca Massera <emmegian@yahoo.it>                                        *
 *  Tomassino Ferrauto <tomassino.ferrauto@istc.cnr.it>                         *
 *                                                                              *
 *  This program is free software; you can redistribute it and/or modify        *
 *  it under the terms of the GNU General Public License as published by        *
 *  the Free Software Foundation; either version 2 of the License, or           *
 *  (at your option) any later version.                                         *
 *                                                                              *
 *  This program is distributed in the hope that it will be useful,             *
 *  but WITHOUT ANY WARRANTY; without even the implied warranty of              *
 *  MERCHANTABILITY or FITNESS FOR A PARTICULAR PURPOSE.  See the               *
 *  GNU General Public License for more details.                                *
 *                                                                              *
 *  You should have received a copy of the GNU General Public License           *
 *  along with this program; if not, write to the Free Software                 *
 *  Foundation, Inc., 51 Franklin St, Fifth Floor, Boston, MA  02110-1301  USA  *
 ********************************************************************************/

#ifndef GRAPHICALMARKERS_H
#define GRAPHICALMARKERS_H

#include "worldsimconfig.h"
#include "world.h"
#include "renderworld.h"
#include "graphicalwobject.h"

/**
 * \file graphicalmarkers.h
 *
 * This file contains some ready-to-use graphical objects you can put in the
 * world or attach to other objects
 */

namespace farsa {

/**
 * \brief A graphical object displaying a circle
 *
 * The circle lies in the local z = 0 plane. It has a solid color (no light
 * effects)
 */
class FARSA_WSIM_API CircularGraphicalMarker : public GraphicalWObject
{
	Q_OBJECT

public:
	/**
	 * \brief Constructor
	 *
	 * \param radius the radius of the disk
	 * \param world the world the object lives in
	 * \param name the name of this object
	 * \param tm the transformation matrix for this object
	 */
	CircularGraphicalMarker(real radius, World* world, QString name = "unamed", const wMatrix& tm = wMatrix::identity());

	/**
	 * \brief Destructor
	 */
	virtual ~CircularGraphicalMarker();

protected:
	/**
	 * \brief Performs the actual drawing
	 *
	 * Reimplement to draw what you need
	 * \param renderer the RenderWObject object associated with this one.
	 *                 Use it e.g. to access the container
	 * \param gw the OpenGL context
	 */
	virtual void render(RenderWObject* renderer, QGLContext* gw);

private:
	/**
	 * \brief The radius of the disk
	 */
	const real m_radius;
};

/**
 * \brief A graphical object displaying a planar arrow
 *
 * The arrow lies in the local z = 0 plane and points towards x > 0. The tail is
 * in the origin of the local frame of reference. It has a solid color (no light
 * effects).
 */
class FARSA_WSIM_API PlanarArrowGraphicalMarker : public GraphicalWObject
{
	Q_OBJECT

public:
	/**
	 * \brief Constructor
	 *
	 * \param arrowLength the length of the arrow
	 * \param arrowTailWidth the width of the tail of the arrow
	 * \param arrowHeadWidth the width of the head of the arrow
	 * \param arrowTailPortion the percentage of the arrow occupied by its
	 *                         tail. This is a value betwee 0.0 and 1.0
	 * \param world the world the object lives in
	 * \param name the name of this object
	 * \param tm the transformation matrix for this object
	 */
	PlanarArrowGraphicalMarker(real arrowLength, real arrowTailWidth, real arrowHeadWidth, real arrowTailPortion, World* world, QString name = "unamed", const wMatrix& tm = wMatrix::identity());

	/**
	 * \brief Destructor
	 */
	virtual ~PlanarArrowGraphicalMarker();

protected:
	/**
	 * \brief Performs the actual drawing
	 *
	 * Reimplement to draw what you need
	 * \param renderer the RenderWObject object associated with this one.
	 *                 Use it e.g. to access the container
	 * \param gw the OpenGL context
	 */
	virtual void render(RenderWObject* renderer, QGLContext* gw);

private:
	/**
	 * \brief The length of the arrow
	 */
	const real m_arrowLength;

	/**
	 * \brief The width of the tail of the arrow
	 */
	const real m_arrowTailWidth;

	/**
	 * \brief The width of the head of the arrow
	 */
	const real m_arrowHeadWidth;

	/**
	 * \brief The percentage of the arrow occupied by its tail
	 *
	 * This is a value betwee 0.0 and 1.0
	 */
	const real m_arrowTailPortion;
};

}

#endif
