# Supplementary material for: Maximizing adaptive power in neuroevolution
Source: PLoS One. 2018 Jul 18;13(7):e0198788. doi: 10.1371/journal.pone.0198788 (PMC6051599; doi:10.1371/journal.pone.0198788)
Supplement: S3 File — (ZIP) [file pone.0198788.s014.zip › farsa-1.4.5/worldsim/include/world.h]

/********************************************************************************
 *  WorldSim -- library for robot simulations                                   *
 *  Copyright (C) 2008-2011 Gianluca Massera <emmegian@yahoo.it>                *
 *                                                                              *
 *  This program is free software; you can redistribute it and/or modify        *
 *  it under the terms of the GNU General Public License as published by        *
 *  the Free Software Foundation; either version 2 of the License, or           *
 *  (at your option) any later version.                                         *
 *                                                                              *
 *  This program is distributed in the hope that it will be useful,             *
 *  but WITHOUT ANY WARRANTY; without even the implied warranty of              *
 *  MERCHANTABILITY or FITNESS FOR A PARTICULAR PURPOSE.  See the               *
 *  GNU General Public License for more details.                                *
 *                                                                              *
 *  You should have received a copy of the GNU General Public License           *
 *  along with this program; if not, write to the Free Software                 *
 *  Foundation, Inc., 51 Franklin St, Fifth Floor, Boston, MA  02110-1301  USA  *
 ********************************************************************************/

#ifndef WORLD_H
#define WORLD_H

#include "worldsimconfig.h"
#include "wobject.h"
#include "wquaternion.h"
#include <QString>
#include <QHash>
#include <QSet>
#include <QList>
#include <QLinkedList>
#include <QVector>
#include <QPair>
#include <QEvent>
#include <QTimerEvent>
#include <QColor>
#include "simpletimer.h"

namespace farsa {

class World;
class WorldPrivate;
class PhyObject;
class PhyJoint;
class MotorController;

//--- this function is required by QSet<NObj> attribute of World class
inline uint qHash( const QPair<PhyObject*, PhyObject*>& pair ) {
#ifdef _LP64
	return ( ::qHash( (long int)(pair.first) ) );
#else
	return ( ::qHash( (int)(pair.first) ) );
#endif
}

/*! \brief the MaterialDB class managea the material properties
 *
 *  It's not possibile to instantiate it, but it's automatically create when a World is created.
 *  For accessing it, use the World::materials() method.<br>
 *  there are some predefined materials:<br>
 *  # <b>Default:</b> with default properties of physic engine used
 *  # <b>nonCollidable:</b> a material that doesn't collide with anything
 */
class FARSA_WSIM_API MaterialDB {
public:
	/*! return the world associate with these materials */
	World* world() {
		return worldv;
	};

	/*! Create a new material
	 *  It return false if already exists a material with name passed
	 */
	bool createMaterial( QString name );

	/*! configure the default Friction between materials specified
	 *  \param st Static Friction coefficient
	 *  \param kn Kinetic Friction coefficient
	 *  the order doesn't matter
	 */
	void setFrictions( QString mat1, QString mat2, real st, real kn );

	/*! configure the default Elasticity between materials specified
	 *  the order doesn't matter
	 */
	void setElasticity( QString mat1, QString mat2, real );

	/*! configure the default Softness between materials specified
	 *  the order doesn't matter
	 */
	void setSoftness( QString mat1, QString mat2, real );
	/*! configure the force gravity that will be applied to object of material specified
	 *  \param force the gravity force in m/s^2
	 */
	void setGravityForce( QString mat, real force );
	/*! Return the corresponding gravity force setted
	 *  If no setted, that World::gravityForce will be returned */
	real gravityForce( QString mat );

	/*! Enable/Disable the collision between materials passed
	 *
	 *  the order doesn't matter
	 */
	void enableCollision( QString mat1, QString mat2, bool enable = true );

	/*! set Frictions, Elasticity, Softness and Enabled/Disable collision between materials
	 *  \param fs Static Friction coefficient
	 *  \param fk Kinetic Friction coefficient
	 *  \param el Elastiticy coefficient
	 *  \param sf Softness coefficient
	 *  \param en Enable/Disable collisions
	 */
	void setProperties( QString mat1, QString mat2, real fs, real fk, real el, real sf, bool en = true );

private:
	/*! constructor */
	MaterialDB( World* );
	/*! simple inner class for storing material properties */
	class materialPairInfo {
	public:
		real staticFriction;
		real dynamicFriction;
		real elasticity;
		real softness;
		bool collisions;
	};
	/*! material DB names */
	QSet<QString> mats;
	/*! Gravity force informations */
	QMap<QString, real> gravities;

	/*! material pair info map
	 *
	 *  Because material properties are symmetric (i.e static friction between "wood"-"metal"
	 *  is equal to static friction between "metal"-"wood"), the key for storing the information about
	 *  two material 'mat1' and 'mat2' is the string 'matA-matB' where matA is the first in alphabetical
	 *  order and matB the second one.
	 *  In this way, doesn't matter the order of material in above methods because they points to the
	 *  same information stored in pmap;
	 *
	 */
	QHash<QString, materialPairInfo> pmap;

	/*! helper function for create the key as described above */
	QString createKey( QString mat1, QString mat2 );

	/*! World */
	World* worldv;
	friend class World;
};


/*!  Contact class
 *
 *  \par Motivation
 *  an helper class for support the implementation of contact sensors
 *  \par Description
 *  the contact is refered to one object... so there is always a duplicate informations;
 *  for example, if object A and B collide each other then two Contact object will be
 *  generated: one for registering data from the A point of view and the other respect to object B.<br>
 *  This simplify the contact look-up based on the object pointer.
 */
class FARSA_WSIM_TEMPLATE Contact {
public:
	/*! Reference Object */
	PhyObject* object;
	/*! Collide Object */
	PhyObject* collide;
	/*! position of the contact in the local object coordinates */
	wVector pos;
	/*! position in the global coordinate */
	wVector worldPos;
	/*! the normal restitution force at the contact point */
	wVector force;
};

/*! Vector of Contacts */
typedef QVector<Contact> contactVec;
/*! the mapping object -> contact informations */
typedef QHash<PhyObject*, contactVec> contactMap;
/*! cons Iterator */
typedef QHashIterator<PhyObject*, contactVec> contactMapIterator;


/*!  Raycast intersection class
 *
 *  \par Motivation
 *  an helper class with information about a raycast hit
 *  \par Description
 *  a list of objects of this type is returned by the World::worldRayCast()
 *  function. This class contains information about a RayCast hit: the object
 *  intersecting the ray, the distance from the ray start (normalized between
 *  0 and 1), the actual point at which the ray hits the object and the normal
 *  at contact point
 */
class FARSA_WSIM_TEMPLATE RayCastHit {
public:
	/*! Object intersected by the ray */
	PhyObject* object;
	/*! The distance from start at which the ray intersects the object. This
	    is in the range [0; 1]: 0 means the ray start point, 1 the ray end
	    point. Intermediate values correspond to values along the ray */
	real distance;
	/*! The actual point at which the ray intersects the object in the
	    global frame of reference */
	wVector position;
	/*! The normal at the hit point in the global frame of reference */
	wVector normal;
};

/*! Vector of RayCastHit */
typedef QVector<RayCastHit> rayCastHitVector;

/*!  World class
 *  \par Motivation
 *    The World represent the environment in which robots are inserted and interacts with.<br>
 *    The World contains all objects: actives and passives.<br>
 *    The World has a continuous temporal dimension. It's possibile set the time step of integration.<br>
 *  \par Description
 *    Description coming soon
 *  \par Warnings
 *    Warnings
 */
class FARSA_WSIM_API World : public QObject {
	Q_OBJECT
public:
	/*! Constructor
	 *  \param worldname is the reference name for the World
	 */
	World( QString worldname );
	/*! Destructor */
	virtual ~World();
	/*! Return the name */
	QString name() const;
	/*! Get the elapsed time */
	real elapsedTime() const;
	/*! Reset the time counter and restart from zero seconds */
	void resetElapsedTime();
	/*! Set the time step */
	void setTimeStep( real );
	/*! Set the minimum frame rate; in other word the number of integration steps per seconds
	 *  regardless the time step setted */
	void setMinimumFrameRate( unsigned int frames );
	/*! Enable/Disable Real-time advance */
	void setIsRealTime( bool b );
	/*! return true is real-time is enabled ; false otherwise */
	bool isRealTime() const;
	/*! get the time step setted */
	real timeStep() const;
	/*! Set the gravity force */
	void setGravityForce( real g );
	/*! Return the gravity force */
	real gravityForce() const;
	/*! Return the vector of objects present in this world */
	const QLinkedList<WObject*> objects();
	/*! Return the WObject with name specified, otherwise return NULL */
	WObject* getObject( QString name );
	/*! Return the vector of joints present in this world */
	const QLinkedList<PhyJoint*> joints();
	/*! Map object -> joints */
	const QHash<WObject*, QList<PhyJoint*> > mapObjectsToJoints();

	/*! Advance the World until the time passed is reached (approx. per difetto)
	 *  \warning This method block the signals, so no signals will be emitted
	 *  \warning this method ignore real-time settings, it always go as fast as possible
	 */
	void advanceUntil( real time );

	/*!  Disable collision between bodies
	 *
	 *  If you want create an object that doesn't collide with anything,
	 *  set the nonCollidableMaterial to the object
	 */
	void disableCollision( PhyObject* obj1, PhyObject* obj2 );
	/*! Enable collision */
	void enableCollision( PhyObject* obj1, PhyObject* obj2 );
	/*! return the contact map */
	const contactMap& contacts();
	/*! calculate the two closest points between the two objects;
	 *  \param objA first object
	 *  \param objB second object
	 *  \param pointA the point on objA's shape closest to objB
	 *  \param pointB the point on objB's shape closest to objA
	 *  \return true is the calculation has been done, false if the object are colliding
	 *  In the case of colliding objects the points will be setted to zero
	 */
	bool closestPoints( PhyObject* objA, PhyObject* objB, wVector& pointA, wVector& pointB );
	/*! Checks whether two objects collide or not
	 * \param obj1 first object
	 * \param obj2 second object
	 * \param maxContacts the maxium number of contacts to report
	 * \param contacts if not null, the vector is filled with collision contact points in the world frame of reference
	 * \param normals if not null, the vector is filled with collision contact normals in the world frame of reference
	 * \param penetra if not null, the vector is filled with collision penetration at each point
	 * \return true if the two object are in contacts
	 */
	bool checkContacts( PhyObject* obj1, PhyObject* obj2, int maxContacts = 4, QVector<wVector>* contacts = NULL, QVector<wVector>* normals = NULL, QVector<real>* penetra = NULL );
	/*! Checks whether two objects collide or not
	 *
	 * This function uses checkContacts if at least one object is kinematic or if both objects are static, otherwise
	 * collision information are taken from contactMap
	 * \param obj1 first object
	 * \param obj2 second object
	 * \param maxContacts the maxium number of contacts to report
	 * \param contacts if not null, the vector is filled with collision contact points in the world frame of reference
	 * \return true if the two object are in contacts
	 */
	bool smartCheckContacts( PhyObject* obj1, PhyObject* obj2, int maxContacts = 4, QVector<wVector>* contacts = NULL );
	/*! Checks whether the ray from start to end intersects obj
	 * \param obj the object whose collision with the ray we have to check
	 * \param start the starting point of the ray (in the global frame of reference)
	 * \param end the ending point of the ray (in the global frame of reference)
	 * \param normal if not null the pointed wVector will store the normal to the contact
	 *               point
	 * \return a value between 0.0 and 1.0 indicating the point along the ray which intersects
	 *         the object (with 0.0 being the starting point and 1.0 the ending point). If the
	 *         ray misses the objects, the returned value is greater than 1.0
	 */
	real collisionRayCast( PhyObject* obj, wVector start, wVector end, wVector* normal = NULL );
	/*! Returns the bodyes which intersect the ray from start to end
	 *  \param start the starting point of the ray (in the global frame of reference)
	 *  \param end the ending point of the ray (in the global frame of reference)
	 *  \param onlyClosest if true only the object closest to the ray start is returned, otherwise all
	 *                     objects which intersect the ray are returned
	 *  \param ignoredObjs the set of objects to ignore when checking collisions. They are never
	 *                     inserted in returned list of intersected objects. This means that if onlyClosest
	 *                     is true, the first colliding object that doesn't belong to this set is returned
	 *  \return the list of objects intersected by the ray. If onlyClosest is true the list contains at
	 *          most one object (the intersected one closest to the ray start). If no object is intersected
	 *          by the ray, an empty list is returned
	 */
	rayCastHitVector worldRayCast( wVector start, wVector end, bool onlyClosest, const QSet<PhyObject*>& ignoredObjs = QSet<PhyObject*>() );

	/*! return the MaterialDB object for managing World's materials */
	MaterialDB& materials() {
		return (*mats);
	};

	/*! See Physic Engine Documentation */
	void setSolverModel( QString model );
	/*! See Physic Engine Documentation */
	void setFrictionModel( QString model );
	/*! Set the multi-thread functionality */
	void setMultiThread( int numThreads );
	/*! See Physic Engine Documentation */
	void setSize( const wVector& minPoint, const wVector& maxPoint );
	/*! Get the bounding box of the world */
	void size( wVector &minPoint, wVector &maxPoint );

	/*!  \internal For Internal use only (view description)
	 *  This method is automatically called by the constructor of WObject;<br>
	 *  So, you don't have to explicity insert a Wbject into the World;
	 */
	void pushObject( WObject* );
	/*!  \internal For Internal use only (view description)
	 *  This method is automatically called by the destructor of WObject;<br>
	 *  So, you don't have to explicity eliminate a WObject from the World;
	 */
	void popObject( WObject* );

	/*! \internal For Internal use only (view description)
	 *  This method is automatically called by the constructor of PhyJoint;<br>
	 *  So, you don't have to explicity insert a joint into the World;
	 */
	void pushJoint( PhyJoint* );
	/*! \internal For Internal use only (view description)
	 *  This method is automatically called by the destructor of PhyJoint;<br>
	 *  So, you don't have to explicity eliminate a joint from the World;
	 */
	void popJoint( PhyJoint* );
	/*! define the state of the World */
	enum w_state { playingS, pausedS, stoppedS };
	/*! return the actual state */
	w_state status() {
		return state;
	};
	/*! Clean up memory */
	void cleanUpMemory();
public slots:
	/*! Initialize the World, it doesn't do anything if it's already initialized */
	void initialize();
	/*! Do a step of the World
	 *  \note The sequence of actions here is: update motor controllers; call
	 *        preUpdate on all objects; call preUpdate on all joints; perform
	 *        the actual physical simulation step; call postUpdate on all objects;
	 *        call postUpdate on all joints
	 */
	void advance();
	/*! Operation performed at the end of the simulation */
	void finalize();
	/*! run the World calling advance as fast as possibile (return the timerId) */
	int play();
	/*! Pause the World */
	void pause();
	/*! Stop the World */
	void stop();
signals:
	/*! When exit from initialize method */
	void initialized();
	/*! When exit from finalize method */
	void finished();
	/*! When exit from advance method */
	void advanced();
	/*! When the stop method is called */
	void paused();
	/*! When the stopped method is called */
	void stopped();
	/*! emitted when an WObject has been added */
	void addedObject( WObject* );
	/*! emitted when an PhyJoint has been added */
	void addedJoint( PhyJoint* );
	/*! emitted when an WObject has been removed */
	void removedObject( WObject* );
	/*! emitted when an PhyJoint has been removed */
	void removedJoint( PhyJoint* );
	/*! emitted when the World change its size */
	void resized();
protected:
	/*! The elapsed simulation-time from last calls of initialize() */
	real time;
	/*! The time step */
	real timestepv;
	/*! Gravity Force */
	real gforce;
	/*! Size of the Newton world */
	wVector minP, maxP;
	/*! Vector of WObject inside the World. Here we use QLinkedList because
	    we need to modify the list while iterating on it. It could happend
	    that during World destruction we destroy an object that owns other
	    objects which follow it in the list. In this situation the
	    destructor of the object would take care of destroying owned
	    objects. Owned objects destructors would then call popObject() which
	    must be able to remove the object from this list, otherwise World
	    destructor would try to access already freed objects. If instead
	    owned objects precede their owner they are automatically skipped */
	QLinkedList<WObject*> objs;

	/*! Vector of Joints inside the World. See objs description for an
	    explanation of why we use QLinkedList. */
	QLinkedList<PhyJoint*> jointsv;
	/*! Map object -> joints */
	QHash<WObject*, QList<PhyJoint*> > mapObjJoints;

	/*! Event for handling play/stop in order to stay syncronized with QT main thread */
	void timerEvent( QTimerEvent* e );
	/*! Custom Events */
	void customEvent( QEvent* e );
public:
	/*! Custom Event Types */
	enum { E_Advance = 1200, E_Play = 1201, E_Stop = 1202, E_Pause = 1203 };
private:
	/*! name */
	QString namev;

	/*! map of contacts */
	contactMap cmap;

	/*! Two object that doesn't collide each other */
	typedef QPair<PhyObject*, PhyObject*> NObj;
	/*! Pairs of non collidable objects */
	QSet<NObj> nobjs;

	/*! MaterialDB */
	MaterialDB* mats;
	friend class MaterialDB;

	/*! for getting advance to real-time (if it's possible) */
	SimpleTimer timer;
	/*! enable/disable real-time advance */
	bool isrealtimev;
	/*! true if it initialized */
	bool isInit;
	/*! true if it finalized */
	bool isFinish;
	/*! current state of the World */
	w_state state;
	/*! timer used for play/stop functionality */
	unsigned int timerId;

	/*! Engine encapsulation */
	WorldPrivate* priv;
	friend class PhyObject;
	friend class PhyJoint;
	friend class WorldPrivate;
};

} // end namespace farsa

#endif
