# Supplementary material for: Maximizing adaptive power in neuroevolution
Source: PLoS One. 2018 Jul 18;13(7):e0198788. doi: 10.1371/journal.pone.0198788 (PMC6051599; doi:10.1371/journal.pone.0198788)
Supplement: S4 File — (ZIP) [file pone.0198788.s015.zip]

Archive with 23 entries (18 files):
- CGPANN/
- CGPANN/build/
- CGPANN/build/CartPoleExperimentCGP2.suo
- CGPANN/build/CartPoleExperimentCGP3.suo
- CGPANN/build/CartPoleExperimentCGPCompliantWithFarsa2.suo
- CGPANN/build/CartPoleExperimentCGPCompliantWithFarsa2_2.suo
- CGPANN/build/CartPoleExperimentCompliantWithFarsa2.suo
- CGPANN/build/CartPoleExperimentOkCompliantWithFarsa2.suo
- CGPANN/CMakeLists.txt
- CGPANN/conf/
- CGPANN/conf/README.txt
- CGPANN/conf/round.sam
- CGPANN/conf/small.sam
- CGPANN/conf/wall.sam
- CGPANN/CTestConfig.cmake
- CGPANN/CTestCustom.cmake
- CGPANN/CTestScript.cmake
- CGPANN/include/
- CGPANN/include/cartpoleexperiment.h
- CGPANN/include/myevoalgo.h
- CGPANN/src/
- CGPANN/src/cartpoleexperiment.cpp
- CGPANN/src/myevoalgo.cpp
