# Supplementary material for: Maximizing adaptive power in neuroevolution
Source: PLoS One. 2018 Jul 18;13(7):e0198788. doi: 10.1371/journal.pone.0198788 (PMC6051599; doi:10.1371/journal.pone.0198788)
Supplement: S4 File — (ZIP) [file pone.0198788.s015.zip › CGPANN/conf/README.txt]

### The following document explains how it is possible to modify a configuration file
### for the double-pole balancing task. Here we report the full list of parameters we
### have actually modified, while other parameters are supposed to be kept fixed as
### reported in the example file.

[Component/GA]
ngenerations: number of generations
nreplications: number of replications
nreproducing: number of individuals in the population
noffspring: number of offspring
neuronArity: number of incoming connections of a neuron
numLayers: number of layers of the network (in CGPANN, networks are organized as grids consisting in a certain number of layers)
mutationRate: mutation rate
recProb: probabiliy of creating recurrent connections
savingRate: how often - in terms of generations - we want to save statistics (fitness, individuals)
		  
[Component/GA/Experiment]
ntrials: number of trials
delay: specifies whether or not to perform the delayed task (0 = no delay; 1 = delay)
randomTrials: flags whether or not initial conditions are random
