# Supplementary material for: Maximizing adaptive power in neuroevolution
Source: PLoS One. 2018 Jul 18;13(7):e0198788. doi: 10.1371/journal.pone.0198788 (PMC6051599; doi:10.1371/journal.pone.0198788)
Supplement: S4 File — (ZIP) [file pone.0198788.s015.zip › CGPANN/conf/round.sam]

8 180 20 5 2
TURN 0
4 0 1023 1023 6 6 0 4 
8 0 1023 1023 0 9 6 0 
4 7 1023 1023 1 9 8 2 
2 7 1023 1023 2 1 2 0 
0 0 1023 1023 133 8 0 0 
5 0 1023 1023 355 0 0 6 
0 6 1023 1023 449 1 0 0 
4 0 1023 1023 692 1 10 0 
0 6 1023 1023 1023 6 4 0 
0 0 885 1023 1023 2 9 7 
0 9 709 1023 1023 11 0 5 
0 0 527 1023 1023 0 4 0 
1 6 294 1023 1023 1 0 7 
4 4 105 1023 1023 8 2 6 
0 2 6 1023 1023 2 7 8 
0 2 4 1023 1023 8 1 6 
0 1 6 1023 1023 74 14 0 
6 0 2 1023 1023 192 1 6 
0 0 5 1023 1023 275 7 0 
6 0 0 1023 1023 541 0 0 
9 7 7 1023 1023 1022 0 2 
6 7 0 695 1023 1023 6 0 
0 0 0 409 1023 1023 0 0 
0 0 7 316 1023 1023 0 0 
0 4 5 126 1023 1023 8 0 
0 0 5 0 1023 1023 3 10 
0 0 0 7 1023 1023 0 0 
0 6 6 5 1023 1023 8 6 
9 0 0 4 1023 1023 0 1 
0 0 0 1 1023 1023 8 7 
0 4 0 9 1023 1023 0 0 
6 6 0 0 1023 1023 0 0 
3 6 0 12 1023 1023 0 5 
0 0 6 1 1023 1023 0 6 
7 9 0 8 1023 1023 0 0 
0 4 0 6 1023 1023 7 8 
8 6 0 0 938 1023 0 7 
0 0 3 7 535 1023 0 5 
2 8 0 7 291 1023 7 0 
0 4 0 4 233 1023 6 0 
0 2 0 0 94 1023 4 5 
4 0 2 0 3 1023 1 0 
7 10 6 5 0 1023 5 0 
0 11 0 6 2 1023 6 0 
3 3 1 6 0 1023 0 0 
10 8 6 0 5 1023 0 0 
0 0 6 0 0 1023 0 8 
0 0 1 6 6 1023 0 7 
0 4 0 0 0 1023 4 8 
0 2 0 0 8 1023 0 6 
0 0 0 7 0 1023 6 0 
0 0 0 0 4 1023 0 10 
0 2 8 0 0 902 7 5 
6 2 8 8 0 673 0 5 
2 6 7 0 6 482 4 0 
0 3 0 0 1 285 0 0 
0 9 6 0 0 156 9 6 
0 12 0 0 4 158 1 0 
0 1 8 0 4 74 7 6 
0 2 8 0 0 0 0 7 
4 8 0 0 0 5 7 0 
10 0 4 0 6 8 0 0 
6 0 1 7 0 0 7 1 
0 5 0 0 6 0 0 2 
0 0 9 0 0 7 1 7 
8 0 0 0 0 0 79 3 
0 0 11 7 0 4 233 7 
0 1 6 7 1 0 344 3 
0 2 0 12 7 5 476 5 
7 7 5 7 0 0 648 4 
11 0 6 5 0 0 1023 0 
8 7 0 4 0 0 1023 1 
6 0 5 5 3 0 1023 6 
9 0 4 1 0 7 1023 0 
10 6 0 6 5 0 1023 97 
7 0 1 0 0 3 1023 196 
6 0 0 5 5 0 1023 248 
0 3 0 4 7 0 1023 252 
6 6 0 0 0 0 1023 549 
7 5 0 4 0 3 1023 741 
7 0 3 10 0 0 1023 919 
0 0 3 1 5 6 1023 1023 
6 7 3 8 0 0 1023 1023 
8 0 0 0 5 0 1023 1023 
5 0 0 8 5 0 1023 1023 
0 0 0 0 7 2 1023 1023 
0 7 2 0 1 7 1023 1023 
0 6 0 0 6 0 1023 1023 
10 7 7 7 0 0 1023 1023 
0 0 8 0 0 1 1023 1023 
4 6 4 0 5 0 1023 1023 
0 7 0 7 0 2 1023 1023 
7 0 1 0 5 3 1023 1023 
0 3 7 7 6 0 1023 1023 
0 0 7 0 0 0 1023 1023 
1 0 6 1 0 0 1023 1023 
0 2 0 7 4 4 1023 1023 
0 0 0 6 0 0 854 1023 
0 0 0 7 0 8 739 1023 
0 1 0 0 5 0 555 1023 
0 0 0 4 0 0 336 1023 
0 0 4 5 0 0 130 1023 
0 0 12 4 1 6 82 1023 
0 7 5 5 2 1 41 1023 
1 7 7 1 6 7 0 1023 
7 0 0 0 0 12 7 1023 
0 7 6 4 0 0 10 1023 
0 4 1 10 0 1 7 1023 
6 5 0 2 3 0 0 1023 
0 5 4 0 0 11 0 1023 
5 0 0 0 0 0 0 1023 
4 2 7 2 6 0 0 1023 
0 4 1 10 7 7 6 1023 
0 9 0 0 8 6 6 979 
3 6 0 2 0 2 6 615 
5 7 7 6 0 0 1 378 
2 7 0 0 0 0 0 280 
7 0 2 0 8 5 1 134 
0 0 6 0 6 5 2 1 
0 6 0 8 0 4 0 5 
2 0 6 0 0 2 0 5 
0 11 0 0 0 0 0 0 
7 0 9 7 4 3 0 0 
13 7 0 0 8 0 2 1 
4 3 7 0 10 7 10 0 
76 5 0 5 0 7 0 0 
142 0 10 7 7 7 7 4 
256 0 0 2 0 0 0 5 
425 2 7 0 0 0 5 0 
667 5 4 0 0 0 7 3 
908 6 0 0 0 0 9 0 
1023 4 0 0 0 2 0 8 
1023 0 2 0 6 1 0 5 
1023 0 3 9 5 0 1 0 
1023 10 7 0 0 0 0 0 
1023 0 5 0 6 0 10 0 
1023 4 9 0 1 10 0 5 
1023 0 0 6 6 0 0 0 
1023 86 0 6 4 0 0 0 
1023 31 3 0 5 0 0 2 
1023 70 0 2 2 0 5 0 
1023 249 0 2 4 2 7 5 
1023 484 3 1 0 0 0 8 
1023 657 3 0 8 0 0 0 
1023 820 5 1 7 0 0 0 
1023 1020 7 5 0 0 5 4 
1023 1023 7 0 9 4 0 0 
1023 1023 0 0 0 9 0 0 
1023 1023 3 0 0 5 5 3 
1023 1023 7 5 4 9 5 0 
1023 1023 0 4 1 3 0 0 
1023 1023 3 6 4 0 0 6 
1023 1023 8 0 1 6 0 2 
1023 1023 0 6 0 10 7 8 
1023 1023 0 1 6 6 0 0 
1023 1023 7 0 11 7 4 3 
1023 1023 0 0 11 0 0 1 
1023 1023 7 0 5 1 6 10 
1023 1023 198 0 7 1 12 0 
1023 1023 457 0 0 0 7 8 
708 1023 706 0 0 9 5 0 
481 1023 928 8 6 0 0 0 
289 1023 1023 6 0 2 8 2 
77 1023 1023 9 12 6 0 1 
4 1023 1023 0 4 0 10 6 
0 1023 1023 9 7 4 0 9 
0 1023 1023 0 6 9 6 0 
2 1023 1023 1 8 0 3 7 
0 1023 1023 0 5 0 0 6 
4 1023 1023 4 0 0 0 0 
6 1023 1023 26 7 0 6 0 
0 1023 1023 242 0 0 0 6 
0 1023 1023 348 6 3 0 0 
5 895 1023 472 0 0 0 0 
0 530 1023 625 7 0 9 7 
0 320 1023 931 2 0 4 0 
6 97 1023 1023 0 0 10 0 
6 7 1023 1023 0 7 0 8 
7 4 1023 1023 0 0 4 10 
0 0 1023 1023 5 5 5 0 
TURN 1
6 6 1023 1023 0 6 4 6 
0 0 1023 1023 0 6 2 7 
10 7 1023 1023 10 0 8 0 
11 0 1023 1023 0 9 0 7 
4 0 1023 1023 127 0 2 7 
0 8 1023 1023 429 0 7 4 
4 0 1023 1023 551 0 0 0 
7 0 1007 1023 634 0 0 0 
6 6 788 1023 820 0 7 1 
6 0 571 1023 1023 9 0 2 
0 0 332 1023 1023 0 7 5 
0 5 248 1023 1023 0 11 5 
0 3 168 1023 1023 0 0 6 
5 6 58 1023 1023 7 7 0 
0 0 0 1023 1023 1 0 2 
7 0 7 1023 1023 0 0 5 
4 0 0 1023 1023 32 0 7 
0 0 0 1023 1023 232 0 9 
4 0 0 1023 1023 251 1 7 
0 2 10 870 1023 326 0 6 
8 0 0 604 1023 558 0 0 
0 0 6 382 1023 965 0 6 
0 1 6 230 1023 1023 8 0 
7 7 6 134 1023 1023 0 3 
7 8 0 26 1023 1023 0 3 
0 8 0 1 1023 1023 0 0 
0 3 8 0 1023 1023 0 4 
0 0 1 0 1023 1023 0 0 
0 0 0 0 1023 1023 0 2 
0 7 0 6 1023 1023 6 0 
0 6 0 0 1023 1023 0 0 
11 0 0 6 1023 1023 4 0 
8 0 0 0 1023 1023 0 9 
0 3 0 0 1023 1023 0 6 
7 0 0 6 1023 1023 0 2 
0 0 0 2 746 1023 4 0 
0 4 1 0 609 1023 5 9 
4 0 3 6 419 1023 0 0 
0 6 0 5 198 1023 9 1 
3 9 8 4 31 1023 0 0 
3 7 6 0 0 1023 7 0 
0 0 0 6 0 1023 0 9 
6 0 6 0 2 1023 7 10 
0 0 5 8 7 1023 0 0 
3 0 2 4 3 1023 6 4 
9 0 1 9 0 1023 0 6 
0 6 0 4 0 1023 0 0 
0 2 9 0 0 1023 11 0 
1 8 4 0 1 1023 6 0 
4 7 0 6 4 1023 11 7 
4 0 0 6 0 1023 8 0 
9 5 0 0 0 820 0 0 
1 0 11 0 0 523 0 0 
0 0 0 6 5 408 0 3 
0 0 0 3 6 341 0 7 
6 0 0 2 0 217 0 0 
0 6 8 0 0 108 0 0 
2 0 0 0 0 3 0 7 
0 3 0 0 1 5 0 1 
3 0 7 0 5 4 5 0 
1 8 6 0 2 0 0 7 
0 7 0 6 7 0 3 3 
4 0 7 0 4 6 7 0 
6 6 0 0 0 0 0 6 
8 0 0 0 6 7 1 2 
2 11 5 0 9 2 0 4 
0 0 1 7 0 7 0 0 
6 7 0 0 11 5 207 4 
0 0 0 0 0 0 446 5 
0 0 0 1 7 0 617 0 
0 0 5 0 10 0 669 4 
0 10 2 6 0 4 848 1 
0 0 6 7 0 3 1023 0 
4 0 6 7 0 0 1023 1 
1 5 4 5 5 5 1023 0 
1 0 0 0 0 3 1023 18 
2 0 6 0 0 0 1023 160 
0 7 4 5 0 8 1023 228 
0 4 0 0 0 0 1023 248 
5 8 6 0 1 0 1023 342 
0 6 3 0 7 2 1023 533 
1 6 5 4 1 6 1023 812 
10 6 2 7 6 0 1023 954 
0 0 0 1 0 0 1023 1023 
0 0 0 0 0 7 1023 1023 
0 0 5 6 2 0 1023 1023 
0 0 0 6 1 0 1023 1023 
0 7 0 0 6 7 1023 1023 
0 5 5 4 0 10 1023 1023 
0 0 0 3 6 4 1023 1023 
0 0 9 0 0 0 1023 1023 
7 4 0 2 0 10 1023 1023 
1 0 0 6 0 0 1023 1023 
0 0 6 5 0 4 1023 1023 
0 4 0 7 7 0 1023 1023 
5 0 2 0 0 2 1023 1023 
8 7 2 7 0 6 928 1023 
0 4 4 7 6 4 684 1023 
0 5 3 4 6 0 416 1023 
6 0 4 1 4 6 328 1023 
10 0 0 9 10 6 258 1023 
0 0 7 0 13 6 153 1023 
3 10 1 3 6 4 7 1023 
0 7 7 0 1 1 4 1023 
0 0 7 0 9 0 5 1023 
0 0 0 7 7 10 5 1023 
6 4 0 5 7 7 0 1023 
0 0 4 1 0 0 6 1023 
5 2 0 2 7 0 5 1023 
6 0 2 0 7 5 4 1023 
0 2 3 0 0 5 0 1023 
7 5 0 4 8 0 2 1023 
0 0 0 0 0 0 7 829 
0 10 6 6 6 0 0 703 
0 1 1 0 4 6 5 464 
5 1 0 8 0 1 6 234 
0 0 5 0 0 0 11 127 
0 0 1 0 0 9 0 50 
0 7 5 0 6 7 0 1 
7 4 3 6 7 7 0 6 
0 0 0 6 7 0 11 0 
0 0 0 0 0 1 0 0 
0 0 0 1 6 4 0 10 
5 0 0 7 0 0 4 5 
6 0 1 0 5 10 3 7 
9 0 0 0 9 0 9 6 
45 0 6 0 0 9 0 7 
134 7 0 4 4 7 7 4 
235 4 4 5 0 5 7 5 
246 0 0 0 12 0 0 1 
406 7 0 0 7 9 0 0 
598 1 2 7 0 2 0 0 
859 3 6 4 3 6 5 4 
970 7 7 3 5 0 0 0 
1023 7 0 6 0 1 7 0 
1023 0 0 4 0 0 0 0 
1023 0 0 4 0 0 0 0 
1023 0 0 0 7 4 3 5 
1023 0 7 0 7 6 0 5 
1023 1 5 0 0 7 5 8 
1023 101 6 0 3 0 5 1 
1023 71 0 0 0 3 0 5 
1023 167 0 2 0 4 2 6 
1023 290 0 2 0 10 0 0 
1023 549 0 2 8 0 0 1 
1023 686 4 1 0 7 0 4 
1023 804 8 0 2 0 8 6 
1023 950 0 1 4 0 4 0 
1023 1023 1 7 0 0 3 0 
1023 1023 0 6 7 0 0 7 
1023 1023 9 0 1 6 0 9 
1023 1023 0 0 3 0 7 0 
1023 1023 0 0 0 8 8 6 
1023 1023 4 1 0 1 6 0 
1023 1023 6 0 0 6 0 8 
1023 1023 8 0 4 2 9 0 
1023 1023 0 6 11 5 10 8 
1023 1023 5 0 2 0 2 6 
1023 1023 47 6 4 0 7 4 
910 1023 146 0 0 0 0 7 
604 1023 303 0 0 5 7 0 
332 1023 615 0 6 5 0 0 
190 1023 846 7 6 1 2 0 
49 1023 1023 6 0 3 0 0 
7 1023 1023 0 7 0 0 5 
2 1023 1023 6 0 6 0 1 
6 1023 1023 0 5 7 0 8 
0 1023 1023 0 3 5 0 10 
0 1023 1023 0 0 0 7 7 
0 1023 1023 2 7 0 0 8 
9 1023 1023 2 1 10 0 1 
5 1023 1023 10 9 6 1 10 
10 1023 1023 110 9 7 0 1 
6 709 1023 314 0 3 0 6 
5 427 1023 514 0 3 3 6 
0 256 1023 618 0 0 0 0 
7 149 1023 735 0 2 8 5 
0 9 1023 822 0 7 5 9 
6 0 1023 982 6 0 2 0 
0 4 1023 1023 5 0 6 1 
TURN 2
0 4 1023 1023 4 3 4 4 
6 0 1023 1023 8 5 1 9 
2 7 1023 1023 3 9 4 0 
0 9 1023 1023 6 2 2 3 
0 10 1023 1023 0 0 6 0 
0 0 1023 1023 101 2 9 0 
0 0 962 1023 260 0 0 0 
0 11 813 1023 319 2 0 0 
0 6 622 1023 472 0 4 4 
0 0 474 1023 755 6 8 6 
0 5 282 1023 997 0 0 0 
7 2 149 1023 1023 0 10 0 
6 0 73 1023 1023 5 4 0 
5 1 30 1023 1023 0 4 6 
9 0 0 1023 1023 0 0 3 
5 0 0 1023 1023 7 11 0 
0 5 0 1023 1023 10 5 4 
0 0 0 1023 1023 79 0 0 
4 0 1 807 1023 203 1 7 
12 6 0 623 1023 296 0 0 
0 4 0 474 1023 435 0 0 
11 9 8 308 1023 702 5 0 
0 0 0 136 1023 1023 4 0 
3 0 0 0 1023 1023 0 4 
0 4 6 7 1023 1023 12 0 
3 0 6 6 1023 1023 0 4 
6 0 0 2 1023 1023 9 7 
2 6 7 7 1023 1023 0 0 
9 7 7 6 1023 1023 5 1 
2 8 1 0 1023 1023 9 7 
1 0 0 5 1023 1023 0 0 
0 0 0 6 1023 1023 0 0 
0 1 0 0 1023 1023 0 0 
6 0 0 0 1023 1023 0 3 
13 7 8 0 943 1023 4 0 
0 7 2 0 660 1023 0 0 
6 6 0 0 459 1023 4 3 
5 0 7 0 304 1023 0 8 
7 7 6 4 182 1023 5 5 
6 0 3 0 0 1023 8 0 
6 4 0 1 0 1023 0 9 
3 9 0 4 0 1023 6 6 
7 6 8 6 0 1023 0 0 
0 0 6 7 0 1023 0 0 
0 7 7 0 0 1023 0 0 
3 5 0 0 0 1023 6 0 
0 9 0 0 2 1023 7 0 
0 9 9 1 0 1023 3 0 
4 9 0 0 2 1023 0 4 
0 0 0 0 2 1023 4 6 
0 0 0 0 0 980 6 0 
0 7 8 0 2 677 0 4 
0 11 0 1 0 519 0 0 
0 0 0 0 3 335 7 4 
6 6 0 0 6 271 3 10 
0 0 3 10 8 235 1 2 
0 1 0 9 7 109 0 0 
0 2 7 0 4 0 0 0 
9 4 0 6 0 11 0 2 
8 0 5 6 0 0 10 6 
0 10 0 0 0 0 6 0 
1 0 0 0 7 2 0 8 
4 0 4 0 0 1 0 0 
0 2 0 0 7 0 5 0 
7 0 0 0 5 1 2 0 
0 8 0 0 6 0 7 0 
7 2 0 0 5 0 0 11 
0 0 8 5 3 0 47 0 
0 0 0 0 4 2 258 0 
2 7 0 0 8 0 402 5 
7 0 5 0 10 0 480 0 
9 0 0 7 0 7 615 0 
6 1 0 1 8 0 860 6 
5 0 0 10 7 6 1023 0 
8 0 3 6 6 0 1023 1 
7 6 7 4 7 0 1023 5 
1 9 0 0 0 0 1023 96 
5 10 0 0 0 10 1023 229 
0 7 0 0 0 0 1023 224 
8 7 0 0 7 0 1023 314 
0 5 0 6 5 0 1023 436 
0 4 0 7 7 7 1023 725 
0 0 6 4 0 5 1023 821 
0 2 0 5 1 0 1023 914 
1 10 5 4 1 6 1023 1023 
7 0 0 5 7 0 1023 1023 
5 5 1 9 4 4 1023 1023 
0 0 4 1 1 6 1023 1023 
0 0 0 6 0 6 1023 1023 
7 3 0 6 6 0 1023 1023 
0 2 11 0 4 5 1023 1023 
0 1 0 5 5 7 1023 1023 
0 2 0 0 1 6 1023 1023 
0 0 0 0 0 7 1023 1023 
7 0 0 0 0 0 1023 1023 
0 4 0 1 0 3 906 1023 
7 7 0 0 0 0 693 1023 
7 0 0 5 7 7 480 1023 
0 0 0 7 4 8 347 1023 
0 5 0 7 0 0 282 1023 
0 5 0 3 11 0 189 1023 
7 0 2 0 6 5 36 1023 
1 1 4 5 6 2 8 1023 
8 0 3 12 7 6 4 1023 
8 5 2 0 0 2 0 1023 
6 0 0 5 0 6 0 1023 
0 6 5 0 6 0 0 1023 
2 0 0 7 0 0 4 1023 
8 7 9 6 2 0 5 1023 
0 4 2 7 6 3 8 1023 
0 7 9 0 0 2 1 1023 
0 0 0 0 0 5 0 992 
0 7 6 0 1 7 0 755 
7 0 0 0 0 1 0 496 
1 8 0 3 0 5 0 378 
0 1 0 0 0 0 0 167 
4 4 5 7 1 5 5 79 
0 0 2 6 0 0 0 11 
0 0 0 2 6 5 0 0 
5 7 0 1 0 0 7 0 
7 2 5 7 2 1 7 0 
0 5 0 7 0 0 12 0 
7 1 0 6 0 0 2 5 
0 0 7 5 0 4 6 7 
4 0 7 0 0 0 0 7 
1 7 0 0 6 6 0 0 
5 0 0 0 5 0 1 7 
21 0 2 0 0 8 0 5 
24 0 0 9 6 0 4 0 
173 4 3 4 1 7 5 0 
340 0 0 11 0 0 5 0 
533 0 0 0 8 0 4 0 
663 9 0 7 2 7 7 0 
766 1 9 6 7 0 9 0 
1000 7 0 0 11 6 0 7 
1023 7 0 0 0 0 0 0 
1023 0 0 6 0 6 0 7 
1023 0 0 8 5 0 0 6 
1023 0 0 0 6 0 0 0 
1023 0 4 6 5 2 7 7 
1023 17 7 0 0 0 1 0 
1023 1 0 6 0 1 0 0 
1023 9 0 0 6 6 7 4 
1023 131 6 7 2 11 6 4 
1023 300 0 0 9 0 0 1 
1023 397 1 6 0 4 1 6 
1023 567 7 0 0 3 0 5 
1023 759 0 0 0 4 2 0 
1023 1023 0 0 2 2 0 0 
1023 1023 0 5 0 0 7 4 
1023 1023 13 0 4 3 0 6 
1023 1023 0 6 0 2 0 0 
1023 1023 0 0 0 0 0 0 
1023 1023 0 0 1 5 0 0 
1023 1023 0 7 0 3 0 0 
1023 1023 4 7 5 0 5 4 
1023 1023 0 0 0 7 1 0 
1023 1023 8 0 0 3 6 0 
981 1023 6 0 3 6 0 0 
745 1023 0 0 0 2 4 3 
426 1023 240 0 0 1 0 5 
203 1023 398 6 6 0 0 9 
70 1023 462 0 0 0 0 4 
9 1023 556 6 0 7 0 0 
0 1023 860 0 0 3 0 0 
3 1023 1023 0 0 9 0 7 
2 1023 1023 0 4 0 0 4 
0 1023 1023 2 1 0 5 8 
7 1023 1023 3 0 7 6 0 
2 1023 1023 0 6 0 0 0 
0 1023 1023 4 0 6 10 5 
0 1023 1023 0 1 5 7 1 
0 705 1023 85 0 2 5 0 
0 444 1023 200 0 6 0 5 
7 296 1023 285 0 0 0 5 
0 153 1023 374 0 0 4 6 
0 0 1023 572 8 0 5 0 
4 0 1023 704 1 0 0 5 
0 0 1023 843 0 10 5 0 
1 2 1023 991 0 1 6 0 
TURN 3
0 4 1023 909 4 3 0 4 
1 0 1023 927 6 0 0 5 
5 0 1023 863 7 5 9 0 
0 7 1023 936 7 0 0 6 
0 7 1023 1023 0 3 2 6 
6 0 746 1023 9 0 0 3 
8 1 616 1023 70 5 2 0 
0 0 589 1023 117 9 0 6 
6 0 469 1023 203 4 9 0 
0 0 291 1023 442 7 0 6 
0 4 175 1023 671 7 0 0 
0 0 122 1023 779 0 0 1 
0 0 44 1023 1023 0 6 0 
2 5 4 1023 1023 0 11 5 
7 7 3 1023 1023 5 0 1 
0 6 6 1016 1023 0 0 0 
8 0 10 758 1023 4 7 8 
7 6 6 669 1023 4 2 3 
0 2 0 608 1023 12 0 7 
0 2 0 423 1023 0 0 2 
7 0 8 294 1023 195 6 0 
6 0 6 120 1023 429 0 7 
0 0 9 6 1023 624 0 0 
0 0 0 7 1023 687 6 0 
6 6 4 0 1023 896 10 0 
0 0 9 7 1023 1023 0 10 
3 0 7 5 1023 1023 5 0 
5 3 6 7 1023 1023 4 6 
0 3 5 5 1023 1023 4 6 
0 0 0 6 1023 1023 6 0 
7 6 4 1 1023 1023 2 8 
6 0 8 0 1023 1023 10 0 
0 0 3 7 1023 1023 0 8 
0 0 9 10 788 1023 0 4 
5 6 0 6 575 1023 3 0 
6 0 0 0 428 1023 5 10 
0 0 0 11 366 1023 0 0 
2 6 1 9 186 1023 3 0 
0 3 2 7 7 1023 0 0 
0 4 0 0 0 1023 0 5 
2 0 6 7 0 1023 0 5 
0 8 0 6 0 1023 6 0 
0 9 6 0 0 1023 5 0 
6 7 4 0 7 1023 0 0 
0 6 3 7 0 1023 6 0 
1 11 6 8 5 1023 7 0 
10 0 7 1 6 1023 4 0 
0 0 0 0 2 1023 11 6 
3 1 9 4 0 1023 0 0 
0 7 0 0 0 896 3 8 
0 3 0 6 4 684 2 0 
0 0 8 7 0 522 3 12 
6 0 0 4 6 339 1 1 
0 4 0 0 0 287 0 0 
7 0 2 0 0 256 2 0 
0 9 0 0 0 155 4 2 
0 0 0 0 7 2 5 8 
7 2 12 8 0 6 0 10 
0 0 0 0 0 0 8 0 
0 0 0 2 0 7 0 11 
7 0 0 1 0 5 0 0 
0 0 6 1 1 0 4 3 
10 0 0 1 7 6 0 1 
8 8 4 0 3 0 0 0 
6 7 0 0 6 6 0 4 
5 4 2 10 6 0 0 5 
0 0 6 5 1 7 6 0 
5 0 0 8 7 7 0 7 
2 8 7 0 0 11 82 0 
6 0 0 0 1 5 88 0 
0 0 6 4 2 7 135 6 
6 0 0 9 7 0 287 8 
0 3 0 0 0 0 447 0 
0 1 7 6 0 1 602 0 
0 0 0 0 0 0 756 0 
1 0 2 0 0 2 967 2 
7 0 5 0 0 0 1023 78 
0 7 0 0 0 0 1023 109 
8 0 0 8 3 8 1023 124 
0 1 2 0 2 0 1023 152 
3 0 0 0 0 4 1023 382 
0 0 0 3 0 0 1023 511 
0 0 0 7 5 0 1023 578 
4 0 5 0 0 6 1023 697 
0 8 0 0 5 0 1023 786 
2 7 8 2 0 0 1023 1012 
4 9 5 6 0 0 1023 1023 
0 6 0 1 1 7 1023 1023 
0 5 0 1 6 0 1023 1023 
0 0 10 6 2 0 1023 1023 
6 7 0 2 0 7 1023 1023 
7 3 2 7 7 3 1023 1023 
0 0 7 0 0 5 996 1023 
5 5 9 0 7 0 832 1023 
3 1 0 7 0 2 710 1023 
6 4 0 5 0 0 680 1023 
1 0 7 2 0 0 528 1023 
0 0 0 0 0 0 324 1023 
0 10 5 0 0 0 152 1023 
0 8 0 5 0 0 144 1023 
1 0 0 7 0 0 106 1023 
0 1 8 5 6 0 0 1023 
4 8 0 0 0 0 0 1023 
5 4 0 2 0 0 0 1023 
1 7 7 0 7 5 6 1023 
10 7 0 0 0 0 0 1023 
0 0 2 0 6 0 0 1023 
7 5 0 4 2 5 0 1023 
0 0 1 6 0 3 2 1023 
7 4 0 7 4 0 6 1023 
3 0 0 0 6 0 7 775 
7 4 3 1 0 0 0 631 
3 4 0 0 5 4 0 504 
1 0 0 0 2 9 0 352 
11 0 1 1 0 0 0 270 
0 7 0 0 0 0 0 102 
0 0 8 6 5 0 5 7 
7 6 0 2 0 12 0 3 
5 0 1 0 0 0 0 3 
0 0 0 7 4 0 3 7 
0 0 4 0 7 0 0 6 
0 8 0 0 2 0 0 0 
4 0 3 0 0 0 2 7 
1 7 0 6 0 1 0 0 
4 2 10 0 0 4 0 8 
0 2 0 0 3 7 5 4 
0 0 0 8 0 7 0 0 
0 0 5 8 0 6 0 0 
39 6 1 0 4 4 7 2 
84 2 5 0 1 6 11 0 
209 10 0 6 4 0 3 7 
364 0 7 0 0 0 1 0 
507 0 6 1 7 4 0 0 
599 0 0 4 4 0 4 3 
747 0 0 0 0 0 8 7 
911 0 5 4 0 6 0 0 
1023 0 0 0 7 0 10 0 
1023 1 0 0 3 7 0 6 
1023 5 0 0 7 0 0 0 
1023 0 5 1 12 0 2 14 
1023 0 8 0 0 0 0 0 
1023 8 0 0 6 1 6 0 
1023 0 8 6 0 0 0 0 
1023 78 0 0 0 6 4 0 
1023 358 1 8 0 0 7 7 
1023 376 4 7 1 0 6 4 
1023 456 5 5 5 0 0 2 
1023 535 0 0 0 1 5 0 
1023 696 1 4 0 9 0 10 
1023 900 7 0 10 0 0 6 
1023 1023 6 0 0 5 0 7 
1023 1023 6 0 0 7 0 0 
1023 1023 10 6 0 0 0 2 
1023 1023 0 0 0 0 3 1 
1023 1023 5 1 7 5 0 0 
1023 1023 1 6 0 0 3 6 
950 1023 0 0 0 11 5 0 
695 1023 1 0 7 2 8 2 
512 1023 0 0 0 0 6 0 
329 1023 7 0 9 5 0 0 
188 1023 0 0 0 9 7 0 
0 1023 194 0 0 5 6 6 
0 1023 324 2 0 0 1 0 
5 1023 381 0 2 0 6 6 
0 1023 489 0 0 1 10 0 
1 1023 798 4 3 11 0 4 
0 1023 1005 5 2 0 7 0 
0 1023 1023 0 0 10 7 0 
0 1023 1023 0 4 0 0 0 
0 995 1023 0 1 0 0 0 
7 777 1023 3 9 0 1 6 
9 636 1023 5 0 7 0 0 
7 476 1023 0 1 0 2 0 
0 216 1023 71 0 0 5 10 
6 35 1023 126 4 0 10 0 
0 24 1023 143 0 0 7 0 
0 10 1023 194 0 3 11 0 
0 0 1023 381 6 6 0 4 
0 3 1023 526 0 7 9 7 
7 0 1023 678 8 7 0 6 
TURN 4
0 4 1023 592 4 4 6 6 
0 0 971 522 9 0 0 1 
0 0 840 534 0 9 0 0 
0 4 867 647 6 4 0 3 
0 0 803 670 0 0 7 0 
0 6 700 739 9 8 0 0 
0 4 494 824 4 0 7 8 
0 4 423 897 8 0 0 3 
0 11 375 976 45 6 2 0 
4 3 241 922 166 2 0 6 
7 0 90 899 377 7 0 7 
0 6 1 916 534 0 6 0 
4 11 7 900 573 0 11 6 
0 8 5 839 688 9 0 4 
7 0 6 700 860 0 7 0 
0 0 0 617 1023 0 6 0 
1 7 7 605 1023 0 6 4 
0 6 9 461 1023 0 0 6 
0 0 6 320 1023 0 0 2 
0 0 6 212 1023 3 0 7 
9 0 0 169 1023 0 4 0 
0 0 8 142 1023 16 4 0 
3 7 0 39 1023 267 0 0 
0 0 0 0 1023 413 6 0 
0 1 0 0 1023 524 0 7 
0 0 0 0 1023 659 0 0 
7 0 1 1 1023 816 0 0 
6 0 0 8 1023 983 0 1 
8 0 4 0 1023 1023 0 12 
0 0 4 8 1023 1023 0 0 
7 8 0 3 1023 1023 1 0 
0 0 0 1 1015 1023 0 12 
0 0 9 5 854 1023 6 0 
0 0 4 0 688 1023 0 0 
0 0 6 4 484 1023 0 0 
0 0 4 1 338 1023 0 9 
9 0 5 0 125 1023 0 1 
0 0 0 5 83 1023 0 0 
4 0 0 0 55 1023 11 0 
7 7 4 7 0 1023 5 0 
0 3 0 0 0 1023 0 0 
9 0 8 0 4 1023 0 0 
8 0 6 4 0 1023 2 0 
0 6 3 0 5 1023 6 0 
0 2 0 0 5 1023 0 0 
4 1 2 0 0 1023 0 2 
1 0 4 0 0 1023 0 6 
6 0 7 0 0 980 6 0 
4 4 0 5 0 782 0 6 
0 6 7 0 0 671 0 5 
0 0 0 0 7 588 0 5 
0 6 0 0 0 492 0 4 
0 10 5 0 1 252 0 0 
3 4 3 2 0 188 0 5 
2 9 0 2 3 171 6 0 
0 10 1 4 1 142 6 0 
7 6 6 0 8 40 6 7 
0 1 9 8 6 0 7 7 
0 9 7 0 0 0 1 0 
11 0 1 0 0 0 0 0 
0 7 0 0 1 0 10 6 
0 9 8 7 0 1 4 0 
9 4 0 0 7 0 0 6 
0 0 6 6 0 0 0 0 
1 0 0 0 0 7 6 5 
1 8 7 11 7 0 0 4 
2 0 1 0 0 4 0 7 
0 0 5 4 0 3 0 7 
7 0 2 7 0 0 10 7 
6 10 7 7 0 6 45 0 
8 5 0 3 0 0 48 2 
0 6 7 0 0 2 71 0 
4 7 4 0 0 1 268 0 
0 4 0 7 6 6 362 3 
4 1 6 2 4 0 451 0 
0 0 0 7 6 0 528 0 
0 5 4 5 0 2 626 0 
4 8 0 10 0 0 863 35 
0 10 7 0 7 0 1023 15 
0 5 0 1 0 0 1023 40 
3 0 1 7 0 10 1023 146 
8 0 0 8 0 4 1023 250 
8 0 7 0 0 7 1023 325 
3 2 5 1 0 10 1023 372 
0 0 0 0 0 0 1023 508 
0 6 7 0 2 7 1023 685 
0 4 0 7 0 0 1023 885 
0 5 1 0 0 0 1023 949 
3 1 0 7 0 9 1023 989 
5 4 0 0 0 0 1023 1023 
5 4 7 0 0 5 966 1023 
0 11 5 0 7 5 940 1023 
0 6 7 6 7 7 722 1023 
9 0 10 6 7 0 580 1023 
0 0 3 6 5 5 496 1023 
0 3 3 0 0 0 398 1023 
8 0 0 5 0 0 292 1023 
10 7 0 3 1 0 159 1023 
11 7 0 0 0 6 84 1023 
0 1 11 0 7 2 0 1023 
0 7 5 0 0 0 0 1023 
7 0 0 9 0 4 4 1023 
0 3 1 0 9 1 5 1023 
3 7 0 7 6 10 0 1023 
7 7 0 8 0 4 4 1023 
4 2 7 5 6 0 0 1023 
2 0 2 2 0 10 8 1023 
0 0 0 7 0 0 0 1023 
6 0 4 5 2 0 1 981 
7 0 6 1 11 6 0 807 
0 8 6 4 1 0 0 564 
0 0 8 0 0 5 0 414 
0 0 0 3 4 8 6 297 
0 5 6 5 2 2 7 223 
0 6 0 0 0 0 7 183 
9 5 0 2 7 5 0 43 
7 0 1 0 0 0 0 0 
5 2 8 0 0 7 4 0 
1 8 10 6 0 0 7 0 
0 0 5 0 1 3 5 0 
0 0 7 0 0 0 0 7 
0 2 0 4 5 7 6 2 
0 0 4 0 10 7 7 2 
1 0 0 0 0 1 7 0 
6 0 3 2 0 0 0 3 
0 2 6 0 0 0 0 7 
0 1 6 0 2 0 6 0 
0 0 7 6 0 0 0 5 
0 0 7 0 0 0 7 0 
7 0 2 5 4 0 4 0 
18 0 5 0 0 5 0 4 
210 6 7 0 0 7 0 6 
301 7 0 8 0 0 0 4 
343 0 0 0 7 8 0 10 
400 0 0 6 7 2 0 5 
552 0 0 0 2 0 0 0 
661 1 6 0 0 4 0 0 
870 0 0 0 0 0 3 11 
946 0 9 7 0 0 2 6 
1023 0 0 0 0 5 2 0 
1023 4 7 0 0 0 0 5 
1023 0 5 0 4 0 6 0 
1023 0 6 0 4 0 0 6 
1023 22 0 5 0 0 2 0 
1023 158 4 0 4 7 0 0 
1023 251 0 7 0 0 0 0 
1023 321 0 2 7 5 6 2 
1023 308 0 12 7 1 9 0 
1023 564 6 0 1 0 5 3 
1023 695 0 0 0 0 1 6 
1023 812 1 0 0 4 0 0 
1023 849 0 0 5 7 0 1 
1023 947 0 5 5 3 0 0 
1023 1023 6 0 4 2 11 5 
951 1023 0 0 0 7 0 0 
784 1023 4 0 10 0 7 0 
569 1023 8 5 0 8 0 5 
388 1023 0 5 1 7 0 4 
250 1023 6 5 0 4 4 0 
151 1023 0 0 3 0 0 7 
20 1023 0 1 0 3 3 0 
7 1023 50 0 8 4 4 4 
0 1023 169 7 0 0 1 5 
4 1023 178 9 0 0 6 0 
0 1023 294 0 0 5 0 1 
0 1023 408 6 6 3 10 0 
1 997 663 4 0 0 0 0 
0 1005 699 6 0 0 0 0 
6 800 785 0 0 0 0 8 
0 603 966 7 2 0 6 6 
8 379 1023 0 0 8 0 0 
0 368 1023 0 7 0 6 7 
0 257 1023 0 9 7 6 0 
6 144 1023 8 6 4 0 5 
0 0 1023 48 0 0 7 0 
4 2 1023 84 10 0 0 2 
8 6 1023 85 2 6 0 8 
0 6 1023 189 0 8 0 0 
6 0 1023 263 0 7 1 7 
0 0 1023 396 0 1 13 0 
TURN 5
0 6 553 437 4 0 6 2 
1 8 564 385 6 7 0 0 
0 0 532 316 0 3 9 0 
6 0 446 328 5 0 0 0 
6 7 360 458 0 0 0 3 
0 4 249 515 0 1 1 7 
8 0 248 551 0 0 0 7 
6 0 145 526 0 8 5 0 
1 3 63 485 35 0 0 7 
0 2 0 547 179 0 1 3 
7 6 0 552 216 3 12 6 
2 0 0 516 314 0 0 7 
3 8 0 448 475 1 4 4 
5 0 4 426 717 0 4 0 
8 7 0 376 791 0 0 3 
0 1 0 322 858 5 4 0 
0 0 4 237 936 8 0 4 
0 6 4 122 1023 10 0 0 
3 7 0 105 1023 0 6 0 
0 0 0 79 1023 0 0 0 
3 8 2 0 1023 45 0 0 
11 0 9 6 1023 195 10 0 
10 0 0 2 1023 227 6 0 
2 12 0 0 1023 247 0 4 
0 0 0 8 1023 493 7 1 
4 11 5 7 1023 706 0 0 
0 10 7 3 1023 808 1 7 
0 13 6 4 1023 855 0 5 
6 0 10 8 887 891 0 1 
0 0 5 0 778 1023 2 1 
0 0 4 10 688 1023 4 5 
0 5 0 3 557 1023 4 0 
4 2 3 9 434 1023 1 6 
0 6 7 0 256 1023 7 8 
9 0 0 0 211 1023 0 0 
9 0 0 0 132 1023 0 11 
12 0 0 7 50 1023 0 12 
0 0 0 0 0 1023 6 0 
7 0 5 3 2 1023 4 0 
0 0 0 7 0 1023 0 0 
5 0 0 4 0 1023 1 0 
0 0 6 0 8 1023 0 0 
6 0 0 1 0 1023 0 6 
4 10 0 6 0 1023 0 4 
0 0 0 1 0 980 4 0 
0 0 10 0 0 855 0 5 
0 0 0 2 11 670 0 7 
0 4 0 6 0 596 8 0 
0 4 0 9 0 560 0 0 
7 0 4 1 7 452 0 7 
1 0 11 8 8 299 4 1 
0 2 8 0 4 191 6 0 
0 0 7 11 6 160 7 5 
6 7 0 0 0 134 1 10 
3 2 5 0 6 17 7 0 
0 0 0 8 0 4 2 5 
0 0 0 3 0 0 0 6 
6 7 0 0 3 0 0 0 
0 0 13 8 0 0 6 6 
0 0 0 0 0 4 0 8 
0 0 6 0 4 6 6 6 
9 0 0 5 0 1 0 0 
12 0 8 0 0 0 6 3 
8 0 1 0 0 0 8 5 
0 0 5 1 6 0 0 7 
0 4 6 0 7 0 2 7 
0 0 0 4 7 0 0 5 
3 0 1 6 0 7 5 0 
0 0 0 4 5 7 0 1 
0 4 0 0 4 0 5 4 
0 0 4 2 7 5 64 2 
0 0 3 0 5 7 116 0 
0 7 0 3 10 0 174 0 
2 0 6 0 5 0 204 0 
0 8 0 6 0 0 308 0 
0 7 6 0 2 5 495 0 
0 4 6 5 0 7 565 5 
0 0 0 7 2 0 584 0 
0 1 6 0 0 0 601 18 
0 0 4 0 5 5 754 127 
4 5 0 0 0 1 791 131 
0 0 7 1 1 10 908 188 
0 0 7 0 0 6 851 277 
0 0 0 0 0 5 902 411 
7 0 0 0 11 0 960 545 
0 0 9 0 0 8 1006 518 
5 6 2 0 0 5 961 660 
0 0 8 0 7 4 852 775 
3 9 6 1 0 0 713 874 
0 7 8 0 0 4 663 900 
0 0 0 10 0 11 623 952 
0 6 0 0 6 5 524 1023 
6 0 0 0 5 0 368 1023 
4 7 0 0 0 6 340 1023 
0 0 4 0 0 7 326 1023 
0 0 0 0 0 7 190 1023 
7 9 5 0 0 1 71 1023 
7 1 6 7 0 0 44 1023 
0 4 8 7 0 8 30 1023 
0 0 0 6 0 0 3 1023 
0 0 11 8 7 0 1 1023 
1 0 0 0 8 9 2 1023 
2 0 1 6 0 7 0 1023 
0 7 0 0 7 0 5 1023 
4 6 0 0 1 0 4 988 
6 0 11 8 4 1 0 962 
0 0 0 5 1 3 0 851 
6 0 0 0 13 0 0 678 
0 0 0 2 0 12 0 496 
5 0 6 0 7 0 2 401 
0 0 0 6 0 3 0 341 
7 4 4 0 4 3 0 258 
0 1 0 0 0 0 5 201 
0 1 0 0 0 9 0 45 
0 6 0 2 7 0 0 0 
4 7 0 0 0 0 4 0 
0 6 4 0 6 0 1 5 
0 6 9 7 5 0 7 0 
0 3 0 0 5 0 0 0 
0 6 0 3 2 7 0 0 
8 5 0 0 7 4 4 0 
0 0 0 0 7 0 0 0 
0 4 0 5 0 0 0 6 
8 4 0 0 5 4 0 0 
2 6 0 8 0 3 5 1 
0 0 0 6 0 0 2 9 
0 11 0 0 0 0 0 0 
0 0 6 0 1 0 2 7 
5 0 0 0 0 4 0 5 
6 1 2 1 0 0 8 0 
26 4 0 2 5 0 0 6 
0 5 4 0 0 6 0 10 
81 2 0 0 10 0 0 0 
173 7 4 7 5 7 2 0 
307 6 0 0 3 0 5 0 
383 7 7 0 0 0 0 0 
449 4 1 5 5 4 2 7 
509 0 0 6 0 0 4 8 
689 7 0 9 0 7 0 0 
799 2 9 0 7 1 2 0 
827 0 0 0 2 8 0 6 
825 0 9 0 0 2 0 0 
909 0 0 1 1 0 0 7 
1023 6 2 6 0 0 6 6 
1023 7 0 0 1 6 0 9 
1023 4 4 0 0 0 2 0 
1023 132 7 0 0 0 1 6 
1023 255 5 6 0 0 0 0 
1023 325 0 0 0 0 5 0 
1023 364 5 0 2 7 0 0 
948 410 0 0 6 0 0 6 
813 615 0 0 0 7 0 4 
797 745 0 5 0 0 0 0 
707 765 0 1 0 5 0 0 
511 767 0 4 0 1 0 8 
432 886 4 0 7 7 0 0 
319 1009 1 0 6 7 0 7 
254 1016 0 0 0 6 0 4 
187 1023 0 0 4 0 3 8 
23 1023 0 8 6 6 0 6 
0 1023 0 0 8 0 6 0 
7 1023 0 3 0 0 9 0 
0 1023 8 0 0 6 5 7 
5 972 118 0 4 2 3 0 
2 892 192 7 6 2 8 0 
0 867 226 6 0 6 0 0 
0 797 241 5 1 7 0 6 
3 603 359 4 0 6 0 0 
0 429 523 2 6 0 0 6 
2 410 622 0 0 10 0 4 
5 391 660 1 0 4 6 5 
6 204 712 0 0 4 8 0 
5 65 836 0 0 0 9 0 
2 1 948 0 4 0 0 0 
7 50 893 5 12 5 0 3 
11 5 909 2 6 4 0 5 
0 0 858 50 0 4 0 0 
5 0 974 115 3 0 4 0 
2 0 912 136 0 8 2 0 
1 5 860 133 11 6 7 0 
TURN 6
0 0 433 223 4 4 4 0 
11 0 443 229 7 4 5 5 
0 7 411 139 10 9 2 10 
1 0 319 105 0 3 0 11 
0 0 255 267 1 7 0 0 
1 0 178 361 5 0 0 6 
5 1 183 351 0 0 0 6 
9 7 62 304 4 3 6 0 
6 0 0 285 0 1 2 0 
0 1 9 344 66 1 0 6 
2 0 4 399 71 7 0 0 
7 4 8 336 126 0 3 1 
8 4 7 271 239 8 0 9 
0 0 0 287 423 0 2 3 
6 0 0 274 499 3 0 0 
9 7 0 235 517 0 0 9 
6 9 0 127 579 0 8 0 
0 4 0 38 818 2 4 1 
0 5 0 18 912 0 6 0 
7 4 0 20 917 6 4 6 
0 6 10 9 852 3 0 6 
7 2 2 0 955 52 0 6 
0 0 7 0 994 97 0 0 
6 5 3 6 1023 84 2 2 
0 13 1 0 930 156 8 0 
0 0 6 0 884 341 0 7 
0 6 2 12 866 554 4 0 
9 0 0 0 767 582 8 6 
0 2 0 0 736 703 0 5 
0 2 0 4 601 824 0 0 
2 6 4 3 461 986 0 0 
0 0 3 1 463 1023 4 1 
10 7 6 4 386 1023 0 0 
7 11 0 3 234 1023 6 0 
2 0 0 0 120 1023 7 1 
0 0 13 0 54 1023 0 0 
9 7 5 0 27 1023 7 0 
12 0 6 0 8 1023 0 0 
4 3 0 0 0 1023 6 0 
0 0 0 0 0 1023 7 0 
0 0 6 0 0 1023 0 0 
7 5 0 1 11 1023 0 3 
0 9 0 0 4 917 1 0 
1 7 6 8 0 856 0 0 
0 5 4 0 5 832 4 2 
9 4 0 3 0 720 5 11 
0 0 11 7 0 587 13 0 
13 0 0 0 0 502 8 6 
8 0 0 9 0 459 0 0 
0 9 0 0 0 409 7 4 
0 2 6 1 9 291 0 7 
6 0 0 0 10 165 0 3 
10 7 7 7 4 92 0 0 
6 0 9 0 0 73 8 7 
0 4 1 9 0 45 0 2 
0 6 1 0 0 3 5 1 
0 0 0 0 7 0 7 4 
7 0 0 11 7 0 1 8 
5 4 7 2 9 6 0 2 
5 11 8 0 3 7 4 1 
0 0 1 6 0 3 7 0 
0 10 6 0 0 0 5 2 
0 0 0 6 6 0 0 0 
8 0 6 1 0 5 2 12 
9 8 8 0 3 7 2 5 
12 0 0 0 1 5 4 0 
0 0 0 7 0 0 0 5 
0 0 0 0 0 0 0 2 
0 7 0 0 0 0 0 5 
0 7 0 0 0 0 5 7 
5 7 3 0 7 0 3 6 
9 0 6 0 0 5 0 0 
0 0 3 6 0 0 107 1 
6 8 6 7 1 0 116 0 
6 2 7 0 6 0 89 8 
0 0 0 0 9 7 177 0 
7 0 6 5 6 2 292 6 
11 7 0 6 0 0 436 1 
7 5 5 0 4 0 478 0 
0 3 2 0 5 3 455 10 
3 0 0 7 2 0 516 66 
0 7 0 2 7 0 587 152 
0 0 5 4 6 0 689 181 
7 0 0 7 4 0 652 218 
4 1 5 0 5 0 647 398 
8 5 0 0 10 6 632 486 
6 0 6 7 5 2 637 505 
1 0 0 0 0 0 575 515 
6 6 4 0 7 1 477 570 
0 0 0 10 5 5 419 758 
0 0 0 7 5 0 407 847 
0 2 0 6 0 0 426 939 
7 0 2 0 0 6 256 942 
5 0 0 7 5 0 169 1023 
8 0 10 0 0 1 140 1023 
0 0 0 7 7 1 154 1023 
0 5 0 0 0 5 122 1023 
1 7 0 0 9 0 0 1023 
0 2 5 1 11 0 7 1023 
0 4 6 0 4 0 0 1023 
0 0 5 3 7 6 0 1023 
0 0 0 0 6 6 0 1023 
0 5 0 1 6 4 0 919 
0 0 0 0 0 10 7 914 
0 0 7 7 2 7 6 823 
3 6 6 0 10 9 7 684 
5 0 4 1 2 0 10 580 
0 0 0 0 9 0 11 514 
7 5 1 0 0 0 6 447 
0 7 7 4 4 0 0 301 
6 5 0 0 0 4 11 222 
5 1 9 8 1 7 0 159 
4 0 5 0 9 0 0 97 
8 0 6 0 7 0 0 40 
0 0 10 7 5 0 0 7 
3 3 6 5 0 9 0 7 
6 6 0 0 7 6 7 1 
6 0 0 0 0 2 5 0 
7 6 2 9 9 6 4 0 
0 9 6 0 0 2 0 7 
0 0 0 0 0 7 2 0 
5 7 7 7 5 0 0 0 
7 6 2 2 0 7 2 0 
0 2 7 5 2 8 0 0 
1 6 0 0 3 0 0 3 
5 0 9 0 0 2 0 6 
0 10 6 0 2 0 8 6 
0 0 0 0 0 0 0 7 
2 5 7 0 7 8 0 6 
0 11 8 6 2 2 5 7 
0 0 0 6 6 7 6 3 
64 1 0 0 6 6 0 0 
83 2 0 1 6 5 2 0 
65 7 7 6 4 0 6 5 
201 4 3 11 0 7 2 0 
366 4 0 0 2 0 0 4 
376 0 0 0 0 0 0 7 
500 0 0 7 5 0 4 0 
457 0 5 7 0 12 5 5 
596 0 1 5 1 0 6 6 
701 7 0 0 8 7 0 0 
727 3 10 0 6 0 6 7 
726 0 5 2 1 0 3 7 
735 4 0 0 1 1 0 0 
867 57 5 4 0 1 5 4 
897 20 5 0 0 0 0 0 
849 49 0 0 5 0 11 5 
751 119 1 1 8 0 6 0 
756 281 6 0 0 0 7 0 
742 402 5 0 0 5 0 1 
742 354 1 0 0 0 0 2 
539 417 0 0 0 6 0 0 
468 556 10 6 0 6 0 2 
405 574 0 0 2 0 10 4 
359 587 0 0 9 8 0 0 
269 609 0 6 4 1 12 7 
130 699 0 0 0 0 7 0 
58 831 7 4 0 0 0 0 
0 887 1 5 4 0 6 0 
6 784 0 9 0 0 1 0 
7 745 0 4 0 7 0 0 
0 742 1 7 7 4 3 7 
0 790 0 1 6 0 0 0 
7 722 0 0 0 0 7 0 
5 592 29 0 4 0 0 0 
0 455 195 0 2 5 4 6 
1 462 277 6 5 0 9 0 
4 431 271 6 0 10 5 5 
0 348 289 0 7 6 4 6 
6 238 412 10 0 6 0 0 
0 146 491 2 9 8 0 9 
0 101 531 1 0 0 7 6 
0 24 561 0 6 0 0 0 
0 0 527 10 5 4 0 11 
7 0 694 0 0 6 0 0 
4 0 679 0 0 7 5 7 
4 4 675 8 6 0 7 6 
6 0 532 0 7 0 6 8 
8 0 534 53 6 0 0 2 
8 5 560 136 6 3 0 0 
TURN 7
0 4 288 155 4 0 6 0 
6 4 235 73 0 0 0 6 
2 0 216 16 7 9 8 6 
9 8 144 31 5 0 6 6 
1 5 72 191 0 8 0 1 
0 0 84 231 0 4 0 0 
7 8 64 153 1 0 3 11 
6 0 7 130 0 1 0 8 
4 0 0 142 0 10 0 0 
0 6 0 231 0 10 0 7 
6 4 0 227 7 0 0 2 
4 8 6 164 0 3 2 6 
12 6 7 111 171 5 5 0 
7 0 0 132 270 0 0 7 
3 6 7 128 270 0 0 0 
6 0 0 87 286 5 4 1 
0 6 0 1 348 0 0 6 
8 6 0 0 532 7 0 0 
1 7 0 0 588 0 0 0 
11 0 6 0 567 6 0 1 
0 1 2 0 579 6 7 2 
8 0 8 0 630 0 3 0 
0 4 0 0 713 7 6 9 
13 0 0 0 689 0 6 0 
5 5 1 0 588 7 0 8 
0 0 3 7 562 185 3 0 
0 10 6 6 590 306 0 6 
3 7 8 0 593 304 6 0 
0 3 2 0 480 411 0 0 
0 3 0 0 324 548 3 0 
2 0 7 0 327 698 0 0 
10 6 6 0 300 661 1 1 
13 8 0 0 202 663 0 1 
0 0 0 0 125 731 0 1 
6 1 0 0 7 842 3 10 
6 0 7 6 6 896 4 0 
0 1 9 0 6 840 3 0 
0 8 9 0 0 805 6 0 
0 0 7 4 0 858 4 0 
6 4 9 0 5 889 2 0 
7 5 0 1 8 823 4 0 
7 0 11 0 0 717 0 1 
4 0 0 7 4 662 7 4 
7 5 0 0 0 620 6 2 
3 2 7 0 0 587 1 5 
6 5 0 6 8 490 8 0 
0 6 0 0 7 398 1 7 
5 6 0 0 11 333 1 0 
0 2 0 0 0 349 0 0 
3 4 0 4 2 290 0 0 
7 0 0 0 9 127 6 0 
0 6 2 8 7 67 0 3 
0 0 5 0 0 70 6 0 
6 7 0 0 0 62 6 0 
4 5 0 0 0 0 12 0 
5 5 0 0 10 4 3 0 
2 7 5 2 0 0 1 0 
0 2 0 0 0 0 3 6 
0 8 6 3 1 5 0 1 
1 4 0 0 10 8 0 9 
0 9 0 10 2 8 0 3 
9 0 10 1 6 0 0 0 
6 0 0 0 0 0 1 0 
0 0 0 1 1 0 10 5 
6 5 1 0 4 10 0 9 
6 5 0 0 0 0 6 9 
11 0 0 7 8 7 4 1 
0 5 4 0 0 0 1 2 
0 3 6 0 0 0 10 5 
0 0 0 6 0 1 10 0 
12 0 0 0 0 0 0 0 
5 6 5 0 3 6 0 7 
12 5 4 4 0 7 5 0 
4 0 5 5 0 5 0 7 
5 1 6 6 0 0 3 0 
0 0 1 6 0 0 123 8 
0 0 6 6 0 2 167 0 
6 3 0 7 6 0 128 5 
0 8 1 7 0 0 190 0 
5 2 0 0 0 0 321 0 
2 5 6 5 2 9 412 4 
0 7 9 7 7 0 357 8 
0 0 0 3 2 5 350 47 
5 0 0 0 0 1 372 167 
6 0 4 12 0 0 447 229 
10 5 0 0 1 6 444 185 
6 7 0 0 6 4 376 207 
6 0 0 4 0 0 312 342 
6 7 0 5 5 0 304 459 
0 3 4 8 1 5 338 486 
0 5 7 0 0 6 252 537 
1 4 0 0 0 7 145 575 
4 0 8 0 0 2 73 685 
5 0 5 4 1 5 119 750 
0 4 9 7 4 0 164 811 
0 0 5 1 8 4 20 803 
6 0 2 0 7 0 0 814 
7 5 0 7 0 0 2 888 
2 0 0 0 0 2 2 873 
6 2 0 0 0 0 0 765 
3 1 0 0 0 10 5 738 
7 0 0 0 0 0 6 696 
2 0 1 8 0 0 3 735 
7 0 0 0 1 0 0 683 
7 7 5 0 0 0 0 552 
0 6 0 7 0 4 0 482 
2 5 0 0 0 0 0 458 
0 0 2 0 2 7 0 425 
0 0 0 7 0 0 0 281 
4 6 6 2 9 0 6 173 
0 6 1 1 7 7 0 164 
0 3 7 10 4 6 2 127 
0 9 0 0 1 4 0 98 
7 0 0 0 0 0 6 7 
1 6 0 7 2 7 8 6 
0 0 4 0 0 0 0 0 
11 8 0 3 6 5 2 0 
7 0 0 0 0 10 0 5 
6 5 0 2 1 0 0 5 
5 1 11 6 0 0 0 0 
4 0 0 4 2 0 5 0 
7 7 0 2 0 6 7 3 
7 0 0 7 7 0 2 0 
0 0 0 0 0 0 0 2 
0 0 0 5 0 0 1 5 
5 0 7 11 0 0 4 0 
0 0 0 0 6 0 0 9 
0 7 5 0 0 8 5 4 
2 0 9 0 0 7 6 2 
9 0 0 1 7 6 6 0 
6 0 2 4 0 0 0 0 
0 0 0 0 4 0 11 6 
7 0 0 0 4 6 7 7 
0 0 1 0 3 2 0 0 
88 0 0 7 6 0 0 5 
171 0 2 10 7 0 2 0 
166 4 7 0 4 1 8 7 
191 8 0 1 2 7 2 3 
266 0 0 0 4 1 11 7 
346 0 3 0 7 4 3 3 
422 1 8 0 0 0 9 1 
394 0 0 1 6 0 2 0 
408 0 0 0 4 1 10 0 
563 0 3 0 4 9 0 5 
584 0 5 3 8 9 6 0 
594 1 0 0 0 0 1 5 
556 0 2 7 0 0 4 0 
505 105 0 0 1 0 9 0 
558 190 4 5 0 2 4 0 
497 142 10 0 0 0 0 0 
425 140 1 0 6 0 0 10 
339 279 0 6 0 6 7 0 
313 367 0 5 7 2 0 7 
307 373 0 0 3 0 6 5 
207 356 4 1 1 0 0 8 
84 374 0 0 8 0 0 0 
4 549 0 0 5 0 0 0 
6 584 0 8 1 0 0 0 
0 537 6 0 8 0 0 6 
6 488 0 0 5 0 2 0 
0 564 0 5 0 2 0 1 
1 563 6 0 2 10 7 0 
0 545 0 0 0 0 5 0 
0 419 0 0 1 10 5 0 
1 292 0 3 0 2 0 1 
0 374 18 0 0 0 1 0 
0 352 1 3 0 0 0 2 
3 284 16 7 0 0 6 0 
7 154 187 0 0 0 4 2 
0 124 303 0 0 1 10 0 
8 102 279 6 5 0 5 2 
0 6 259 7 7 0 8 0 
5 0 282 4 1 0 0 0 
3 8 372 2 5 0 4 4 
7 8 432 6 0 4 10 4 
1 1 346 0 2 0 5 0 
7 0 338 5 0 4 0 6 
3 0 356 4 0 0 6 0 
7 0 403 0 7 0 0 11 
4 0 345 8 4 5 1 7 
TURN 8
0 0 132 6 0 0 4 0 
5 3 70 7 0 1 1 7 
6 7 117 1 3 6 0 2 
6 8 124 11 1 0 13 6 
0 0 50 0 3 0 7 4 
5 6 0 63 5 0 7 0 
4 0 8 84 0 0 5 2 
2 0 12 75 0 10 0 3 
0 0 6 53 0 0 0 1 
0 4 2 23 0 0 0 0 
0 0 0 77 1 0 0 3 
0 7 6 72 0 1 0 6 
7 0 7 74 6 0 5 8 
4 0 0 6 72 0 0 6 
6 0 0 10 187 4 5 9 
0 0 4 19 180 0 0 0 
0 0 6 0 158 0 3 9 
6 7 0 9 268 6 0 0 
0 0 1 0 350 0 0 0 
7 2 3 0 420 3 6 6 
12 6 0 6 394 6 0 0 
0 0 0 0 377 0 0 5 
0 6 0 0 446 13 3 6 
0 0 0 0 435 6 0 4 
6 4 1 12 480 6 0 0 
8 8 0 0 398 11 8 0 
4 0 0 0 348 132 2 0 
0 7 4 4 379 238 6 0 
12 9 0 6 372 206 0 0 
7 0 0 1 283 280 0 0 
0 2 7 0 199 447 2 0 
4 0 5 0 148 563 6 7 
0 0 1 6 137 584 1 4 
5 5 7 0 58 557 0 2 
6 0 4 11 0 576 0 1 
0 0 6 0 0 735 8 7 
7 1 6 4 6 733 0 7 
0 2 6 0 4 679 2 7 
9 0 0 1 8 631 0 9 
7 0 0 0 3 642 0 4 
6 0 0 0 7 708 0 1 
0 0 3 0 6 676 7 0 
4 5 0 7 2 542 7 0 
0 5 0 0 6 487 0 1 
0 3 11 0 6 480 2 0 
2 5 2 0 6 460 0 0 
0 10 0 0 0 373 0 13 
0 5 6 0 5 272 2 7 
4 6 7 0 2 272 0 5 
7 4 0 13 0 206 0 1 
0 0 0 0 4 208 11 8 
7 0 0 0 0 79 0 0 
0 4 0 2 6 6 2 1 
0 7 6 0 0 8 4 2 
2 0 3 0 0 9 0 6 
6 0 7 4 0 7 4 7 
0 0 9 6 0 0 6 0 
0 9 6 0 0 0 0 0 
0 0 0 0 0 6 0 9 
4 0 0 0 0 0 11 0 
0 5 1 6 0 9 6 2 
1 0 7 0 0 6 5 6 
3 2 0 0 0 0 5 0 
1 1 5 4 0 0 0 6 
0 0 7 7 0 7 0 7 
10 6 0 0 0 5 0 0 
2 6 0 1 2 11 0 0 
8 0 0 0 2 0 0 0 
0 4 5 11 7 4 2 7 
6 0 0 5 0 0 2 3 
3 7 7 0 0 0 0 7 
5 7 5 0 2 0 5 4 
0 0 6 6 2 5 0 0 
0 0 0 0 5 5 0 0 
0 0 0 0 0 3 0 0 
7 7 0 8 0 7 0 0 
8 0 5 0 1 5 16 7 
6 0 1 8 6 0 117 4 
7 7 0 0 0 0 97 11 
4 6 0 0 0 0 142 0 
4 5 0 0 0 0 124 0 
8 0 0 5 2 5 240 13 
0 8 5 0 1 1 258 0 
13 0 0 3 1 0 238 3 
0 8 7 4 5 0 222 157 
3 2 0 0 0 2 263 191 
8 0 0 0 5 5 304 246 
6 6 7 0 0 7 283 229 
0 12 0 0 4 7 168 264 
0 3 0 5 3 1 106 395 
3 2 0 4 1 0 144 436 
0 7 5 2 0 10 154 450 
5 3 0 0 0 0 91 472 
0 0 8 5 2 8 7 577 
0 5 5 0 6 0 0 617 
0 0 10 0 0 0 6 639 
0 2 7 0 0 0 7 632 
0 10 0 10 5 4 0 621 
0 0 0 6 0 0 0 675 
7 3 7 0 0 0 0 687 
9 7 0 0 4 4 4 675 
8 5 0 0 0 5 7 593 
3 7 0 0 7 8 0 516 
2 11 6 6 0 0 9 544 
0 0 0 0 0 8 0 486 
5 0 5 6 0 4 0 367 
6 6 0 6 9 7 4 323 
7 0 7 0 0 6 6 227 
4 0 0 7 0 0 0 250 
0 0 4 1 0 5 3 204 
7 5 0 7 0 0 7 98 
0 1 9 5 3 8 0 4 
0 0 0 3 0 7 1 2 
10 0 4 4 1 6 0 3 
4 3 0 6 4 0 0 7 
9 0 0 7 2 0 0 3 
7 0 0 0 7 0 0 5 
0 10 0 0 0 9 0 0 
0 2 6 0 0 0 0 0 
0 6 3 11 0 7 0 7 
0 0 0 1 0 7 0 5 
1 7 0 1 0 10 0 1 
0 0 6 0 7 8 6 0 
4 0 6 0 0 5 7 0 
0 1 0 0 0 5 0 8 
7 3 0 0 7 0 0 5 
0 0 12 0 1 5 8 0 
6 0 0 9 0 2 3 10 
0 7 3 10 8 0 0 12 
1 0 1 6 7 0 6 0 
6 3 0 0 0 1 0 6 
1 0 7 0 5 0 0 9 
0 7 5 6 7 0 0 11 
6 0 7 0 4 0 2 0 
0 0 2 7 7 6 4 2 
39 7 5 5 1 4 7 6 
149 0 5 6 0 5 0 2 
167 0 0 0 5 0 0 0 
165 7 5 0 0 0 5 0 
219 0 0 6 0 2 0 5 
313 0 5 7 1 7 0 10 
340 0 0 8 0 0 6 6 
348 1 9 0 6 0 9 5 
308 0 0 6 0 4 1 8 
335 0 0 0 0 0 0 0 
419 0 3 0 0 0 0 5 
419 6 6 0 1 8 6 7 
370 6 7 5 7 2 0 0 
276 15 0 0 6 3 0 0 
288 29 2 6 4 0 0 0 
313 143 0 0 0 0 1 0 
231 111 4 4 1 0 6 0 
143 154 2 1 0 4 6 7 
55 291 7 0 6 0 0 5 
75 361 5 4 4 10 0 0 
39 212 1 5 7 0 7 0 
2 223 2 3 13 1 0 0 
0 336 4 5 7 0 0 0 
5 415 0 4 0 0 0 0 
0 396 0 1 6 6 3 4 
0 402 0 0 0 4 0 0 
0 272 6 0 7 0 0 0 
9 320 7 6 0 7 0 1 
0 350 0 4 3 0 0 6 
6 278 2 9 5 6 0 6 
0 192 0 0 0 8 0 0 
10 120 32 0 8 0 0 1 
0 140 86 6 0 0 0 0 
5 123 55 0 3 0 1 0 
4 49 43 6 9 8 0 0 
2 1 126 0 4 0 1 0 
0 7 224 9 6 0 4 0 
6 0 214 9 0 10 6 0 
3 6 194 10 7 5 2 0 
6 2 177 0 3 6 7 9 
0 0 199 0 3 0 6 0 
7 5 324 0 7 2 0 0 
0 8 220 0 6 4 4 0 
8 2 163 0 0 10 4 1 
1 8 138 0 3 0 4 0 
TURN 9
4 4 120 6 6 3 0 6 
5 5 53 0 6 5 2 0 
1 0 0 3 12 0 0 3 
0 0 0 6 0 0 0 0 
0 0 1 8 0 0 0 0 
4 0 0 0 5 0 0 5 
2 5 0 0 0 0 0 4 
2 5 0 0 0 0 2 5 
5 1 4 2 0 7 4 1 
0 2 0 0 0 0 3 7 
0 6 4 0 2 2 6 0 
6 6 0 1 0 7 2 9 
6 0 7 0 0 3 7 0 
8 6 3 13 50 6 0 2 
0 6 6 6 4 4 0 7 
0 6 7 8 4 1 6 0 
6 0 4 0 108 4 7 0 
0 2 0 10 197 4 0 6 
6 0 6 1 184 7 0 8 
0 0 3 0 191 5 0 0 
6 3 1 0 239 0 7 2 
7 5 0 0 321 6 0 5 
6 7 0 0 343 0 0 0 
0 0 7 5 289 0 0 6 
10 11 6 0 240 0 0 1 
0 0 0 0 297 62 0 0 
7 0 0 3 300 13 6 6 
3 10 0 0 263 22 0 6 
5 5 0 6 152 109 0 0 
3 6 0 0 163 266 6 0 
0 0 2 7 160 276 2 0 
0 6 5 0 123 278 7 9 
0 0 0 10 4 334 0 7 
2 0 0 1 2 451 1 8 
0 0 11 4 6 476 0 0 
3 7 8 5 0 452 0 0 
0 3 0 6 0 401 0 9 
0 6 2 0 7 470 0 0 
9 6 1 3 0 522 0 0 
10 7 0 2 6 473 0 0 
0 0 3 4 8 404 0 4 
5 0 1 0 0 373 1 9 
7 7 0 0 1 430 4 0 
7 2 5 0 0 418 0 0 
0 0 0 7 0 282 0 7 
7 0 0 0 6 223 7 7 
1 6 6 1 0 247 5 0 
0 3 6 0 0 244 0 6 
0 2 4 0 0 173 6 0 
6 0 0 0 6 23 2 1 
3 6 0 4 0 53 0 0 
4 0 0 0 0 44 9 6 
6 0 3 7 5 21 10 7 
6 0 0 6 0 0 7 4 
1 0 0 1 0 0 0 0 
0 0 0 0 0 1 3 8 
1 0 0 0 0 2 6 7 
0 7 5 3 4 1 7 0 
5 0 2 0 0 0 0 0 
0 5 7 0 0 0 0 0 
0 11 0 0 2 0 0 0 
2 8 0 6 7 8 4 3 
6 0 0 0 9 1 6 0 
7 10 0 0 0 0 6 2 
5 0 12 6 0 0 8 0 
0 0 0 0 3 0 0 1 
6 0 7 0 0 0 5 0 
0 2 0 0 1 0 0 0 
0 0 5 5 4 0 0 0 
5 1 6 0 0 8 2 0 
0 7 4 1 0 0 7 0 
5 2 10 5 7 2 0 0 
7 0 0 2 2 7 0 3 
6 0 7 0 3 5 0 0 
4 0 5 0 5 0 0 0 
5 7 0 9 6 0 0 3 
8 6 0 5 1 7 0 0 
0 0 12 6 6 0 7 0 
0 6 0 6 9 0 39 8 
2 5 6 0 0 7 98 3 
0 8 0 7 0 10 83 4 
5 0 2 0 6 0 36 10 
0 7 5 0 9 6 96 55 
0 4 0 2 0 2 194 66 
0 0 5 10 5 0 180 39 
0 1 6 0 6 3 127 18 
0 0 12 0 4 2 68 125 
11 7 0 7 0 5 118 203 
7 0 3 5 4 6 156 203 
11 0 0 3 11 0 132 204 
4 0 0 1 2 0 5 261 
0 6 6 0 10 2 1 381 
2 7 4 0 0 0 4 424 
0 5 6 0 7 0 6 359 
0 0 7 3 8 0 0 386 
7 0 0 7 0 7 0 482 
0 0 2 4 0 4 0 522 
0 0 6 7 0 5 7 464 
4 0 5 0 0 6 0 458 
1 10 0 4 2 0 0 442 
0 6 3 8 4 0 6 486 
0 0 6 0 0 0 0 405 
0 5 0 0 5 0 0 354 
5 10 5 0 0 0 0 319 
0 7 4 3 6 5 3 300 
5 2 5 5 0 0 4 307 
0 4 3 0 0 10 0 218 
0 0 7 5 2 6 0 106 
0 0 6 0 5 0 0 108 
2 5 7 0 0 2 0 85 
0 0 0 4 0 3 0 66 
5 7 0 0 0 0 5 7 
7 6 0 0 0 0 0 10 
7 2 7 0 2 2 4 0 
9 6 0 9 0 9 1 8 
0 0 1 6 2 2 0 0 
0 0 0 0 2 6 4 0 
6 9 0 7 0 0 0 0 
4 5 7 0 4 0 5 3 
4 0 0 0 0 1 0 7 
7 0 0 0 10 0 0 0 
8 6 0 7 0 6 7 0 
4 2 0 2 5 0 10 7 
9 5 0 10 5 0 1 8 
0 10 0 6 0 6 1 5 
8 5 1 7 6 4 0 6 
0 6 7 0 0 1 5 5 
4 6 0 7 0 2 0 0 
0 1 0 0 6 9 0 0 
7 5 0 2 0 7 2 7 
3 6 0 0 4 0 0 6 
6 6 0 0 0 0 1 7 
0 9 0 0 0 0 5 0 
0 2 7 8 6 0 0 7 
0 2 7 5 0 0 1 7 
1 8 0 0 2 0 7 0 
4 0 6 1 7 7 1 1 
78 0 0 7 0 6 0 7 
87 3 9 6 0 7 0 10 
57 0 1 6 0 7 0 8 
120 10 4 0 2 6 6 1 
185 0 4 2 6 0 0 9 
198 6 2 2 7 0 0 0 
216 0 0 1 8 7 4 0 
178 0 0 0 0 0 0 0 
209 6 2 0 0 0 1 0 
269 5 2 0 0 0 4 0 
268 0 0 6 0 0 3 5 
181 0 2 11 0 0 2 7 
140 84 7 0 8 0 7 0 
172 93 2 0 0 5 0 7 
127 85 7 0 0 0 0 3 
34 34 3 0 6 2 0 0 
8 126 0 0 4 0 0 1 
0 236 0 0 7 0 0 8 
8 229 0 0 0 6 0 2 
0 175 1 5 0 0 9 6 
2 181 0 0 0 6 4 0 
3 261 0 0 4 0 5 0 
7 260 0 10 7 6 6 0 
0 226 5 0 0 6 6 0 
0 119 5 0 0 10 5 0 
5 273 0 5 1 9 0 0 
0 243 8 0 1 7 1 6 
6 159 2 0 5 0 0 1 
9 71 8 0 1 7 0 0 
8 40 5 7 0 0 5 0 
0 77 0 0 0 0 1 9 
8 26 3 0 0 0 0 0 
2 5 3 0 7 0 0 1 
0 0 68 0 0 0 7 0 
7 0 116 0 0 2 2 0 
6 0 92 0 2 9 0 0 
6 0 46 0 2 0 0 7 
0 4 95 0 7 0 3 0 
6 1 163 0 0 1 0 7 
7 3 153 0 2 6 0 0 
0 0 103 9 0 3 7 10 
8 6 24 1 0 5 0 7 
4 0 71 4 4 0 10 6 
TURN 10
4 0 6 4 4 0 4 4 
10 0 4 2 1 5 6 0 
2 9 0 1 0 0 3 10 
3 10 6 0 0 3 2 0 
0 0 0 1 0 0 0 0 
1 0 7 0 0 3 0 7 
0 0 6 7 0 6 1 0 
0 4 0 1 12 0 0 0 
6 1 7 5 4 0 4 3 
7 0 11 0 0 0 2 5 
0 0 0 0 0 8 7 0 
0 0 6 0 5 0 9 7 
9 0 0 0 7 4 6 0 
1 0 1 0 2 8 0 4 
0 0 7 4 0 9 9 6 
1 10 0 4 7 0 2 5 
6 0 0 0 0 0 0 7 
0 0 6 1 0 1 6 10 
0 0 0 0 64 7 0 6 
4 0 0 0 105 0 2 2 
0 0 0 7 74 0 0 2 
5 0 5 3 79 0 8 0 
0 0 3 3 129 0 0 6 
0 7 0 7 185 2 0 0 
0 3 0 4 111 8 0 7 
10 7 10 6 42 27 1 0 
0 7 4 0 69 86 0 8 
6 0 4 0 114 63 6 1 
9 0 0 0 63 78 9 0 
0 0 0 11 9 118 0 6 
0 6 0 0 0 224 5 0 
7 4 7 11 0 273 0 0 
0 0 6 5 0 247 0 6 
0 5 5 1 1 232 0 0 
0 0 0 0 0 267 6 0 
0 0 7 6 7 337 0 6 
0 5 2 0 9 346 0 1 
2 0 1 6 7 268 7 7 
10 0 5 0 3 289 0 0 
7 2 6 2 9 268 0 0 
3 2 0 13 0 272 8 0 
0 0 6 9 0 264 2 0 
10 8 0 0 0 166 0 0 
8 0 0 7 0 172 6 11 
0 6 4 2 0 198 0 0 
0 0 7 0 0 128 3 10 
0 3 0 0 0 58 0 0 
6 7 4 5 0 32 4 0 
0 0 8 0 0 32 0 0 
0 4 8 6 0 24 1 0 
6 0 5 0 0 4 0 0 
7 0 0 0 0 6 0 9 
0 4 0 0 0 10 0 7 
0 0 10 0 0 4 6 7 
7 5 6 0 6 4 0 3 
7 10 6 0 0 0 9 0 
6 9 0 0 8 0 1 0 
0 0 0 0 0 6 0 0 
3 0 7 6 0 6 9 0 
0 7 0 2 0 0 0 9 
0 1 2 0 0 7 0 0 
4 5 7 4 4 10 7 4 
0 0 6 7 4 0 0 0 
1 7 0 0 7 6 7 0 
1 5 0 6 0 0 2 0 
0 0 1 0 0 0 10 6 
0 11 7 0 1 6 4 6 
6 7 0 8 0 3 4 3 
9 0 0 0 0 5 0 0 
0 1 7 0 0 0 9 0 
7 5 0 6 0 0 6 1 
8 0 5 0 2 7 0 0 
3 0 0 0 1 0 0 0 
5 1 0 0 0 5 0 0 
0 0 0 3 7 2 7 0 
7 7 2 7 6 0 0 5 
2 0 6 0 3 0 5 0 
0 0 0 6 7 3 1 0 
0 0 2 4 0 3 2 1 
2 0 0 0 0 1 8 0 
0 0 0 0 0 2 28 10 
0 0 1 0 6 0 9 0 
0 0 0 0 0 1 7 0 
3 10 0 0 6 4 0 10 
0 0 8 5 1 0 43 73 
0 3 4 0 7 7 24 70 
5 0 7 7 0 7 5 46 
0 5 0 5 0 7 3 100 
0 0 0 4 3 0 12 198 
4 1 8 0 0 0 34 213 
2 0 0 0 0 9 0 197 
7 0 0 1 0 0 0 191 
7 0 0 3 10 0 0 266 
1 0 7 0 0 7 7 306 
6 6 0 11 0 0 7 272 
0 0 2 0 0 6 3 223 
8 5 0 0 8 0 0 280 
6 0 10 1 0 0 0 314 
1 8 0 5 0 1 0 278 
2 0 0 0 5 0 0 247 
4 0 7 0 0 5 0 231 
0 6 5 0 3 8 0 248 
0 0 7 0 5 0 6 248 
0 7 10 2 8 0 0 158 
0 0 0 0 2 0 0 100 
0 4 0 0 0 7 1 85 
7 0 7 2 6 0 0 109 
0 0 0 3 6 0 11 66 
1 6 0 0 7 8 0 2 
0 7 3 6 6 0 0 0 
0 1 8 0 0 3 3 8 
0 6 5 3 1 0 1 7 
0 6 7 8 0 0 0 0 
0 7 0 0 9 0 0 1 
3 0 0 5 0 3 6 0 
5 0 0 7 0 5 7 0 
4 0 1 0 0 12 8 0 
3 0 0 3 6 7 0 0 
0 0 0 0 0 3 0 2 
0 5 7 0 0 9 4 2 
0 0 0 7 0 0 3 9 
3 0 7 0 1 2 5 4 
0 0 2 0 0 5 1 1 
0 7 0 3 0 0 0 4 
1 7 0 0 5 7 0 0 
0 0 5 7 5 1 7 7 
2 0 2 5 4 0 5 4 
8 7 5 2 2 5 7 0 
0 0 0 5 0 0 0 1 
0 0 3 0 7 5 0 4 
11 7 5 4 0 9 0 0 
2 6 7 0 2 9 6 0 
0 0 0 0 7 0 7 0 
2 7 6 6 0 0 6 0 
0 0 10 5 5 7 6 0 
0 2 6 0 3 0 7 6 
6 0 0 0 0 7 0 2 
5 4 0 5 6 0 0 0 
54 5 5 0 0 0 5 0 
29 6 0 1 7 4 3 1 
5 0 5 0 0 8 7 8 
0 7 0 4 4 0 2 11 
65 0 9 0 4 5 1 5 
106 0 6 0 7 0 10 0 
0 3 7 0 0 0 11 0 
4 3 5 2 0 9 0 11 
11 0 7 0 2 0 6 0 
79 0 2 6 7 0 0 0 
4 0 0 0 6 4 3 1 
4 0 0 0 4 0 12 9 
0 0 8 5 4 0 11 5 
5 40 6 2 0 0 2 10 
0 2 7 0 2 9 8 0 
7 2 0 2 6 4 9 0 
4 37 5 5 6 4 9 5 
5 116 0 6 6 0 3 5 
10 87 0 2 0 8 4 7 
2 77 0 6 6 0 1 5 
5 52 7 8 0 0 0 11 
0 175 4 4 11 0 2 2 
1 122 7 0 1 0 6 0 
6 102 9 9 0 0 0 6 
0 2 4 6 7 0 6 4 
7 0 2 0 4 0 0 12 
0 32 0 2 0 6 0 3 
4 22 7 4 3 0 8 0 
0 2 7 6 4 4 8 0 
0 5 5 4 4 0 6 0 
6 5 1 0 0 6 6 3 
0 11 0 0 0 0 5 6 
6 0 1 0 0 7 0 7 
6 0 0 8 7 0 2 0 
0 0 2 0 0 5 6 6 
0 0 28 4 0 9 2 0 
0 0 0 0 2 12 6 6 
4 5 0 0 4 7 2 7 
1 9 0 0 6 6 0 0 
0 0 21 0 6 5 0 0 
0 0 0 0 0 6 2 0 
0 1 1 0 0 3 0 0 
TURN 11
4 0 4 4 3 0 0 0 
0 0 0 6 4 11 8 0 
0 6 0 10 0 0 10 7 
0 4 0 9 0 7 6 6 
8 0 5 4 0 0 6 2 
5 0 0 11 0 3 0 0 
0 4 0 0 0 6 0 0 
0 7 3 2 7 0 0 0 
5 0 0 0 0 4 5 6 
7 0 7 0 0 1 0 0 
0 0 7 8 6 7 6 0 
8 0 0 2 6 7 2 4 
0 0 8 7 0 7 0 0 
0 0 0 1 6 7 0 0 
0 2 12 8 0 0 0 8 
0 2 0 7 0 9 0 6 
0 0 0 6 0 1 1 0 
0 4 0 0 0 5 0 9 
6 2 8 7 0 12 8 0 
0 4 8 0 0 3 9 0 
4 8 0 0 0 6 7 0 
0 0 9 7 0 1 0 6 
8 0 0 6 7 0 0 3 
0 3 0 6 43 0 3 5 
7 0 3 6 18 0 6 0 
10 6 0 0 6 0 0 0 
0 6 0 6 0 0 8 6 
1 7 0 0 7 26 0 3 
8 7 2 0 13 8 0 7 
0 0 4 0 4 0 6 0 
0 7 4 0 0 40 0 10 
7 7 4 0 7 149 6 0 
2 7 6 0 9 170 0 0 
0 7 6 3 9 121 4 2 
0 6 0 8 0 92 3 3 
0 0 6 0 4 195 0 0 
0 6 0 0 7 228 0 0 
7 0 0 0 6 213 6 0 
6 6 0 0 8 146 0 4 
9 8 0 0 4 155 10 0 
0 0 0 0 8 202 0 0 
0 0 4 0 0 183 1 10 
6 0 0 5 6 99 0 7 
0 6 5 0 0 49 0 0 
8 0 4 3 4 72 8 0 
0 0 8 2 2 113 4 0 
0 0 0 4 7 44 0 0 
7 0 0 0 4 5 0 0 
0 3 10 0 4 0 5 0 
0 0 0 5 0 6 0 1 
0 4 10 0 0 0 1 8 
3 7 0 11 7 1 0 0 
8 0 9 6 7 0 9 0 
8 0 0 6 0 6 0 7 
0 0 4 1 7 0 0 9 
2 0 5 1 0 0 0 0 
10 7 0 0 8 7 0 5 
8 0 4 3 1 0 1 1 
2 0 6 0 8 8 1 0 
0 6 0 0 1 0 6 0 
7 5 5 0 0 6 1 7 
0 0 1 6 7 0 0 3 
0 0 0 0 0 0 2 3 
3 0 5 0 9 9 6 0 
8 0 6 5 1 0 5 0 
0 0 2 7 0 0 0 0 
5 0 0 0 0 0 7 0 
6 9 0 0 0 0 0 0 
7 6 0 0 0 4 3 9 
0 0 0 7 4 1 0 4 
0 1 2 0 1 6 4 5 
0 0 6 10 0 3 6 0 
0 1 2 0 7 0 4 7 
6 0 0 7 7 0 7 7 
8 7 2 0 7 0 5 1 
0 0 0 8 0 0 0 0 
0 0 0 6 0 0 3 6 
1 0 12 0 0 3 12 0 
0 0 4 0 0 0 7 0 
5 0 0 4 7 7 5 0 
6 0 1 0 6 0 0 6 
0 5 0 6 7 12 0 2 
0 3 8 0 0 10 7 4 
0 0 5 6 2 0 2 4 
0 0 0 4 0 0 0 5 
7 7 7 7 4 1 8 23 
4 0 7 0 0 1 8 0 
8 0 6 0 0 7 0 0 
0 0 7 0 0 0 8 32 
8 0 10 5 0 0 0 132 
5 1 6 5 2 0 7 111 
0 0 0 0 0 2 0 103 
4 6 6 4 0 7 0 106 
0 4 0 0 5 0 7 177 
0 7 7 0 2 12 1 197 
0 0 1 0 0 0 4 185 
0 0 5 8 1 0 0 144 
5 0 0 7 0 2 5 148 
0 4 0 4 0 7 0 204 
7 0 0 5 3 0 0 256 
7 2 6 5 7 2 7 145 
1 7 0 0 0 0 7 105 
0 10 0 7 0 8 7 112 
0 0 4 9 0 0 6 126 
6 0 0 0 0 0 8 79 
0 10 7 7 6 9 6 0 
0 0 8 4 0 0 8 7 
7 0 0 0 4 0 0 7 
0 7 7 0 0 4 3 0 
0 4 0 0 0 4 0 10 
0 5 0 3 1 0 0 0 
2 2 0 3 2 8 6 0 
6 3 0 0 0 0 7 0 
0 0 0 0 0 5 0 7 
0 4 0 5 7 1 0 7 
10 5 0 0 5 6 0 0 
7 0 0 5 0 0 4 0 
6 2 0 0 4 0 6 0 
0 9 0 1 7 0 0 7 
7 0 0 8 0 0 0 9 
6 0 0 7 0 0 0 0 
5 6 4 0 0 1 6 3 
0 0 0 0 2 0 3 0 
7 0 0 6 1 8 6 7 
0 5 4 0 11 0 0 0 
5 7 2 6 0 11 5 0 
7 0 7 0 6 0 0 6 
0 5 0 5 6 6 0 4 
6 0 0 5 0 10 0 4 
0 1 0 9 0 0 0 0 
0 1 4 0 1 6 0 0 
11 0 0 6 7 7 1 3 
0 0 1 0 7 8 0 0 
0 0 0 9 7 4 0 0 
0 3 0 5 5 7 6 0 
0 0 7 5 0 0 6 7 
5 5 3 6 5 4 1 0 
0 7 0 2 0 4 7 2 
7 0 1 5 7 10 7 6 
4 1 0 0 0 0 0 0 
9 6 0 9 0 2 0 0 
2 0 2 6 0 0 5 5 
5 3 3 6 0 7 0 7 
7 7 0 0 0 0 3 7 
8 0 0 4 2 0 7 0 
7 6 4 1 7 6 6 0 
8 0 0 0 0 8 6 0 
0 5 5 0 7 9 2 7 
7 1 3 0 0 7 0 1 
7 1 0 0 0 0 7 0 
0 5 8 0 0 0 0 0 
0 11 0 0 7 5 3 0 
2 0 0 4 7 0 0 0 
0 2 5 7 0 0 7 6 
0 0 1 6 0 0 2 3 
2 5 11 1 0 0 1 7 
2 1 0 0 0 0 2 2 
4 20 3 0 7 6 6 2 
2 10 9 0 0 0 6 0 
5 0 1 0 0 0 0 6 
0 0 0 0 1 0 0 7 
0 0 0 0 0 0 0 0 
2 5 0 1 7 7 0 6 
7 0 1 0 4 0 7 1 
0 0 0 0 0 5 4 5 
7 5 0 0 1 5 4 0 
0 6 5 6 0 6 7 0 
1 0 5 0 0 13 6 4 
10 0 2 6 6 5 0 3 
0 0 0 6 2 0 0 0 
1 0 3 8 0 1 6 6 
0 0 9 6 0 10 0 7 
4 0 0 2 0 0 7 7 
0 2 0 0 0 7 9 0 
6 0 0 0 5 0 0 3 
0 0 0 7 0 1 1 0 
6 0 3 7 9 0 4 3 
0 0 0 0 9 0 2 6 
6 1 0 0 8 0 0 0 
1 1 0 2 4 13 0 0 
TURN 12
4 4 4 0 6 0 4 4 
0 1 0 1 5 1 9 0 
7 0 1 0 0 0 0 0 
0 9 0 0 0 10 1 1 
3 0 0 0 0 6 4 0 
4 2 0 7 5 0 0 0 
11 9 8 8 0 0 0 3 
4 0 0 0 7 0 9 8 
8 0 0 7 6 0 4 0 
0 7 4 0 7 7 4 0 
4 9 6 1 0 0 5 4 
7 0 0 6 7 0 1 10 
2 0 5 4 8 0 11 9 
6 5 0 6 0 10 1 9 
1 0 0 9 0 11 0 0 
2 0 6 0 1 6 4 0 
0 10 10 6 7 0 6 9 
6 0 0 0 9 5 1 7 
0 0 6 0 7 0 7 0 
6 0 0 7 0 4 3 6 
4 1 7 0 10 7 4 0 
4 3 10 8 6 0 0 0 
2 7 1 6 5 3 0 0 
0 0 2 7 7 9 8 7 
0 0 0 4 0 5 6 3 
7 0 0 5 0 2 0 0 
7 5 4 0 0 0 5 0 
0 0 0 0 2 7 3 1 
1 1 0 4 6 55 7 0 
4 0 4 1 0 18 0 7 
5 11 0 0 0 9 9 0 
0 0 2 1 6 1 0 0 
0 0 0 6 7 76 0 0 
9 0 0 9 0 151 8 0 
7 7 0 0 0 95 0 0 
6 0 0 6 0 50 0 9 
0 2 2 0 0 100 7 0 
8 0 0 0 7 172 1 8 
0 0 7 6 6 158 0 0 
0 4 7 7 7 90 0 1 
0 1 0 0 0 43 5 4 
4 6 6 8 0 99 2 6 
0 9 6 3 0 118 0 12 
6 0 9 6 0 63 7 6 
0 5 0 6 0 6 0 10 
1 7 0 0 2 9 6 0 
0 1 6 1 9 21 2 1 
0 0 0 0 0 4 0 8 
9 0 0 2 12 0 0 0 
0 12 6 4 0 4 0 0 
0 7 0 0 6 6 0 12 
0 0 2 0 4 0 3 0 
7 7 0 4 3 8 4 4 
4 0 7 6 6 0 5 0 
4 1 6 0 1 0 0 0 
0 0 0 10 6 0 7 0 
6 4 0 0 0 12 4 0 
6 7 0 0 0 9 7 0 
0 0 3 0 8 6 0 0 
9 0 0 0 0 8 0 0 
8 0 0 11 6 6 0 9 
0 0 7 0 0 0 0 0 
7 4 3 0 0 0 0 0 
0 5 0 5 0 0 0 0 
0 7 0 0 0 0 3 0 
5 0 0 0 7 6 0 6 
0 0 0 6 7 0 7 0 
5 0 0 0 7 7 0 7 
0 0 8 7 1 0 0 0 
0 0 0 2 0 5 2 0 
0 2 10 7 2 7 0 11 
12 0 0 0 1 10 6 0 
0 0 0 0 1 0 0 0 
3 8 0 6 0 1 10 0 
0 4 6 0 4 0 0 0 
0 7 5 7 6 7 0 7 
6 5 6 0 5 5 5 1 
0 0 0 0 3 11 0 0 
0 7 2 4 0 0 3 2 
7 0 0 0 0 0 9 6 
0 7 0 9 0 2 0 0 
6 0 7 7 0 0 11 11 
5 6 0 0 0 7 0 0 
0 1 0 0 0 4 0 2 
8 0 0 0 5 7 0 1 
7 6 1 3 0 4 2 5 
3 2 0 0 0 6 9 27 
0 0 7 0 6 5 2 39 
0 1 0 0 4 0 5 6 
11 7 0 4 6 1 0 4 
0 0 0 0 0 3 3 72 
10 0 0 7 2 0 4 145 
1 0 3 6 7 0 4 116 
0 0 6 0 4 0 0 70 
6 4 5 0 0 0 0 110 
0 0 1 7 6 7 5 168 
7 4 0 0 0 1 7 177 
0 0 0 0 6 1 1 110 
0 0 0 0 0 0 8 58 
0 3 9 0 2 0 3 111 
1 13 6 6 0 0 6 127 
0 0 0 0 7 1 13 63 
0 0 7 0 4 0 8 31 
0 0 0 7 0 7 7 20 
0 6 0 3 2 0 0 12 
0 0 7 0 0 1 6 0 
0 3 0 0 0 0 6 0 
6 7 0 0 6 0 0 6 
0 9 7 0 0 5 0 6 
6 0 6 0 0 7 0 1 
0 0 0 0 8 0 0 3 
5 1 11 7 0 0 0 2 
4 0 0 7 0 7 7 0 
0 4 5 5 0 0 0 0 
1 1 0 6 7 0 9 0 
4 0 7 6 4 7 0 7 
7 0 0 1 6 0 6 7 
0 0 6 10 0 0 0 0 
1 2 1 0 0 1 0 0 
6 5 1 0 0 7 0 6 
0 2 0 7 0 0 7 7 
0 1 0 0 0 0 6 0 
0 0 4 0 12 7 0 0 
0 6 6 2 8 8 0 0 
0 0 6 0 8 7 4 0 
3 1 4 0 2 10 7 4 
5 4 0 2 5 0 2 5 
0 6 0 0 0 2 0 4 
0 9 0 6 0 0 0 7 
0 0 6 0 5 0 0 6 
6 3 7 5 0 9 0 0 
1 0 3 10 0 12 0 7 
5 0 4 0 6 5 0 2 
6 2 1 0 0 0 0 6 
7 0 8 1 0 4 7 0 
0 9 0 6 0 6 0 0 
2 6 3 6 6 0 1 5 
4 0 7 0 1 1 7 0 
0 0 0 0 0 0 4 3 
0 2 5 1 6 0 0 0 
0 0 2 0 6 4 6 0 
9 0 0 2 9 9 1 0 
0 5 7 0 4 8 7 0 
7 2 0 5 2 7 5 5 
0 0 6 0 0 7 0 0 
0 5 4 1 0 0 7 0 
0 0 6 0 1 0 0 0 
6 0 0 4 6 6 0 9 
0 0 0 0 0 0 0 0 
0 0 6 6 0 6 0 0 
0 6 0 3 2 0 0 0 
0 0 5 0 0 1 3 7 
4 0 9 0 4 0 6 6 
0 6 0 0 9 6 0 4 
5 0 0 0 8 3 11 0 
5 0 4 10 0 7 0 8 
2 1 0 0 8 7 0 7 
5 0 0 0 6 0 4 1 
7 21 0 4 0 0 6 0 
7 0 0 1 2 6 0 0 
6 0 0 0 0 0 0 0 
0 3 6 0 3 0 7 0 
4 8 0 3 0 0 0 0 
6 0 0 0 8 0 0 2 
2 0 0 0 0 8 7 7 
0 7 0 5 1 4 0 0 
5 11 0 0 0 0 1 0 
0 0 0 2 7 0 0 5 
8 0 0 1 0 0 9 0 
0 7 0 7 0 7 0 8 
4 5 0 2 7 0 0 6 
0 0 0 0 7 0 0 0 
0 1 7 0 10 6 7 0 
0 7 7 0 10 6 0 0 
0 6 0 2 0 7 7 4 
0 6 6 0 0 0 0 0 
7 0 3 10 0 8 5 10 
0 10 0 12 0 5 7 0 
0 5 5 0 5 0 0 0 
0 0 1 6 5 0 1 0 
TURN 13
4 0 4 0 0 5 0 4 
3 5 0 6 6 0 3 0 
0 0 0 0 6 0 10 0 
0 0 3 8 0 2 9 0 
5 0 0 9 7 7 0 0 
2 4 0 7 1 10 7 0 
7 0 10 0 0 0 0 6 
0 7 0 0 7 9 2 0 
1 3 0 4 0 0 1 6 
0 11 6 0 8 6 0 0 
4 0 0 7 0 0 6 7 
0 6 7 0 6 7 0 6 
0 0 2 2 0 0 3 8 
0 6 0 0 0 0 1 0 
0 6 0 4 0 8 6 0 
0 0 4 11 9 0 0 10 
0 0 4 0 9 0 0 0 
2 0 7 0 0 1 2 5 
11 5 6 3 9 6 0 0 
9 4 0 0 0 0 0 0 
9 0 4 9 5 0 0 2 
0 0 0 0 0 8 6 2 
7 0 1 4 0 0 0 7 
0 10 0 1 0 9 0 0 
6 0 8 2 4 0 3 1 
0 0 3 7 0 0 11 0 
0 0 13 0 0 0 0 6 
6 9 8 0 4 0 0 11 
5 8 7 4 0 12 6 0 
5 0 0 8 0 0 4 0 
0 0 6 1 0 30 7 2 
0 0 1 0 0 5 0 0 
4 0 0 0 0 0 0 4 
2 0 9 0 0 9 4 0 
1 0 8 7 0 46 9 8 
0 2 8 0 1 87 4 0 
6 0 0 2 7 0 2 6 
0 0 7 0 4 0 3 0 
0 2 7 0 0 47 0 4 
0 0 5 0 3 86 7 0 
8 0 0 1 5 36 4 0 
6 5 0 6 3 7 0 4 
7 8 6 0 0 0 0 0 
8 8 0 4 0 55 0 1 
2 0 4 0 0 7 7 0 
6 9 6 5 0 0 0 0 
0 0 13 0 1 0 0 7 
5 3 0 2 6 0 4 6 
6 2 0 5 0 0 0 4 
5 1 6 0 0 5 3 4 
6 7 0 6 0 0 0 1 
0 5 0 7 0 4 0 9 
4 0 0 4 6 3 6 6 
0 0 0 4 0 0 7 0 
4 0 0 4 0 9 0 0 
0 12 0 0 0 0 0 1 
7 7 0 4 7 0 0 0 
0 0 4 4 6 0 0 1 
0 7 5 0 6 0 4 4 
0 8 4 0 1 0 0 0 
0 1 4 0 9 7 0 0 
0 7 12 1 2 1 0 0 
6 1 5 1 6 7 10 0 
0 0 4 0 0 1 2 0 
0 7 0 0 1 6 0 5 
0 0 6 0 7 0 6 0 
9 1 0 0 5 3 2 0 
2 8 0 0 0 0 0 0 
0 4 4 7 5 0 3 0 
7 0 4 7 4 1 2 0 
7 5 10 0 0 0 0 3 
7 5 6 0 1 5 0 0 
0 0 0 0 0 0 0 13 
0 10 0 0 0 0 0 0 
6 0 0 2 6 0 2 10 
0 11 6 0 6 6 0 0 
6 1 1 8 0 0 4 0 
0 2 0 0 0 3 5 5 
0 0 0 3 10 6 0 1 
0 3 8 4 0 6 0 0 
1 0 0 5 0 6 6 4 
0 3 5 0 4 2 0 7 
1 0 6 6 0 0 7 0 
0 6 5 0 0 9 7 4 
8 7 0 0 7 0 0 1 
0 2 9 6 1 7 1 6 
10 12 0 7 0 5 4 3 
0 6 5 0 0 2 11 8 
6 0 0 0 8 7 5 7 
5 0 0 6 0 0 4 5 
0 10 0 0 0 7 5 0 
7 5 7 9 0 6 3 12 
0 6 0 0 0 7 0 79 
4 0 5 0 0 9 5 55 
6 0 10 0 0 7 0 1 
0 7 5 4 7 0 0 19 
8 0 7 0 5 0 4 117 
6 3 0 0 0 0 0 95 
2 6 0 8 5 0 7 44 
1 4 2 2 6 2 7 0 
0 0 8 0 0 1 0 19 
0 0 0 0 0 3 7 61 
0 7 0 0 0 0 0 24 
0 7 0 0 0 0 0 1 
2 3 7 7 0 7 2 6 
6 0 10 5 1 0 7 0 
0 0 7 0 6 7 3 1 
4 5 5 1 6 5 0 2 
4 1 3 5 7 0 0 0 
10 0 5 0 0 0 0 1 
0 0 0 0 3 0 0 0 
10 5 7 0 6 7 5 2 
7 0 4 0 3 0 0 0 
0 5 0 4 1 0 1 1 
0 0 5 4 0 7 0 0 
0 2 0 7 7 2 1 5 
1 0 0 4 1 6 0 7 
8 6 0 6 7 8 0 0 
2 9 6 4 2 1 0 0 
7 1 6 5 5 7 0 8 
5 4 0 0 0 1 5 0 
5 5 0 11 2 6 0 10 
4 7 7 0 3 2 0 7 
8 0 6 0 0 7 0 1 
0 0 0 0 0 0 0 4 
11 3 3 7 7 0 0 0 
0 10 0 0 6 7 0 1 
2 0 8 2 8 6 0 7 
0 4 3 0 0 12 0 6 
0 0 10 0 5 0 9 9 
7 6 1 1 0 0 1 10 
0 0 1 0 0 9 8 6 
0 0 0 8 4 0 0 7 
2 6 0 0 0 0 6 1 
0 0 2 5 7 2 8 5 
0 0 11 5 5 3 0 0 
5 5 1 0 5 1 13 0 
5 6 0 3 0 0 0 12 
7 7 5 1 6 0 0 1 
0 5 0 6 0 4 3 6 
0 6 0 2 6 0 6 0 
0 0 7 0 1 6 0 0 
7 0 1 0 5 0 5 2 
2 8 7 7 0 9 7 0 
10 0 5 0 2 7 4 4 
0 4 1 4 0 0 4 0 
7 0 7 0 0 4 10 0 
5 0 1 0 0 0 4 5 
0 0 0 5 0 7 5 0 
5 0 6 0 10 0 7 7 
0 2 0 5 0 0 0 0 
1 4 0 0 7 0 0 10 
6 7 0 1 1 0 6 1 
6 7 0 10 7 0 0 6 
0 1 0 0 0 0 0 0 
0 9 6 0 0 0 3 0 
6 0 7 6 5 4 1 0 
0 2 6 4 0 2 7 0 
0 11 0 7 0 0 0 7 
7 0 0 0 3 7 0 6 
2 0 5 4 0 6 0 7 
0 8 5 0 1 0 6 4 
0 0 10 2 0 0 0 10 
0 0 0 5 0 2 7 0 
6 0 1 1 0 0 0 1 
4 1 1 0 0 0 5 0 
6 0 5 10 6 0 0 0 
0 4 0 1 0 0 2 3 
0 0 6 10 0 0 0 5 
0 5 0 7 8 6 0 0 
5 0 5 0 3 0 2 0 
5 0 0 8 7 0 1 6 
0 1 2 0 4 0 4 0 
0 0 0 0 4 2 2 0 
0 0 0 1 10 0 0 9 
4 0 7 0 8 7 0 7 
5 0 0 0 0 7 1 7 
0 0 0 0 6 6 0 4 
4 0 0 6 9 0 0 0 
0 6 0 4 0 0 7 8 
TURN 14
0 6 6 4 0 6 0 6 
8 0 7 0 7 3 10 6 
1 5 7 0 0 2 3 7 
8 0 0 0 9 0 1 7 
7 0 10 0 0 0 7 2 
0 4 0 0 0 8 6 0 
0 0 0 10 7 1 1 6 
0 0 7 0 1 0 0 7 
0 4 0 0 2 0 2 0 
0 0 10 7 6 6 0 0 
7 0 6 0 0 4 0 7 
0 7 0 2 7 3 0 0 
1 3 9 6 1 7 2 0 
0 0 0 0 0 0 0 0 
0 6 8 0 0 0 0 2 
1 2 8 4 0 1 0 0 
0 0 4 2 7 7 0 2 
2 3 0 6 0 0 0 0 
0 0 0 2 0 4 1 0 
0 0 7 0 5 0 0 4 
2 0 5 7 0 4 8 2 
0 0 0 0 0 0 0 3 
1 9 0 2 0 0 4 0 
7 0 0 7 0 0 0 2 
0 7 6 0 0 1 8 3 
0 4 4 9 0 0 8 7 
4 4 6 0 0 8 6 0 
7 0 2 0 0 0 9 0 
8 0 0 9 0 6 0 1 
6 7 0 4 0 0 0 0 
2 0 8 10 6 4 3 6 
6 0 0 5 0 4 2 0 
2 0 0 0 0 0 0 2 
0 0 0 6 6 1 0 6 
7 0 0 0 6 6 3 10 
6 0 7 1 0 56 1 7 
0 7 0 0 8 0 0 3 
0 8 12 0 0 0 2 0 
0 0 6 6 0 0 6 4 
0 6 1 9 5 10 3 7 
0 6 1 0 0 30 4 6 
4 0 0 0 4 6 0 0 
7 0 9 0 6 0 1 2 
4 0 0 4 8 0 9 7 
7 6 0 7 6 6 0 2 
0 7 8 0 4 0 7 6 
0 0 4 5 0 4 9 0 
1 0 1 0 0 2 7 7 
0 7 3 0 10 6 0 0 
6 6 0 0 6 6 3 0 
6 0 7 5 4 0 10 0 
0 7 0 0 7 0 0 0 
0 4 0 10 4 0 0 0 
0 8 6 1 0 10 7 0 
6 8 0 5 6 0 2 1 
11 5 0 6 7 4 0 3 
7 0 6 2 3 6 4 0 
6 7 1 7 2 0 6 0 
1 2 5 6 0 2 0 0 
0 0 0 0 6 0 6 7 
1 6 1 1 1 7 0 0 
1 0 2 1 7 7 8 2 
0 6 7 6 4 5 7 0 
9 0 3 8 4 0 0 2 
0 0 0 0 4 0 0 0 
0 1 0 0 7 0 4 9 
0 0 0 0 0 7 4 1 
0 5 8 6 2 6 7 8 
0 1 6 0 1 0 8 7 
0 1 6 0 12 7 0 0 
7 2 7 2 6 0 0 0 
0 7 0 2 7 1 7 0 
0 1 2 0 7 6 0 7 
0 3 0 7 3 0 0 0 
0 1 4 0 0 0 6 5 
6 6 0 6 6 0 1 5 
6 6 0 3 5 6 0 4 
1 0 7 0 0 7 10 0 
10 0 5 2 7 7 4 0 
0 0 1 0 0 9 0 0 
0 7 0 6 0 0 6 0 
0 0 2 7 0 4 0 0 
0 7 0 0 0 3 8 5 
0 5 7 7 0 7 7 5 
7 0 5 0 0 0 5 0 
0 1 7 0 0 9 0 2 
7 0 7 0 0 5 0 1 
7 2 0 0 7 2 6 5 
0 0 7 7 4 0 1 0 
0 2 0 0 7 0 10 0 
2 0 6 5 0 0 5 0 
0 10 4 0 0 0 0 0 
5 0 2 1 0 0 13 0 
8 2 13 7 8 0 11 3 
5 0 8 0 7 0 1 0 
0 0 4 0 6 0 0 0 
0 5 0 0 0 0 0 7 
7 0 2 7 0 3 9 40 
0 2 0 0 0 0 0 26 
1 7 7 0 7 6 5 0 
8 7 0 7 0 0 3 0 
0 0 7 6 0 8 6 0 
0 3 0 7 6 4 0 7 
5 0 0 0 4 0 1 0 
0 6 0 0 1 5 2 7 
0 8 5 0 0 0 0 0 
0 5 2 7 6 6 1 0 
7 0 4 7 0 3 7 7 
7 5 4 0 0 6 0 0 
6 0 0 3 0 3 12 4 
6 6 0 7 8 0 0 0 
0 0 6 0 7 0 0 3 
0 0 4 7 2 0 0 0 
0 1 4 0 0 7 4 5 
0 0 3 0 7 6 4 1 
6 0 0 0 6 7 6 10 
7 6 0 3 1 7 0 4 
5 0 7 2 1 7 2 7 
6 0 0 0 0 0 7 0 
0 0 0 5 2 8 1 7 
0 0 0 1 0 2 7 5 
0 3 10 7 0 8 7 0 
9 4 0 0 0 0 0 0 
9 7 0 0 0 1 0 2 
0 7 0 0 0 4 3 6 
0 0 5 5 4 4 0 5 
0 0 5 0 0 1 0 0 
5 1 6 0 0 1 6 0 
0 0 0 0 0 7 7 0 
5 0 7 10 0 5 1 7 
0 2 0 0 0 4 10 0 
1 0 0 2 0 6 5 2 
6 0 0 0 6 6 0 4 
5 7 0 0 6 0 1 2 
1 10 0 2 0 3 5 7 
0 6 0 0 0 0 4 0 
0 0 4 0 10 5 0 6 
6 5 7 0 4 7 0 0 
7 7 5 11 7 7 0 10 
0 0 0 8 0 0 0 6 
2 7 0 4 6 7 0 3 
4 6 0 5 5 2 0 5 
2 5 2 7 0 0 0 0 
5 0 2 7 0 7 4 5 
0 0 0 4 8 0 0 1 
0 5 2 6 0 6 7 1 
2 0 0 0 0 0 0 1 
0 0 11 8 0 2 1 0 
7 0 0 10 7 3 6 5 
2 0 0 0 0 0 0 5 
7 0 1 7 5 6 4 0 
2 0 0 0 0 1 0 0 
0 1 0 0 6 0 0 0 
0 6 0 6 0 4 6 0 
0 0 2 4 0 5 4 0 
0 2 5 0 0 7 0 5 
5 0 6 0 1 6 0 8 
1 0 0 4 0 7 6 0 
6 0 2 5 7 0 6 7 
0 0 0 1 0 7 4 0 
0 12 0 1 0 0 11 0 
1 6 4 0 0 0 2 0 
0 0 2 1 0 7 0 0 
4 1 5 0 0 9 8 0 
0 0 0 0 6 0 1 7 
5 0 0 0 0 5 0 8 
1 7 0 0 0 1 8 0 
0 0 0 1 0 6 0 0 
8 7 1 2 3 6 0 0 
5 0 0 0 0 0 2 0 
0 5 0 0 7 4 0 7 
0 0 8 0 2 9 0 0 
6 6 0 10 0 0 5 0 
0 0 0 0 7 0 0 9 
8 0 0 0 2 9 8 0 
6 0 0 11 0 0 0 0 
0 2 0 0 0 6 0 0 
2 6 0 0 2 4 0 0 
7 0 7 0 5 7 4 3 
0 0 0 7 0 2 0 0 
TURN 15
4 3 0 0 0 0 5 6 
0 2 0 5 5 1 6 7 
8 0 0 6 1 7 0 0 
0 0 9 7 0 0 0 0 
0 7 0 0 0 0 11 7 
4 10 0 0 1 5 0 4 
1 7 2 0 0 0 7 6 
10 0 0 0 0 0 0 0 
0 6 7 6 6 0 3 7 
6 5 7 4 2 0 5 1 
5 6 0 2 0 6 0 10 
0 7 7 4 0 0 7 4 
9 0 0 14 7 0 0 0 
0 0 6 0 0 11 1 0 
1 8 0 1 0 7 0 5 
0 0 1 0 6 2 0 7 
0 1 5 0 7 7 0 0 
0 7 0 1 0 0 8 0 
0 0 11 7 0 8 1 8 
0 3 2 0 11 6 0 9 
0 1 6 7 0 7 10 0 
7 0 0 3 0 0 6 6 
2 1 0 0 0 12 4 4 
0 0 0 2 3 2 0 0 
0 11 0 5 0 4 0 4 
0 0 10 0 0 11 0 8 
6 3 9 6 0 10 6 0 
9 0 0 2 0 0 4 0 
6 0 0 3 8 4 5 0 
8 0 9 0 8 6 0 0 
0 4 0 1 0 0 2 3 
9 8 7 0 0 0 0 0 
0 9 6 0 7 0 0 0 
0 9 7 0 3 0 0 6 
0 0 8 3 10 0 0 2 
1 1 8 0 2 7 0 0 
0 7 1 8 0 0 6 0 
0 0 0 2 0 8 0 4 
6 0 2 0 0 4 0 4 
4 0 8 2 0 3 0 6 
6 0 1 0 6 4 0 11 
1 0 0 0 6 0 4 2 
1 11 0 1 7 0 10 7 
0 0 7 1 0 2 8 0 
9 0 6 0 0 0 0 0 
0 2 0 0 0 0 7 8 
11 6 6 0 0 7 6 0 
0 11 0 0 6 2 7 6 
0 0 1 0 6 0 1 11 
9 6 0 1 6 0 6 0 
0 2 3 0 6 0 0 1 
4 0 0 0 0 2 7 0 
0 5 0 4 6 0 1 7 
0 0 0 0 0 0 6 0 
0 0 0 9 6 3 0 6 
0 0 0 0 0 2 4 3 
6 5 9 0 0 0 0 0 
10 0 4 0 0 0 0 0 
9 7 8 6 6 5 8 6 
0 0 1 0 0 0 8 0 
0 0 0 0 8 0 0 0 
1 0 0 0 0 0 1 0 
0 0 12 0 4 1 0 0 
0 4 0 0 4 2 0 0 
7 0 5 0 0 2 0 0 
0 6 0 7 6 5 0 0 
0 0 5 4 2 0 4 0 
5 4 2 5 7 0 0 0 
5 0 0 0 0 5 0 8 
5 3 0 7 5 3 7 7 
9 9 0 0 6 0 0 4 
6 0 0 0 2 0 0 6 
0 0 5 9 0 0 10 6 
6 2 1 0 7 0 3 0 
11 0 0 2 3 7 0 6 
0 2 3 10 0 5 0 0 
3 10 9 0 4 1 5 6 
3 0 0 0 0 6 7 0 
0 0 0 7 0 0 6 0 
0 0 0 7 0 9 6 5 
5 7 0 0 5 0 0 7 
0 6 5 0 4 3 7 7 
0 5 1 6 5 0 4 1 
7 4 0 6 0 0 0 0 
5 0 0 2 0 5 0 0 
0 0 6 6 5 7 6 2 
1 1 0 0 4 0 6 6 
0 0 0 6 13 6 4 0 
0 7 0 0 0 0 0 0 
2 0 4 0 0 7 0 0 
0 0 0 0 0 8 0 7 
7 0 3 0 0 6 4 0 
9 6 0 0 7 7 0 0 
6 0 0 4 0 9 7 0 
0 0 6 5 5 0 6 5 
0 0 0 7 0 9 9 0 
5 3 0 9 0 0 1 0 
6 0 11 0 1 6 0 7 
0 7 0 7 0 0 0 0 
0 3 0 0 0 1 0 5 
0 0 10 6 0 0 0 0 
0 0 0 0 8 6 4 0 
7 0 0 4 0 0 3 8 
1 0 0 3 4 0 7 0 
5 7 1 6 7 5 0 4 
0 0 0 0 0 5 0 4 
0 2 2 0 10 0 0 0 
7 0 0 6 0 4 0 1 
0 6 6 0 1 7 0 6 
0 7 0 9 0 0 3 7 
2 5 4 0 0 6 5 0 
2 9 8 0 3 0 5 0 
0 0 0 0 3 10 5 0 
0 4 7 0 5 1 0 10 
0 0 6 4 0 0 6 0 
7 7 0 0 6 5 1 7 
0 0 1 7 7 4 0 0 
0 0 2 7 6 0 8 0 
0 0 0 7 0 0 1 1 
0 6 0 5 0 0 0 4 
0 0 0 0 0 6 0 4 
7 7 0 0 8 7 4 0 
2 5 5 0 3 9 0 0 
1 1 12 0 2 6 2 0 
3 3 11 0 3 0 7 0 
0 0 4 0 0 0 0 0 
5 0 3 0 7 0 10 2 
1 5 5 5 2 0 7 0 
6 0 0 0 0 0 6 2 
4 0 7 0 1 10 1 0 
6 5 0 0 6 0 5 0 
11 5 3 1 5 6 4 0 
2 11 0 0 0 10 7 6 
0 2 5 0 0 0 0 1 
1 10 0 4 4 7 0 4 
0 0 0 0 10 0 2 0 
0 3 0 7 2 7 8 5 
0 0 7 4 7 4 5 6 
6 4 0 0 7 0 0 0 
0 3 1 0 0 7 0 0 
6 0 0 2 0 2 7 2 
6 0 0 0 6 0 0 9 
0 0 8 1 7 0 0 9 
1 0 8 0 4 7 10 6 
0 0 1 6 0 2 1 6 
0 0 0 0 0 2 7 6 
8 5 0 10 3 0 7 6 
0 7 0 0 0 1 7 7 
7 0 3 4 6 0 1 0 
6 0 7 0 5 6 3 9 
0 6 0 0 0 0 8 7 
2 0 4 0 0 2 0 0 
0 0 0 1 0 11 0 4 
0 0 0 0 7 4 0 0 
0 9 0 7 2 6 0 0 
10 0 0 6 6 0 0 0 
11 9 5 0 0 0 4 0 
0 0 0 0 1 0 4 2 
0 0 0 0 5 4 1 9 
1 0 0 6 7 0 5 0 
0 0 0 0 3 0 0 4 
2 3 0 1 2 7 1 8 
5 0 0 6 11 0 7 0 
1 6 0 0 3 0 0 0 
3 0 1 0 0 6 0 0 
0 0 0 10 0 6 0 0 
6 5 4 3 5 0 7 6 
1 0 0 2 7 0 4 0 
0 5 0 0 0 3 6 0 
8 2 0 4 4 7 0 0 
6 0 0 0 2 0 0 6 
4 4 0 0 5 1 11 7 
0 0 1 0 6 0 5 0 
4 0 7 6 7 2 5 0 
0 0 4 4 5 0 0 7 
3 6 4 0 0 0 10 0 
6 0 0 0 0 4 0 9 
0 7 10 13 9 5 2 7 
0 2 8 0 1 2 0 0 
0 0 9 0 0 6 0 9 
TURN 16
0 6 0 6 0 4 6 4 
5 1 8 0 0 0 0 0 
10 4 0 1 3 1 0 0 
0 7 0 1 11 1 7 7 
0 5 0 3 10 0 0 2 
4 0 7 3 0 0 2 0 
7 7 0 7 5 0 0 7 
0 0 0 4 3 0 0 0 
0 0 0 0 7 4 0 0 
0 0 0 0 0 1 0 4 
0 0 0 0 0 0 6 0 
4 4 1 6 0 0 0 0 
0 0 4 1 7 6 4 7 
0 8 1 2 7 0 1 7 
0 0 0 0 6 0 1 0 
0 3 6 10 6 4 7 8 
0 1 0 0 0 2 7 2 
0 0 0 0 0 0 2 3 
1 6 8 6 0 5 8 0 
0 3 9 0 0 0 1 0 
0 2 0 2 0 0 6 0 
0 10 0 0 7 0 7 3 
0 0 7 1 0 7 7 0 
1 0 7 0 0 0 0 1 
0 0 7 0 1 8 0 8 
2 0 0 0 0 6 0 0 
0 0 0 6 4 0 0 0 
2 0 4 7 0 8 0 0 
0 0 6 8 8 4 2 0 
0 0 6 0 0 0 2 8 
0 0 3 0 0 0 0 5 
0 0 0 1 0 4 4 3 
6 0 0 0 6 1 7 0 
6 5 6 5 7 1 9 8 
10 6 0 6 0 1 3 1 
0 0 0 3 7 0 0 5 
0 6 0 3 0 7 6 4 
7 0 5 9 7 4 0 0 
5 9 7 6 0 1 6 2 
0 0 6 0 0 0 10 0 
0 6 0 6 2 0 4 0 
5 0 0 1 5 5 0 0 
0 0 3 2 0 4 0 8 
5 0 4 0 0 7 0 7 
8 5 0 0 9 6 1 0 
5 0 0 0 4 0 2 0 
5 0 10 0 4 7 6 0 
2 6 4 5 0 6 2 6 
7 5 0 9 0 6 3 6 
0 0 4 0 8 0 0 0 
0 0 0 3 2 0 4 0 
0 1 0 3 0 0 7 9 
6 1 3 6 0 2 3 8 
11 8 3 0 7 8 6 2 
0 0 3 7 8 0 0 0 
7 4 1 0 0 7 6 0 
4 0 0 0 0 2 0 6 
7 0 0 2 4 0 6 1 
0 1 6 0 7 7 0 6 
3 8 0 0 9 0 4 5 
0 0 5 3 3 7 7 0 
5 2 0 5 0 0 0 0 
7 1 7 0 7 2 3 0 
0 3 0 0 0 0 3 7 
0 0 0 0 7 6 0 3 
0 0 0 7 0 6 0 0 
6 7 7 7 0 0 6 2 
0 4 0 0 6 0 0 4 
1 6 7 6 7 2 6 0 
3 0 0 4 0 0 6 0 
0 5 4 0 2 0 0 0 
6 0 5 0 5 5 0 0 
5 3 2 0 0 0 1 7 
0 0 4 0 7 0 0 0 
7 0 0 8 6 7 5 3 
1 10 0 6 0 5 0 6 
8 7 4 2 0 0 0 0 
0 5 7 6 11 0 5 2 
6 5 0 0 5 5 0 0 
0 0 0 7 0 7 3 0 
0 0 0 0 0 0 4 0 
0 1 4 6 0 3 5 0 
0 6 6 5 0 0 5 2 
1 2 0 0 0 0 0 0 
0 1 0 7 0 0 9 0 
10 5 7 7 0 0 0 0 
0 0 0 5 2 0 0 0 
0 0 0 5 0 0 0 0 
0 7 0 5 0 4 8 2 
0 0 6 0 5 0 10 0 
0 4 2 10 0 1 0 6 
0 5 0 5 8 7 0 0 
1 8 5 0 0 1 3 7 
0 0 0 3 10 0 0 0 
0 0 3 7 4 0 5 0 
0 1 7 4 1 0 0 4 
0 6 0 3 0 0 7 0 
1 0 0 5 7 0 7 7 
0 4 10 0 0 0 7 0 
5 0 0 0 0 5 0 0 
0 0 7 0 0 4 0 7 
1 10 7 5 0 5 5 0 
1 7 0 6 4 7 1 0 
4 5 1 5 0 0 11 9 
9 8 7 2 0 0 0 3 
0 0 0 0 0 7 0 0 
0 0 0 7 0 0 4 0 
4 4 0 0 7 0 0 7 
4 4 0 0 0 0 0 7 
4 0 7 0 10 0 4 0 
0 0 2 7 0 2 6 0 
0 0 1 2 0 0 0 10 
7 6 2 0 6 5 2 0 
7 5 0 6 0 0 2 7 
0 11 5 7 6 0 0 0 
0 0 0 0 0 0 0 7 
7 0 6 0 6 0 0 0 
3 2 6 5 4 0 0 0 
2 0 11 8 0 4 6 8 
0 0 4 1 8 0 0 9 
7 0 10 0 0 5 0 0 
7 7 0 7 6 0 4 0 
2 6 6 3 0 4 5 1 
0 1 11 0 0 0 0 2 
0 3 8 0 5 0 7 7 
0 0 0 2 3 8 4 4 
0 0 7 5 0 0 5 0 
9 0 0 0 0 0 0 6 
0 4 1 6 7 0 0 5 
4 0 8 0 7 4 0 0 
6 0 0 0 0 4 5 0 
0 8 6 0 0 0 0 0 
0 0 0 6 0 1 0 0 
0 3 0 0 5 0 3 8 
3 10 0 5 0 2 0 0 
0 0 0 0 0 0 0 1 
0 5 0 0 7 0 0 3 
0 3 5 0 0 6 2 7 
1 6 7 2 0 0 0 0 
2 6 0 0 10 0 0 1 
0 3 0 7 0 4 4 0 
0 6 4 2 0 4 0 5 
0 5 0 5 5 0 0 0 
0 7 7 7 0 0 0 0 
0 0 2 1 0 0 3 10 
0 7 5 0 0 6 6 0 
0 6 7 0 5 0 1 0 
2 5 6 7 6 3 2 5 
0 0 0 5 1 1 5 0 
7 6 1 0 5 0 0 11 
10 7 0 0 5 7 4 0 
2 0 7 0 0 0 5 4 
4 0 8 0 0 7 0 1 
0 2 5 7 0 0 7 0 
0 6 0 4 2 0 0 1 
8 0 2 0 0 0 1 10 
7 0 0 9 0 4 6 0 
3 7 1 0 6 0 0 0 
7 0 2 0 8 4 0 0 
7 0 4 6 7 0 2 0 
1 7 4 3 0 0 7 0 
5 2 5 5 0 2 5 7 
2 0 0 0 2 0 7 0 
0 0 0 7 1 7 7 0 
0 0 0 1 0 5 0 10 
0 5 4 0 8 0 0 0 
1 0 6 4 4 0 0 0 
4 0 0 0 0 7 0 0 
0 0 3 7 8 6 0 0 
5 3 2 0 1 1 7 0 
6 0 11 9 6 0 4 0 
6 0 0 7 7 4 0 8 
0 0 0 0 0 2 0 6 
0 0 0 0 0 0 9 8 
0 6 4 0 1 0 7 0 
0 0 1 6 0 6 0 1 
0 0 10 8 0 2 3 6 
0 6 0 0 1 2 8 7 
12 0 0 0 5 0 3 0 
0 1 7 5 0 1 0 0 
TURN 17
0 0 0 0 6 6 4 4 
0 3 10 0 0 4 10 0 
2 4 0 0 0 0 0 0 
4 9 0 6 8 0 9 1 
4 0 0 0 0 0 7 2 
7 7 0 4 7 0 0 8 
4 7 6 0 0 0 0 0 
0 1 8 4 0 3 1 10 
0 6 6 5 1 3 0 6 
4 3 0 7 5 0 0 0 
7 4 0 0 3 1 7 5 
4 7 0 6 0 0 4 3 
0 4 0 0 5 0 9 0 
5 1 0 3 7 7 8 4 
9 0 0 2 0 0 0 0 
5 0 5 6 1 8 6 4 
7 0 0 0 0 3 0 0 
11 0 4 7 0 7 0 1 
7 0 0 0 2 9 0 0 
0 6 7 5 9 0 1 3 
12 6 0 3 6 0 0 0 
0 0 5 0 5 0 8 6 
0 0 1 9 3 7 3 0 
4 5 7 0 0 0 6 5 
7 0 5 0 8 8 5 0 
6 1 2 7 0 0 10 6 
11 0 1 6 4 5 4 0 
1 6 5 0 6 0 9 0 
0 0 0 0 6 6 0 4 
0 9 6 0 0 8 6 0 
10 9 0 7 3 0 4 0 
1 0 9 0 6 0 0 2 
3 0 1 0 0 6 4 0 
6 2 12 0 0 0 0 0 
0 0 4 4 11 0 0 0 
0 0 0 0 1 8 0 0 
0 7 5 0 0 0 0 6 
0 0 7 0 7 9 0 0 
0 0 7 1 0 0 0 0 
0 5 0 0 6 7 4 1 
0 8 0 1 7 0 7 6 
0 6 0 7 0 0 2 0 
5 4 0 6 0 4 0 4 
0 0 10 0 3 7 0 0 
0 0 6 0 3 2 5 0 
13 9 11 9 8 0 0 0 
8 0 6 0 0 7 7 4 
6 0 0 0 0 0 0 0 
0 7 6 0 6 0 0 4 
8 0 4 0 11 4 4 0 
6 0 0 1 0 0 0 2 
6 0 2 7 0 4 0 0 
4 1 7 4 0 7 0 0 
0 7 7 0 0 7 6 0 
0 10 0 0 0 0 0 6 
0 0 3 1 0 0 0 9 
10 6 5 0 0 2 0 0 
0 6 0 3 1 0 1 2 
6 0 0 0 0 0 0 6 
3 8 4 6 2 3 6 7 
0 9 10 8 6 0 0 0 
0 0 0 0 6 0 0 9 
5 5 4 0 6 5 0 0 
7 5 7 0 6 0 7 1 
0 6 0 2 0 8 5 0 
4 4 0 5 1 0 6 7 
0 10 0 6 0 0 5 4 
0 5 0 0 0 0 5 2 
0 0 3 7 0 0 0 5 
0 0 0 2 4 7 3 0 
0 0 0 5 0 1 0 0 
0 7 0 2 7 4 3 6 
0 4 2 7 5 7 0 0 
3 0 0 0 0 1 11 7 
0 2 5 5 1 0 0 2 
0 3 0 0 5 0 0 7 
6 0 0 0 0 7 0 2 
4 10 0 0 1 0 6 0 
3 7 0 0 2 2 5 2 
0 7 0 0 0 0 0 0 
0 0 4 7 5 0 2 0 
0 0 0 0 4 3 6 0 
2 0 0 3 9 0 1 0 
2 5 8 7 2 1 9 6 
6 5 0 6 1 6 0 0 
0 5 0 3 8 6 0 0 
3 0 6 4 0 8 5 4 
0 7 3 7 7 0 0 7 
5 0 0 0 6 0 1 0 
0 5 0 0 4 0 2 0 
6 0 7 0 4 0 6 0 
0 0 0 5 1 0 7 5 
0 0 4 0 4 0 6 7 
0 0 11 4 6 6 7 1 
4 0 1 3 5 4 5 0 
8 5 1 0 7 7 0 3 
2 0 0 0 7 7 0 0 
3 0 0 0 0 8 0 0 
0 0 2 6 6 1 4 2 
0 3 0 6 0 0 0 0 
7 0 0 10 7 0 0 0 
0 7 4 0 6 5 0 0 
6 2 2 0 6 0 2 6 
0 0 0 5 5 6 0 1 
0 0 3 8 0 0 0 5 
4 7 6 10 6 0 0 0 
0 7 6 0 0 6 7 0 
4 0 0 3 6 5 7 6 
7 0 6 0 2 7 7 0 
6 8 3 7 5 4 0 4 
0 3 7 0 7 0 7 0 
0 0 0 5 0 0 0 7 
0 0 0 7 0 9 6 0 
0 4 5 0 0 0 7 7 
1 9 0 0 4 4 9 8 
0 0 4 4 2 0 0 0 
7 0 5 12 0 4 9 0 
2 0 7 5 1 0 5 0 
4 1 0 5 7 0 1 7 
7 0 0 3 0 7 0 0 
0 0 4 7 0 0 7 0 
0 0 0 0 1 5 8 0 
0 2 3 0 0 7 0 0 
0 0 7 6 3 0 0 0 
0 0 7 4 0 0 0 6 
0 5 4 0 9 0 4 0 
3 0 0 5 0 0 0 0 
4 0 9 1 5 0 4 6 
2 0 0 6 4 0 0 0 
2 0 0 0 9 0 7 0 
0 3 0 5 7 5 0 3 
2 9 7 0 0 0 7 2 
0 0 0 4 7 6 6 0 
0 0 2 0 0 0 5 6 
3 6 4 0 9 0 0 4 
0 8 0 7 0 6 0 0 
0 0 6 1 0 0 7 4 
0 0 0 6 0 1 5 0 
1 0 2 8 0 6 6 0 
9 0 6 3 0 0 1 5 
0 4 6 4 5 7 0 0 
0 0 0 2 0 5 1 7 
0 0 1 7 0 2 5 7 
0 0 5 0 9 0 0 0 
0 2 3 0 6 0 0 6 
5 0 2 1 0 4 0 0 
3 0 0 2 3 11 5 0 
7 0 5 0 0 7 0 0 
0 5 0 0 0 0 4 7 
0 0 2 1 5 0 0 6 
0 0 6 0 0 8 0 4 
0 8 7 0 0 10 7 7 
7 0 5 0 0 2 7 5 
0 5 0 3 7 0 2 6 
0 0 0 0 7 0 0 0 
7 7 0 7 1 6 2 10 
6 0 7 6 4 0 6 6 
0 4 11 6 0 0 1 1 
0 1 8 4 0 8 7 0 
0 7 0 0 0 5 4 3 
0 4 2 1 6 0 0 12 
10 9 6 5 0 0 6 0 
0 0 0 0 0 0 3 9 
4 3 0 0 4 0 0 6 
10 0 0 0 8 7 0 0 
6 0 4 6 8 0 0 0 
8 0 0 2 0 5 0 0 
0 7 0 4 0 0 7 2 
5 7 4 0 6 0 0 0 
7 5 5 1 0 0 1 0 
0 0 0 4 0 4 4 0 
0 6 6 0 3 0 0 0 
0 4 3 0 0 0 0 8 
0 0 0 1 2 5 5 7 
8 5 8 0 6 1 5 1 
5 0 4 0 0 0 11 0 
0 9 0 3 0 2 0 6 
1 7 0 7 4 0 0 0 
6 4 3 10 7 0 0 3 
7 0 6 0 7 9 8 6 
TURN 18
4 4 0 0 6 4 0 4 
0 8 0 0 3 9 6 4 
0 0 1 0 0 0 0 4 
0 2 3 0 0 6 0 6 
9 0 5 2 0 0 0 0 
7 5 4 0 0 0 5 9 
3 1 5 1 4 0 6 0 
0 0 1 5 7 0 0 7 
6 0 9 7 0 0 0 0 
8 0 0 3 7 0 0 3 
7 2 0 0 0 9 0 3 
6 1 1 0 0 0 3 0 
6 3 7 6 0 0 7 0 
11 0 8 8 7 0 9 0 
8 5 0 3 0 4 0 7 
1 6 7 4 0 0 0 6 
1 4 0 0 7 6 0 0 
4 0 0 0 1 0 0 0 
6 6 0 0 3 8 0 0 
0 0 1 0 0 0 8 0 
0 8 7 6 0 1 7 4 
0 8 7 4 6 8 0 2 
0 0 0 0 7 0 6 7 
1 0 0 0 0 0 5 6 
5 7 5 0 0 7 0 0 
0 0 0 0 0 1 0 0 
7 4 0 0 9 0 8 0 
0 5 6 0 0 0 9 6 
0 0 0 7 8 4 6 12 
1 7 0 1 0 9 7 0 
0 0 7 1 6 0 0 0 
2 0 0 0 1 0 0 4 
1 3 0 5 7 0 7 0 
1 6 0 0 1 11 6 6 
0 2 6 6 0 4 5 2 
6 2 0 1 6 0 0 7 
0 0 0 9 6 6 0 1 
0 2 7 5 1 0 7 0 
7 7 0 4 0 2 0 2 
6 8 2 6 0 4 0 1 
0 0 0 0 6 10 0 4 
0 0 0 13 0 4 1 0 
5 0 0 0 0 0 7 0 
0 0 0 1 0 6 3 6 
10 6 0 5 0 5 0 0 
5 0 10 6 0 0 2 6 
0 0 1 9 0 6 0 2 
1 0 7 0 0 1 0 0 
8 8 0 0 2 0 0 2 
0 0 7 6 4 2 0 7 
7 0 7 0 7 0 4 0 
4 3 0 12 7 6 3 12 
10 0 7 0 0 0 8 0 
0 8 0 0 12 0 0 0 
0 7 0 0 8 5 4 1 
0 9 6 2 0 5 0 1 
6 0 10 8 7 0 0 5 
5 0 0 0 0 7 7 0 
3 5 0 5 0 4 5 7 
5 1 3 3 0 4 4 6 
3 0 0 7 4 0 9 0 
4 1 6 4 0 0 0 7 
0 4 0 6 0 0 13 0 
2 0 1 4 11 7 0 2 
0 9 0 2 0 0 1 0 
7 0 0 0 12 0 0 0 
0 3 8 0 0 6 0 0 
0 7 7 0 0 2 8 7 
0 0 0 1 2 0 0 10 
2 0 7 0 0 2 10 0 
4 7 7 0 0 7 7 7 
2 5 5 0 0 4 4 0 
0 7 7 0 5 3 2 4 
2 5 4 0 10 0 0 0 
0 7 0 4 0 3 6 4 
7 5 7 0 1 6 0 0 
0 0 0 0 7 7 4 4 
1 0 10 2 9 0 0 0 
0 0 0 10 8 0 0 0 
3 0 7 0 2 0 0 4 
0 0 6 0 0 1 0 0 
7 6 6 1 0 0 6 0 
0 0 7 4 6 0 2 0 
3 0 5 6 4 2 7 0 
6 7 3 2 0 0 4 0 
6 0 0 0 5 0 11 0 
3 7 7 7 0 0 0 4 
0 6 0 0 11 0 5 6 
0 8 0 12 0 2 0 5 
0 1 6 0 0 0 5 1 
8 0 0 0 0 1 10 0 
4 2 3 0 0 0 5 6 
3 0 0 0 9 9 0 0 
4 0 0 0 0 0 7 7 
7 7 3 0 5 5 0 0 
0 0 0 4 4 0 0 7 
0 0 5 1 3 6 6 0 
1 8 0 2 0 0 9 0 
1 5 4 0 7 0 0 0 
3 0 0 1 0 0 0 0 
6 7 6 1 6 5 0 2 
7 3 0 2 0 6 0 6 
0 0 0 0 0 0 1 10 
0 0 6 5 8 0 0 6 
0 3 0 7 0 0 0 0 
2 0 7 0 6 0 6 0 
0 4 7 7 6 0 1 1 
0 5 10 0 4 9 5 7 
3 0 7 0 5 4 0 0 
0 5 0 0 0 7 2 0 
2 0 7 0 2 4 2 6 
7 5 0 9 0 2 0 4 
0 0 5 0 1 2 0 0 
0 0 7 0 7 6 5 0 
6 9 0 4 1 0 7 0 
9 7 7 0 0 8 0 1 
4 0 3 8 0 0 0 0 
4 0 10 0 0 3 0 7 
0 7 0 3 8 0 0 0 
2 0 0 5 0 0 8 0 
0 0 0 2 5 4 0 0 
7 3 5 0 7 0 7 7 
7 2 3 2 0 0 2 6 
7 0 0 7 0 0 0 7 
0 0 0 0 6 6 0 4 
0 0 0 0 1 7 0 7 
0 0 0 0 0 2 0 5 
0 8 10 5 0 0 0 0 
1 1 10 0 6 0 10 0 
0 0 0 0 0 5 4 7 
0 2 6 7 0 4 1 0 
4 0 0 4 0 0 0 0 
0 4 6 6 0 0 4 4 
0 0 6 0 3 3 7 10 
4 1 0 0 0 0 0 6 
0 6 7 0 3 0 0 5 
7 0 0 4 2 6 0 5 
0 0 8 0 3 8 0 3 
0 0 0 7 0 0 3 6 
8 5 0 10 6 0 0 1 
0 7 7 6 0 0 0 0 
8 6 2 0 7 7 4 0 
0 0 8 0 7 1 1 6 
0 1 0 0 6 6 0 5 
3 2 6 0 0 0 6 0 
6 6 0 0 5 0 0 10 
6 0 0 9 7 0 5 0 
0 0 0 0 0 0 4 0 
0 0 0 5 7 5 2 0 
0 3 9 0 7 7 0 10 
0 2 0 0 0 0 2 2 
0 0 6 0 1 6 0 6 
0 0 0 0 9 0 0 3 
7 0 6 0 3 0 2 0 
5 3 0 7 5 4 6 0 
0 2 0 0 2 0 3 7 
7 0 10 0 4 0 8 0 
0 0 0 9 0 0 4 0 
5 0 7 0 0 0 3 0 
0 0 5 0 9 5 0 0 
0 7 9 0 0 2 2 7 
0 0 0 0 0 0 2 7 
4 7 5 0 4 2 7 7 
4 0 2 5 5 0 7 5 
1 10 7 7 0 0 7 0 
7 5 0 3 1 4 0 10 
4 0 6 2 0 0 0 6 
1 0 0 0 10 0 2 1 
0 0 0 6 0 10 8 8 
0 2 1 0 10 10 0 0 
5 0 11 6 9 0 10 6 
0 4 0 8 0 3 10 0 
0 0 0 11 0 7 0 0 
0 0 0 6 0 0 1 8 
0 0 0 0 6 0 0 10 
6 1 0 0 0 7 0 3 
2 0 9 8 7 0 1 0 
11 7 1 0 6 5 0 5 
0 4 6 5 0 11 7 4 
0 1 9 0 7 5 0 0 
TURN 19
0 6 0 0 4 4 4 4 
0 0 0 0 0 0 0 0 
0 7 7 0 0 7 4 6 
0 7 0 7 0 7 12 4 
0 0 8 4 0 7 2 0 
0 0 0 6 0 0 0 7 
0 4 6 2 1 0 5 7 
4 9 0 0 0 4 1 8 
6 6 0 9 6 0 9 0 
0 0 0 7 8 6 0 9 
0 0 10 8 6 0 0 3 
0 1 2 0 4 0 0 3 
0 0 0 3 0 7 0 1 
0 0 0 0 7 7 1 5 
9 0 0 2 0 2 0 5 
2 4 7 0 0 0 0 0 
0 0 0 10 0 0 10 5 
0 3 6 6 0 4 6 0 
0 6 10 0 1 3 9 8 
0 0 0 8 0 7 9 0 
6 0 0 0 7 6 0 0 
8 3 7 0 4 0 10 0 
0 0 9 6 0 7 5 0 
0 0 6 7 0 6 1 4 
2 0 0 0 13 6 0 0 
0 2 0 0 1 2 6 4 
0 0 0 0 7 0 0 1 
0 0 6 2 0 0 8 6 
8 0 8 6 0 6 0 0 
2 6 0 9 7 0 0 7 
0 12 7 0 0 0 5 4 
0 0 4 6 0 0 0 0 
9 9 0 0 8 7 6 1 
4 0 7 0 0 0 1 0 
0 6 6 0 0 7 6 7 
0 1 9 7 0 0 0 0 
7 0 0 0 0 9 0 0 
0 10 0 0 7 0 0 7 
0 2 6 9 6 0 3 7 
0 0 7 2 0 6 0 0 
0 7 1 7 1 6 5 0 
7 0 2 6 7 0 0 2 
15 0 5 4 4 2 6 0 
0 12 0 0 0 4 0 0 
8 0 0 6 0 0 0 0 
0 6 0 7 8 6 0 0 
0 0 0 8 4 0 8 0 
7 0 11 7 0 0 4 8 
0 7 7 1 11 7 8 8 
0 0 0 2 0 6 0 0 
7 6 0 3 4 0 4 0 
0 4 0 3 0 0 0 7 
0 5 5 5 8 0 0 0 
4 2 8 7 0 0 7 5 
0 6 6 6 2 6 0 0 
0 0 0 7 0 4 6 0 
3 8 9 0 0 1 1 4 
0 0 0 0 6 0 3 0 
0 5 9 0 0 0 7 0 
7 0 0 9 7 0 0 10 
6 0 6 8 0 8 2 0 
4 7 0 0 9 0 0 0 
9 0 4 4 7 0 0 1 
4 0 0 0 9 8 2 6 
0 4 8 7 0 8 6 4 
0 2 7 0 3 7 0 0 
6 7 0 0 0 4 0 0 
11 0 0 7 0 0 6 0 
4 4 8 0 2 2 7 5 
7 7 0 8 0 0 1 8 
1 1 0 0 0 0 6 6 
0 9 7 0 9 0 4 0 
7 0 0 0 1 7 0 11 
0 5 6 1 0 0 4 4 
2 10 4 6 3 5 0 0 
0 2 0 0 0 6 8 5 
3 7 4 2 7 6 5 2 
0 0 0 0 0 0 0 9 
7 4 4 6 5 0 0 5 
0 8 2 11 0 7 0 0 
6 0 4 7 5 0 0 10 
4 0 6 0 3 6 5 0 
0 4 3 0 5 5 2 0 
0 6 0 6 1 0 0 0 
4 0 1 6 3 1 0 0 
0 7 5 4 0 6 8 0 
0 0 0 6 7 0 6 7 
0 0 7 0 0 0 0 7 
1 10 0 0 5 3 0 0 
10 4 0 0 0 11 0 5 
0 7 0 4 4 1 5 0 
0 0 0 1 11 7 3 6 
0 7 2 0 0 5 0 2 
6 4 5 1 6 7 0 6 
2 0 0 0 0 2 6 7 
8 6 0 1 7 9 0 0 
0 0 2 0 0 4 0 0 
0 0 9 6 4 5 8 0 
5 2 0 7 0 0 1 0 
0 2 0 0 0 4 0 7 
1 0 3 2 2 1 0 4 
5 9 0 9 5 0 0 0 
0 2 0 2 7 4 0 8 
7 0 0 6 0 8 6 4 
0 6 5 0 7 0 0 0 
0 8 0 7 5 7 0 7 
0 0 5 0 0 8 6 0 
7 0 4 2 1 4 0 0 
9 5 0 0 0 1 5 3 
0 7 0 0 2 4 0 6 
0 10 0 0 4 3 0 7 
11 0 0 0 1 7 0 0 
0 4 0 9 0 0 3 0 
5 0 0 6 0 6 7 4 
7 0 0 9 6 4 0 5 
0 1 0 7 0 0 0 5 
0 0 0 0 3 5 5 4 
1 0 0 1 0 2 7 5 
2 1 10 4 0 6 0 1 
6 0 0 6 5 4 1 0 
5 0 0 0 2 0 5 0 
0 6 7 0 0 5 0 0 
7 0 0 6 0 6 6 5 
1 0 0 1 2 9 0 0 
0 0 9 6 0 1 0 1 
4 0 0 7 0 5 6 1 
6 0 1 6 6 7 6 3 
1 7 6 3 0 0 5 4 
5 7 0 0 10 7 0 3 
6 2 2 0 6 7 6 0 
6 6 0 7 0 0 0 2 
0 7 0 5 3 8 7 0 
0 0 7 3 7 7 0 0 
5 0 2 0 0 11 3 0 
5 0 0 0 6 7 1 0 
0 12 7 5 2 4 0 7 
7 0 6 0 9 0 4 5 
7 7 6 0 0 8 0 8 
7 0 1 6 0 0 0 9 
0 0 7 0 5 0 3 2 
4 0 5 3 2 0 0 0 
0 0 0 0 3 1 7 0 
2 2 0 4 2 7 0 5 
0 5 0 0 0 0 7 0 
7 0 0 5 0 0 5 4 
9 0 0 3 4 0 7 0 
0 4 2 0 8 0 0 0 
0 2 6 7 10 6 6 0 
10 0 0 11 9 0 2 0 
0 0 7 7 7 0 9 0 
0 1 0 0 0 7 0 2 
6 4 6 7 0 0 1 0 
0 0 7 0 0 0 6 5 
5 0 5 4 0 7 5 0 
6 0 10 6 0 2 0 11 
3 7 0 0 0 0 8 0 
0 0 0 6 0 0 7 0 
8 1 5 1 0 7 6 1 
7 0 10 5 5 0 3 2 
3 7 0 0 6 7 4 5 
0 1 6 6 2 7 5 2 
0 4 0 7 8 6 0 6 
6 5 2 0 0 7 0 10 
0 6 4 0 0 0 0 0 
0 6 2 3 8 3 3 0 
6 4 6 0 0 0 6 5 
0 7 0 0 0 4 0 0 
7 9 6 6 0 7 7 7 
6 0 0 7 0 0 0 0 
0 0 0 0 8 7 6 2 
2 0 6 0 0 7 5 0 
0 0 0 0 0 0 2 0 
0 1 0 5 3 2 0 5 
6 4 8 0 0 0 6 0 
4 0 8 0 0 0 6 6 
10 7 0 0 0 8 6 0 
7 0 0 0 0 7 0 7 
1 0 9 0 6 8 0 0 
0 0 10 0 0 1 0 0 
0 0 0 5 0 9 0 0 
END
