# Supplementary material for: Maximizing adaptive power in neuroevolution
Source: PLoS One. 2018 Jul 18;13(7):e0198788. doi: 10.1371/journal.pone.0198788 (PMC6051599; doi:10.1371/journal.pone.0198788)
Supplement: S4 File — (ZIP) [file pone.0198788.s015.zip › CGPANN/conf/small.sam]

8 180 20 5 2
TURN 0
1 1 1023 1023 34 0 1 1 
1 0 1023 1023 0 0 1 0 
1 0 1023 1023 1 1 1 0 
2 2 1023 1023 37 1 2 2 
3 3 1023 1023 102 2 2 3 
3 5 1023 1023 3 4 4 3 
1 3 1023 1023 129 1 4 3 
3 3 1023 1023 260 3 3 2 
3 2 1023 1023 590 2 0 0 
2 3 1023 1023 941 0 1 0 
0 1 1023 1023 1023 1 2 3 
1 0 1023 1023 1023 1 3 3 
3 1 920 1023 1023 1 3 3 
4 4 721 1023 1023 3 5 6 
5 5 569 1023 1023 4 7 7 
4 4 351 1023 1023 3 4 1 
1 3 295 1023 1023 89 1 1 
3 0 40 1023 1023 3 3 3 
2 0 3 1023 1023 3 3 2 
2 2 65 1023 1023 179 0 2 
6 6 3 1023 1023 249 4 4 
2 2 3 1023 1023 716 3 3 
1 2 0 1023 1023 973 1 1 
3 2 2 1023 1023 1023 3 3 
0 1 4 1023 1023 1023 3 3 
3 3 3 1023 1023 1023 3 2 
2 2 2 965 1023 1023 0 4 
3 3 1 553 1023 1023 0 4 
2 3 3 451 1023 1023 1 2 
3 3 0 259 1023 1023 3 3 
0 1 1 69 1023 1023 0 2 
7 5 1 4 1023 1023 5 4 
0 3 0 0 1023 1023 3 3 
3 3 3 3 1023 1023 1 0 
0 3 0 3 1023 1023 2 0 
0 2 1 0 1023 1023 2 2 
2 2 2 3 1023 1023 0 2 
2 0 0 1 1023 1023 1 2 
3 6 2 6 1023 1023 3 4 
2 0 3 0 1023 1023 3 3 
1 2 1 2 1023 1023 3 2 
3 3 1 0 640 1023 3 1 
3 0 2 0 423 1023 1 1 
0 1 1 2 237 1023 2 1 
2 2 2 1 93 1023 3 3 
6 3 2 3 3 1023 1 1 
6 5 7 7 5 1023 5 5 
6 5 5 7 7 1023 7 6 
7 7 7 3 6 1023 7 7 
5 6 7 6 6 1023 5 4 
6 6 5 7 7 1023 6 5 
5 4 7 4 5 1023 5 5 
3 3 3 6 6 1023 1 5 
6 6 7 3 2 1023 4 3 
9 7 8 5 5 1023 7 5 
3 5 3 0 6 1023 1 0 
2 0 2 0 0 715 2 1 
3 1 4 4 1 492 3 3 
1 2 3 3 5 325 1 3 
0 3 2 2 4 121 1 0 
6 5 7 3 3 123 3 6 
3 2 3 0 0 47 3 2 
0 3 3 2 2 2 3 3 
0 1 2 2 1 52 3 3 
0 3 3 3 3 0 3 2 
3 0 3 2 3 0 0 0 
2 0 3 3 3 0 116 0 
0 3 3 0 3 1 299 1 
0 3 0 1 1 3 333 3 
2 2 0 0 0 3 382 0 
0 3 3 3 3 0 819 3 
1 1 3 3 2 2 1023 3 
3 2 0 2 3 3 1023 0 
5 1 3 4 3 3 1023 3 
2 3 5 6 3 2 1023 6 
4 5 3 0 3 3 1023 3 
3 3 1 5 3 3 1023 1 
4 5 4 7 1 3 1023 79 
0 0 4 4 3 6 1023 103 
2 3 2 0 3 3 1023 337 
0 2 2 3 3 3 1023 328 
5 3 6 6 3 6 1023 600 
3 1 3 9 6 3 1023 678 
2 2 3 3 3 0 1023 992 
4 3 7 7 7 9 1023 929 
7 7 5 6 7 9 1023 716 
5 9 7 5 3 5 1023 1023 
3 0 2 1 1 1 1023 1023 
1 1 0 1 1 1 1023 1023 
5 0 3 6 1 5 1023 1023 
1 0 1 3 0 1 1023 1023 
2 3 3 4 4 5 1023 1023 
3 3 2 3 0 3 1023 1023 
0 1 3 0 0 0 1023 1023 
3 3 0 0 2 2 1023 1023 
2 1 0 3 2 2 1023 1023 
2 0 2 2 1 3 1023 1023 
1 0 3 3 0 4 1023 1023 
1 1 3 3 1 0 1023 1023 
0 2 2 0 3 0 984 1023 
2 4 3 5 3 2 807 1023 
3 2 3 4 3 0 528 1023 
7 7 7 5 7 7 367 1023 
6 6 4 4 2 3 177 1023 
5 5 2 5 5 4 5 1023 
5 0 2 3 3 3 2 1023 
0 3 3 2 3 3 2 1023 
2 1 3 3 0 2 0 1023 
3 2 2 1 2 1 2 1023 
3 0 3 3 3 2 1 1023 
3 2 3 0 2 1 3 1023 
3 2 2 2 3 3 2 1023 
2 4 4 2 4 5 1 1023 
2 4 0 3 3 2 2 1023 
2 0 3 3 3 2 0 1023 
0 3 2 3 2 1 1 973 
3 3 0 0 3 3 0 709 
1 4 4 2 3 3 2 556 
3 1 2 2 1 2 2 255 
0 2 3 3 0 3 1 79 
3 3 3 3 4 3 3 73 
0 3 1 3 3 2 2 0 
2 0 0 3 1 3 3 0 
3 1 0 3 3 3 1 2 
3 3 4 4 5 3 3 3 
0 0 0 2 2 3 2 1 
3 2 3 1 3 3 4 0 
70 1 4 1 1 4 1 3 
243 1 2 3 0 4 4 3 
571 5 4 1 0 3 3 3 
537 3 3 0 1 0 0 0 
557 2 0 2 3 2 2 3 
1023 3 1 0 0 4 2 0 
1023 4 2 2 3 3 3 0 
1023 0 3 3 3 2 1 1 
1023 2 2 1 3 3 1 3 
1023 0 3 4 3 2 0 0 
1023 2 3 3 2 0 3 3 
1023 2 1 1 3 3 3 1 
1023 0 3 2 3 1 0 3 
1023 137 3 0 3 3 3 3 
1023 256 1 3 2 0 2 1 
1023 18 3 2 3 2 3 2 
1023 444 1 1 3 3 2 3 
1023 653 4 6 3 2 2 1 
1023 1023 1 3 3 1 2 0 
1023 1023 3 3 3 0 0 3 
1023 1023 0 3 1 2 0 3 
1023 1023 2 0 3 2 2 3 
1023 1023 4 4 3 0 3 3 
1023 1023 1 3 3 1 3 0 
1023 1023 2 3 3 3 2 3 
1023 1023 1 1 9 5 3 1 
1023 1023 3 4 3 3 1 4 
1023 1023 3 3 3 5 6 5 
1023 1023 4 1 1 3 3 1 
1023 1023 203 3 0 3 3 3 
1023 1023 343 3 3 3 3 1 
1023 1023 310 0 3 3 2 2 
1023 1023 1010 2 2 3 3 3 
1023 1023 1023 2 0 2 1 0 
1023 1023 1023 3 3 3 0 0 
1023 1023 1023 3 2 3 2 3 
1023 1023 1023 1 2 3 0 3 
347 1023 1023 0 3 3 3 3 
27 1023 1023 3 2 0 3 6 
1 1023 1023 3 3 0 6 4 
2 1023 1023 4 1 3 3 1 
1 1023 1023 2 0 1 1 0 
2 1023 1023 2 2 3 3 0 
1 1023 1023 3 3 0 2 3 
3 1023 1023 97 1 3 3 3 
4 1023 1023 257 2 4 4 3 
3 1023 1023 436 4 2 3 2 
3 1023 1023 307 5 6 5 5 
5 1023 1023 785 3 0 2 5 
3 819 1023 1023 1 2 1 3 
3 700 1023 1023 3 3 0 3 
1 464 1023 1023 0 0 3 3 
3 212 1023 1023 2 1 3 0 
TURN 1
2 0 1023 1023 1 0 0 1 
2 2 1023 1023 3 3 6 5 
4 3 1023 1023 43 3 3 3 
7 6 1023 1023 6 6 9 9 
1 1 1023 1023 146 3 3 3 
0 2 1023 1023 418 3 3 3 
0 1 1023 1023 420 1 2 3 
3 1 1023 1023 1009 3 1 1 
3 3 1023 1023 1023 1 3 0 
3 0 872 1023 1023 3 3 3 
2 4 704 1023 1023 3 0 3 
6 4 490 1023 1023 6 5 5 
6 5 213 1023 1023 5 5 3 
2 1 130 1023 1023 3 4 4 
1 2 177 1023 1023 0 0 1 
2 0 8 1023 1023 14 1 1 
0 3 0 1023 1023 21 3 3 
2 2 1 1023 1023 121 3 2 
2 0 0 1023 1023 290 3 3 
1 3 2 1023 1023 625 0 3 
1 1 0 1023 1023 1023 2 2 
3 0 2 1023 1023 1023 3 1 
0 1 2 996 1023 1023 3 3 
2 1 0 639 1023 1023 1 0 
3 1 3 336 1023 1023 3 2 
3 0 3 308 1023 1023 0 1 
3 4 2 305 1023 1023 1 0 
5 5 4 110 1023 1023 5 7 
0 2 2 2 1023 1023 0 0 
1 1 3 3 1023 1023 3 4 
0 2 1 1 1023 1023 3 3 
0 0 5 5 1023 1023 3 1 
2 2 0 2 1023 1023 1 1 
2 0 2 0 1023 1023 1 2 
2 0 0 3 1023 1023 3 2 
1 1 1 1 1023 1023 2 3 
3 4 3 1 996 1023 3 1 
2 2 3 3 758 1023 1 2 
0 3 3 0 585 1023 0 3 
3 1 3 3 335 1023 0 1 
3 3 3 3 58 1023 3 3 
1 2 0 2 1 1023 3 1 
2 2 2 3 2 1023 3 2 
3 0 1 0 0 1023 2 0 
1 2 3 0 2 1023 3 1 
3 2 3 2 2 1023 3 0 
0 1 3 0 1 1023 0 3 
2 1 2 2 0 1023 2 1 
2 0 0 2 2 1023 1 0 
0 4 0 3 3 1023 0 1 
5 3 0 3 2 1023 2 1 
1 3 0 3 3 1023 3 1 
2 3 1 1 0 834 273 4 
3 3 2 3 3 660 3 0 
2 0 0 1 1 311 0 3 
0 1 3 2 3 397 0 0 
1 3 2 1 3 227 0 0 
3 3 3 3 3 135 3 3 
3 6 5 2 2 1 2 3 
1 3 0 0 0 18 3 3 
3 0 3 3 3 3 1 3 
3 0 3 3 3 3 1 0 
1 3 0 0 2 3 3 1 
2 2 2 3 3 2 0 3 
3 0 0 1 0 2 72 2 
3 0 0 3 1 3 15 1 
0 2 0 1 1 2 251 2 
3 1 3 0 4 2 347 3 
0 1 3 1 3 1 761 3 
4 3 3 3 3 3 703 1 
0 0 0 0 3 3 1023 3 
2 3 0 0 0 0 1023 2 
0 0 2 1 1 1 1023 1 
0 0 2 0 3 2 1023 109 
3 3 1 0 2 1 1023 97 
0 3 3 3 3 2 1023 283 
0 2 0 0 0 0 1023 72 
2 1 1 4 2 0 1023 202 
3 2 3 3 0 3 1023 437 
6 4 7 4 3 3 1023 486 
7 6 5 4 3 5 1023 337 
6 5 6 6 5 7 1023 183 
3 5 2 1 1 0 1023 1023 
1 1 1 3 1 1 1023 1023 
3 1 3 3 3 1 1023 1023 
1 3 0 0 3 0 1023 1023 
1 3 2 0 2 1 1023 1023 
3 2 4 3 2 3 1023 1023 
2 3 0 6 6 3 1023 1023 
2 2 0 2 3 0 1023 1023 
1 5 3 6 1 3 1023 1023 
0 0 1 2 1 2 1023 1023 
0 3 0 3 3 3 1023 1023 
1 3 3 3 3 3 1023 1023 
3 6 3 2 2 3 1023 1023 
3 3 1 2 0 3 1023 1023 
0 3 2 2 3 3 1022 1023 
3 3 3 2 3 1 881 1023 
3 3 2 2 2 3 693 1023 
0 3 3 0 1 0 315 1023 
3 0 5 5 3 3 218 1023 
5 4 5 4 1 5 233 1023 
3 4 3 2 3 2 75 1023 
2 2 0 0 2 2 0 1023 
3 2 0 0 2 0 4 1023 
2 0 0 3 3 3 2 1023 
3 0 1 3 3 3 0 1023 
3 3 1 3 0 2 4 1023 
3 3 2 1 3 3 0 1023 
3 0 3 2 0 0 2 1023 
2 3 3 0 0 0 0 1023 
2 3 3 1 3 2 3 1023 
0 1 2 3 2 2 1 1023 
0 0 3 0 3 2 0 1010 
2 0 0 0 3 4 2 626 
0 2 3 1 3 3 0 481 
2 0 0 3 2 0 0 124 
3 1 0 3 3 4 3 120 
2 3 3 3 3 1 3 33 
0 1 3 2 3 2 2 1 
3 3 3 2 2 3 3 1 
1 2 3 2 3 0 2 3 
2 3 0 3 0 3 5 4 
3 3 3 0 0 0 0 3 
129 0 1 1 0 0 3 3 
271 2 2 0 3 3 1 2 
277 1 0 2 1 1 2 2 
315 6 1 4 0 2 0 0 
591 1 3 0 3 2 2 1 
788 0 3 0 3 3 0 3 
1023 1 1 1 1 1 7 4 
1023 3 0 3 1 0 0 3 
1023 3 0 3 3 5 6 1 
1023 3 3 3 0 3 3 3 
1023 1 0 2 3 3 2 0 
1023 3 2 2 3 0 3 0 
1023 3 3 3 3 1 1 1 
1023 144 3 2 2 0 3 2 
1023 119 0 3 3 3 3 3 
1023 3 3 7 4 4 4 3 
1023 329 3 2 0 1 0 0 
1023 537 3 3 4 5 5 5 
1023 770 3 3 3 1 4 4 
1023 690 1 1 4 3 1 9 
1023 1023 0 4 1 3 3 3 
1023 1023 3 3 2 1 3 2 
1023 1023 3 3 0 4 3 3 
1023 1023 1 4 4 4 3 3 
1023 1023 2 3 3 3 1 1 
1023 1023 3 2 3 2 3 3 
1023 1023 3 4 4 3 3 3 
1023 1023 1 0 2 1 3 2 
1023 1023 0 2 3 2 0 3 
1023 1023 0 0 2 0 0 0 
1023 1023 158 0 1 3 2 3 
1023 1023 270 3 2 2 0 3 
1023 1023 401 3 2 3 3 2 
1023 1023 369 3 3 2 1 4 
1023 1023 944 1 3 2 3 3 
993 1023 1023 1 1 3 3 2 
572 1023 1023 2 3 2 3 1 
381 1023 1023 3 0 0 3 2 
93 1023 1023 3 0 0 3 3 
7 1023 1023 4 3 1 4 3 
2 1023 1023 1 3 3 3 0 
0 1023 1023 3 4 4 3 3 
2 1023 1023 7 3 0 0 0 
0 1023 1023 0 4 3 0 0 
1 1023 1023 3 2 2 0 2 
4 1023 1023 3 3 6 3 3 
1 1023 1023 4 3 4 6 4 
2 1023 1023 549 0 3 0 0 
1 1023 1023 401 0 4 3 1 
3 922 1023 38 2 1 3 3 
2 515 1023 1021 0 0 2 2 
1 370 1023 1023 1 1 0 3 
1 201 1023 1023 0 1 2 1 
1 59 1023 1023 3 3 2 3 
1 0 1023 1023 7 1 0 2 
3 3 1023 1023 0 3 3 2 
TURN 2
0 1 1023 1023 0 1 1 0 
2 3 1023 742 2 1 0 0 
1 1 1023 1023 0 2 3 0 
3 3 1023 1023 2 3 3 3 
1 0 1023 1023 1 1 3 3 
1 1 1023 1023 19 0 0 3 
0 2 1023 1023 364 0 3 2 
2 3 949 1023 459 0 3 2 
3 2 738 1023 407 3 2 0 
1 3 391 1023 585 0 2 3 
1 2 173 1023 1023 0 2 2 
2 2 297 1023 1023 2 2 0 
1 3 291 1023 1023 2 0 1 
0 3 86 1023 1023 1 3 0 
1 4 1 1023 1023 3 3 4 
0 3 3 1023 1023 2 2 2 
0 3 3 1023 1023 3 2 3 
0 2 2 1023 1023 20 3 3 
0 3 3 1023 1023 139 0 1 
1 0 0 957 1023 2 1 0 
3 1 0 875 1023 124 2 2 
2 2 2 577 1023 348 2 1 
2 2 2 388 1023 681 2 2 
0 1 1 369 1023 1023 3 2 
2 2 2 277 1023 1023 0 2 
1 1 0 97 1023 1023 0 2 
2 0 0 3 1023 1023 3 3 
0 1 3 0 1023 1023 3 1 
3 3 3 0 1023 1023 2 1 
0 3 1 1 1023 1023 5 6 
2 2 3 3 1023 1023 0 2 
3 2 1 0 1023 1023 3 1 
4 3 7 0 1023 1023 3 3 
0 1 1 0 1023 1023 3 1 
2 2 2 2 1023 1023 1 2 
2 3 3 2 882 1023 3 0 
3 3 3 0 727 1023 3 3 
1 1 3 3 593 1023 3 0 
2 1 3 2 302 1023 1 2 
1 2 2 1 81 1023 3 3 
5 5 7 5 215 1023 5 6 
0 2 0 2 55 1023 0 3 
3 3 2 2 3 1023 4 4 
4 0 3 2 2 1023 1 3 
0 1 0 1 2 1023 2 2 
3 6 4 0 3 1023 0 3 
2 2 0 1 91 1023 3 2 
3 1 3 4 1 1023 3 1 
0 2 2 2 2 1023 3 0 
3 2 1 0 3 1023 0 0 
1 0 0 2 2 844 3 1 
3 1 2 1 1 695 1 0 
2 0 3 0 1 622 0 0 
1 1 0 1 2 520 2 3 
2 1 1 2 2 235 1 1 
2 4 4 4 1 55 1 3 
2 6 1 4 1 257 5 3 
3 1 2 2 2 74 0 1 
3 1 3 1 2 102 1 0 
2 1 1 1 1 3 3 4 
2 0 2 0 0 0 1 3 
2 1 3 1 0 2 1 0 
3 2 1 3 3 2 1 117 
2 0 3 0 2 2 3 3 
3 171 3 3 2 1 1 4 
3 1 0 0 1 2 2 3 
3 3 1 3 1 3 4 4 
3 2 1 1 1 3 2 3 
3 0 3 1 0 3 2 3 
5 3 2 3 3 3 325 3 
1 3 3 6 2 2 203 1 
3 0 2 1 2 3 455 3 
2 3 3 0 3 3 460 0 
3 3 0 0 0 3 815 1 
3 3 3 3 3 3 1023 3 
2 1 1 3 3 2 1023 3 
0 3 1 1 3 3 1023 16 
1 3 2 3 1 3 1023 16 
0 1 0 2 0 3 1023 62 
2 3 3 0 3 1 1023 171 
0 3 3 1 3 1 1023 299 
3 3 2 2 2 0 1023 480 
1 2 2 3 2 2 1023 542 
1 0 0 3 3 3 1023 470 
2 2 0 1 2 0 1023 852 
0 2 0 1 4 3 1023 980 
3 0 3 2 1 2 1023 1023 
2 0 3 4 4 1 1023 1023 
3 3 1 3 3 3 1023 1023 
2 0 0 3 2 1 1023 1023 
2 2 2 0 3 3 1023 1023 
5 4 0 1 2 3 1023 1023 
3 3 3 3 3 1 1023 1023 
1 3 3 2 0 3 1023 1023 
0 3 0 3 0 0 1017 1023 
0 3 3 5 5 1 721 1023 
3 2 3 3 3 3 565 1023 
0 0 2 0 1 3 503 1023 
1 3 3 3 4 3 65 1023 
3 3 3 1 2 0 230 1023 
2 0 3 3 3 3 152 1023 
6 3 1 3 3 5 54 1023 
0 3 3 2 3 3 3 1023 
0 0 4 1 3 2 2 1023 
3 3 3 1 3 3 4 1023 
3 1 0 0 2 0 0 1023 
0 3 1 2 0 0 3 1023 
3 3 2 0 2 1 1 1023 
0 3 4 3 1 2 3 1023 
1 0 0 2 0 2 0 1023 
3 2 5 6 3 6 7 1023 
3 1 3 1 2 3 3 995 
3 2 2 2 2 1 3 495 
3 3 0 2 2 2 0 406 
3 2 2 3 2 2 3 220 
0 3 3 3 1 4 3 3 
0 0 0 3 0 0 3 171 
2 0 0 3 3 2 4 1 
3 3 2 3 7 4 2 3 
0 2 4 7 1 1 1 1 
2 2 3 1 2 2 1 2 
5 5 0 0 6 3 3 105 
0 3 0 0 3 2 3 1 
4 3 3 6 7 3 3 4 
3 5 0 3 3 4 3 0 
4 4 3 3 3 2 1 3 
0 3 1 6 4 3 3 1 
105 1 1 2 1 3 3 3 
203 0 3 1 2 3 3 3 
136 2 3 0 3 2 2 2 
183 0 3 3 2 2 2 2 
300 3 3 6 4 3 3 1 
774 3 3 0 3 3 0 3 
956 2 1 3 2 3 3 3 
1023 0 0 2 2 1 3 0 
1023 0 2 3 5 3 3 3 
1023 0 2 3 3 1 1 3 
1023 1 3 0 2 3 6 1 
1023 1 3 0 3 3 3 3 
1023 91 2 2 3 4 3 0 
1023 127 4 2 2 3 3 0 
1023 45 1 1 0 3 3 2 
1023 0 3 4 1 1 3 1 
1023 216 5 2 3 3 2 3 
1023 521 1 1 1 1 1 3 
1023 415 3 1 3 3 4 1 
1023 806 3 2 0 2 1 3 
1023 965 3 1 0 3 3 1 
1023 1023 6 2 3 3 1 3 
1023 1023 1 0 1 3 1 3 
1023 1023 3 0 2 0 2 1 
1023 1023 4 3 3 1 0 2 
1023 1023 0 3 2 3 3 0 
1023 1023 3 3 4 1 1 3 
1023 1023 0 0 0 3 3 3 
1023 1023 3 1 1 0 2 161 
999 1023 1 2 1 3 2 0 
933 1023 195 2 1 0 3 1 
718 1023 373 0 1 2 0 0 
388 1023 260 3 2 1 0 3 
204 1023 452 3 2 1 3 3 
3 1023 865 3 4 0 2 3 
62 1023 1023 4 4 3 3 1 
2 1023 920 6 4 3 3 1 
0 1023 1023 3 3 3 0 3 
1 1023 1023 3 3 2 0 3 
2 1023 1023 1 1 0 2 2 
1 1023 1023 2 0 0 3 3 
2 1023 1023 3 0 3 3 1 
1 1023 1023 1 2 3 2 2 
3 1023 1023 3 0 2 0 3 
3 843 1023 3 3 0 0 3 
4 560 1023 22 3 1 3 2 
3 482 1023 276 0 2 3 3 
4 437 1023 298 4 1 3 3 
0 313 1023 165 0 1 0 0 
1 82 1023 378 3 3 2 1 
2 26 1023 691 3 1 3 0 
3 3 1023 1023 1 3 1 0 
3 3 1023 1023 0 2 0 3 
TURN 3
1 1 1023 956 1 0 1 0 
2 1 1023 1023 3 1 1 0 
0 0 1023 942 3 1 1 2 
2 2 1023 1023 0 3 1 3 
0 2 1023 1023 2 2 0 0 
2 3 654 1023 3 2 3 0 
0 0 613 1023 1 1 0 2 
3 3 433 1023 298 3 3 3 
3 3 441 1023 373 2 0 2 
2 2 370 1023 531 3 1 1 
3 0 191 1023 715 1 2 0 
0 3 1 1023 889 0 3 1 
2 2 2 1023 1023 0 3 3 
1 0 2 1023 1023 3 3 0 
0 3 2 1023 1023 3 3 3 
1 1 2 1023 1023 1 3 2 
3 1 1 1023 1023 4 1 4 
1 3 3 829 1023 0 2 3 
2 3 0 634 1023 0 2 2 
3 2 0 404 1023 257 1 0 
1 1 0 353 1023 234 3 3 
3 3 3 328 1023 331 1 3 
3 3 2 267 1023 506 0 3 
3 0 1 210 1023 629 0 3 
2 3 3 3 1023 1020 3 1 
1 1 3 22 1023 1023 3 3 
0 2 2 302 1023 1023 2 2 
0 0 2 2 1023 1023 3 1 
1 2 1 1 1023 1023 2 0 
3 0 1 3 1023 1023 0 1 
1 2 2 2 1023 1023 2 0 
2 1 1 1 1023 1023 0 2 
0 0 1 2 1023 1023 2 2 
0 0 0 3 745 1023 3 3 
0 1 2 1 512 1023 1 0 
4 3 2 4 259 1023 4 2 
2 1 2 3 231 1023 3 0 
1 0 2 0 283 1023 1 0 
0 3 3 3 192 1023 2 2 
0 1 2 3 3 1023 1 3 
3 1 3 3 3 1023 3 1 
1 0 0 1 0 1023 0 0 
2 2 2 3 0 1023 0 2 
1 2 2 1 2 1023 1 0 
3 3 1 3 1 1023 0 2 
3 3 2 3 3 1023 3 3 
3 3 3 2 1 1023 1 0 
3 4 2 2 2 1023 5 1 
6 6 6 1 0 1006 2 0 
2 0 3 1 3 867 0 3 
3 4 1 0 3 479 3 3 
2 3 0 1 1 413 3 2 
2 2 2 2 2 221 0 2 
4 1 1 0 0 148 1 17 
0 3 3 0 1 199 2 3 
0 2 1 0 2 166 1 1 
2 0 2 1 0 0 3 2 
0 3 3 1 2 3 3 1 
1 0 0 0 0 2 0 0 
0 1 1 3 0 3 3 3 
3 1 2 3 0 3 3 1 
3 0 3 2 0 3 3 0 
2 1 3 2 2 1 2 3 
4 3 3 6 6 6 6 5 
0 3 0 1 2 3 3 3 
2 3 3 3 2 3 3 3 
2 0 3 3 4 3 1 2 
4 4 2 2 0 2 182 4 
2 3 1 0 2 3 35 3 
3 3 3 2 2 2 11 1 
3 3 1 3 1 3 221 0 
3 2 3 2 2 4 392 0 
2 2 0 0 3 1 598 0 
5 4 1 6 4 2 505 5 
1 0 0 3 1 3 595 3 
3 0 2 0 2 1 1023 2 
2 0 3 0 0 1 1023 3 
3 3 1 3 0 3 1023 149 
3 3 5 4 6 6 1023 135 
3 0 3 0 1 2 1023 182 
1 0 3 3 3 3 1023 141 
1 3 2 2 2 1 1023 169 
1 2 0 3 3 1 1023 413 
2 2 1 3 1 1 1023 665 
3 5 3 0 3 3 1023 647 
1 3 0 2 3 3 1023 768 
0 7 1 4 5 6 1023 887 
2 2 2 0 3 0 1023 1009 
1 3 1 0 0 1 1023 1023 
2 2 1 3 1 3 1023 1023 
1 3 3 1 0 0 984 1023 
1 3 2 1 2 1 913 1023 
3 2 1 2 0 3 1023 1023 
0 3 3 3 2 2 606 1023 
3 0 3 3 2 3 361 1023 
0 3 5 6 3 1 150 1023 
3 0 0 3 1 2 399 1023 
0 3 0 3 3 3 209 1023 
3 1 2 0 2 3 156 1023 
3 6 6 3 3 3 2 1023 
2 3 1 1 3 2 0 1023 
3 3 3 3 2 3 197 1023 
3 3 2 2 5 5 3 1023 
1 1 3 0 2 2 4 1023 
3 2 1 1 3 4 3 1023 
3 3 7 3 2 2 2 1023 
4 3 0 1 3 0 3 1023 
0 3 3 5 3 3 4 1023 
0 3 2 3 3 1 2 1023 
2 0 0 1 1 1 0 887 
1 0 3 3 2 0 0 590 
3 3 0 3 2 0 3 380 
3 4 3 3 0 3 3 377 
2 6 4 3 2 3 1 283 
3 3 2 3 3 0 0 168 
6 1 3 3 1 1 1 4 
3 1 2 2 3 2 3 0 
2 3 3 3 3 3 3 4 
2 2 3 2 0 3 2 2 
2 3 2 3 4 1 0 2 
3 2 3 3 2 3 4 3 
2 4 1 4 1 3 3 4 
1 3 2 0 3 4 4 4 
2 3 4 3 4 4 7 4 
2 3 1 4 4 4 4 1 
3 1 1 1 3 3 3 2 
3 3 4 5 3 6 1 1 
2 3 3 6 2 3 3 3 
55 0 1 3 2 3 3 3 
120 3 0 2 3 1 2 2 
301 0 0 3 3 2 0 3 
451 1 4 4 3 3 3 3 
598 0 0 0 3 1 3 3 
655 0 3 0 2 3 2 0 
872 1 3 1 3 2 1 3 
1023 1 2 3 1 0 3 3 
1023 0 0 3 0 1 2 1 
1023 3 5 3 1 4 1 3 
1023 3 4 3 2 2 2 1 
1023 4 1 4 3 3 3 2 
1023 2 3 0 4 0 3 2 
1023 3 3 4 5 6 3 6 
1023 3 2 2 3 3 3 3 
1023 433 3 0 3 4 1 0 
1023 298 3 1 0 3 0 3 
1023 455 5 7 1 3 4 6 
1023 772 3 3 2 2 0 3 
1023 1023 3 2 1 0 3 1 
1023 1023 2 3 3 1 3 3 
1023 1023 3 2 2 0 1 3 
1023 1023 5 4 4 1 2 4 
1023 1023 2 3 2 3 2 4 
1023 1023 3 3 6 6 3 3 
1023 1023 3 2 2 0 3 0 
909 1023 3 2 2 5 3 1 
833 1023 3 3 1 3 3 4 
655 1023 3 1 0 1 0 0 
492 1023 1 3 3 0 1 1 
249 1023 191 2 2 2 3 3 
70 1023 307 2 3 0 2 0 
100 1023 409 4 3 3 1 1 
0 1023 497 3 3 3 1 2 
3 1023 982 3 2 0 3 3 
3 1023 935 1 1 3 3 3 
1 1023 1023 3 0 0 1 3 
1 1023 1023 6 3 1 3 0 
0 1023 1023 3 2 1 2 2 
4 1023 1023 1 3 0 0 3 
4 1023 1023 5 4 7 7 7 
3 958 1023 3 0 3 2 2 
3 673 1023 1 1 0 3 1 
3 556 1023 0 0 2 1 3 
3 493 1023 3 1 1 3 3 
0 350 1023 2 3 1 3 3 
2 6 1023 0 4 1 4 1 
3 3 1023 217 3 2 2 3 
0 157 1023 405 3 3 3 3 
1 0 1023 588 0 3 3 3 
6 7 1023 350 2 2 0 5 
3 0 1023 556 3 2 3 3 
TURN 4
0 2 962 517 0 1 1 2 
5 4 751 437 6 6 3 5 
0 2 653 930 3 0 1 3 
0 1 555 828 2 1 2 3 
0 3 626 560 2 1 0 1 
2 1 596 852 17 0 1 1 
0 0 385 959 3 0 2 1 
0 0 76 1023 55 1 1 1 
3 0 138 1007 378 2 2 2 
2 2 170 917 449 1 0 2 
1 2 100 1023 565 3 3 0 
3 1 1 909 495 4 1 1 
3 2 2 1023 841 3 0 2 
4 3 3 748 925 3 3 1 
3 2 0 559 1023 1 1 1 
0 0 0 603 1023 2 2 1 
1 3 2 575 1023 2 1 3 
2 0 3 521 1023 3 3 2 
1 0 0 413 1023 1 2 2 
3 1 2 178 1023 1 0 3 
1 3 0 87 1023 474 0 2 
1 2 0 3 1023 242 0 0 
1 1 3 79 1023 379 0 3 
4 4 2 1 1023 301 2 4 
3 3 3 1 1023 521 3 3 
3 0 0 3 1023 708 0 1 
3 2 0 2 1023 961 3 2 
3 3 3 3 1023 1023 3 3 
2 6 5 1 1023 1007 4 1 
2 0 1 3 1023 1023 0 2 
1 1 2 2 1023 1023 2 0 
2 2 4 0 595 1023 3 0 
3 3 2 1 559 1023 2 2 
0 2 1 2 674 1023 1 1 
2 2 1 3 486 1023 0 1 
1 0 3 0 281 1023 0 2 
0 0 3 2 51 1023 2 2 
3 2 2 2 5 1023 3 3 
3 3 2 3 134 1023 1 1 
3 0 0 1 1 1023 2 2 
3 3 3 2 3 1023 0 3 
3 1 3 0 2 1023 1 0 
2 1 0 0 3 1023 3 2 
1 2 2 0 1 1023 0 1 
3 2 2 3 3 1023 3 0 
2 2 0 2 2 859 2 0 
3 3 3 1 0 1023 1 0 
1 2 3 3 2 726 3 3 
2 1 1 0 3 352 3 0 
0 3 2 2 5 541 3 3 
1 0 0 2 1 452 3 0 
3 3 3 3 3 417 2 0 
2 2 3 3 3 225 3 2 
0 0 1 1 2 0 2 0 
0 2 1 2 2 3 2 2 
0 3 3 2 2 2 1 1 
3 6 2 4 6 25 5 3 
0 2 2 1 2 0 1 0 
2 0 2 3 1 0 2 3 
1 0 3 0 3 3 3 0 
2 2 2 1 2 0 3 0 
1 0 2 2 0 0 2 1 
1 3 2 3 3 4 4 3 
3 3 1 2 2 1 1 2 
3 3 2 3 3 3 3 2 
3 3 3 1 1 3 1 0 
2 3 1 3 2 2 2 3 
3 3 2 2 1 3 6 5 
0 0 2 3 0 2 137 1 
2 3 4 3 3 3 3 1 
2 0 1 0 0 1 11 2 
3 2 2 2 3 2 135 2 
0 2 1 3 1 3 509 2 
1 2 0 3 1 3 591 3 
1 2 0 3 6 4 698 1 
1 3 3 0 3 3 388 3 
3 2 1 2 0 0 629 3 
3 5 3 6 6 6 785 7 
3 3 3 1 0 3 1023 0 
6 2 0 0 2 2 905 119 
3 3 3 2 3 3 995 245 
6 2 2 3 2 3 1023 231 
1 3 3 3 3 3 1023 193 
0 2 3 0 2 0 1023 445 
3 3 3 6 3 3 1023 551 
2 2 3 0 1 3 935 533 
2 0 3 3 1 1 1023 771 
1 2 3 2 2 2 1023 856 
0 3 3 0 3 2 1005 1023 
2 2 3 2 2 2 914 1023 
1 1 3 3 1 2 994 1023 
1 1 3 3 3 2 617 1023 
3 4 3 2 3 3 499 1023 
3 2 1 1 2 2 606 1023 
1 0 3 2 3 3 266 1023 
3 1 3 2 2 5 51 1023 
2 0 2 1 5 4 151 1023 
2 3 0 2 0 0 243 1023 
1 3 5 3 0 3 70 1023 
7 3 2 0 3 3 3 1023 
2 1 3 3 3 3 2 1023 
4 3 3 2 2 3 3 1023 
3 1 3 0 2 1 3 1023 
3 3 3 0 0 3 3 1023 
6 3 2 0 3 4 3 1023 
4 3 1 1 4 3 3 1023 
2 1 3 3 3 0 0 1023 
2 3 3 2 3 3 1 794 
3 1 3 3 3 3 3 670 
2 6 5 3 3 2 3 683 
4 3 3 3 3 3 2 637 
3 0 1 0 3 1 1 220 
0 2 3 1 3 0 1 78 
0 0 3 0 3 0 0 124 
3 3 2 3 2 3 3 95 
2 3 0 3 2 0 1 23 
5 3 3 4 5 4 1 1 
3 1 4 1 3 4 4 6 
3 0 3 3 3 0 0 3 
3 2 6 6 6 1 3 1 
1 3 3 3 2 3 3 0 
3 5 5 3 3 0 4 3 
1 0 2 2 0 2 0 2 
4 4 3 3 1 0 3 3 
2 2 0 3 1 3 1 2 
2 0 3 3 0 2 2 2 
2 0 3 0 0 3 1 3 
5 3 3 3 3 3 2 1 
3 0 3 3 0 3 0 0 
1 3 1 4 4 3 2 0 
29 4 1 3 4 6 4 3 
284 3 5 6 2 3 4 3 
357 1 2 3 4 4 3 1 
543 3 1 1 0 1 3 3 
455 7 1 4 1 1 4 0 
750 1 0 1 1 1 0 2 
952 1 3 1 0 2 0 3 
1023 4 1 1 0 3 3 3 
943 21 3 2 3 6 3 2 
1023 3 1 0 3 2 3 2 
1023 1 1 1 2 3 2 3 
1023 2 3 1 0 2 1 0 
1023 27 1 2 2 2 3 0 
1023 333 2 1 3 3 3 3 
1023 455 3 4 0 2 3 3 
1023 185 3 1 3 2 2 2 
1023 501 3 3 0 3 4 3 
1023 655 3 3 1 3 5 4 
1023 996 3 3 3 3 2 0 
1023 1023 3 1 3 2 0 3 
1023 904 0 3 4 3 1 1 
1023 1023 3 1 2 0 3 3 
974 1023 7 7 7 4 4 4 
682 1023 3 1 0 3 3 2 
463 1023 4 3 3 4 4 4 
684 1023 1 3 2 1 0 3 
436 1023 3 3 1 1 3 3 
231 1023 3 6 6 2 5 5 
53 1023 3 2 3 3 3 1 
0 1023 202 1 0 0 2 0 
1 1023 279 6 2 4 4 3 
41 1023 373 3 0 3 3 3 
0 1023 393 0 2 0 3 2 
3 1023 411 2 4 6 3 3 
0 1023 819 0 3 0 1 1 
2 1023 1023 0 2 3 0 2 
2 1023 1023 2 0 2 1 3 
45 959 1023 3 3 0 2 0 
3 889 1023 1 1 3 1 2 
0 613 1023 3 2 0 3 1 
3 339 1023 0 2 1 2 1 
3 569 1023 1 2 2 1 3 
3 168 1023 3 4 3 0 1 
2 301 1023 3 3 3 0 2 
0 0 1023 303 1 1 3 3 
3 3 1023 110 0 3 3 1 
1 3 1023 219 0 0 4 2 
2 1 1023 470 3 0 3 3 
2 0 957 489 1 2 2 3 
3 3 912 439 3 3 2 3 
TURN 5
0 0 679 320 0 1 1 0 
3 3 456 293 1 3 3 3 
4 1 425 134 3 0 3 4 
3 1 453 247 2 1 5 3 
1 1 511 370 0 2 2 1 
2 3 350 447 2 0 2 2 
0 3 279 625 0 0 1 3 
0 2 49 583 12 1 298 4 
0 2 84 605 6 0 0 2 
3 2 206 458 95 1 1 0 
2 0 1 595 122 1 2 2 
1 0 0 690 231 3 3 3 
3 2 3 493 327 2 0 3 
0 1 2 415 608 2 2 2 
2 1 1 217 630 3 1 1 
0 1 1 375 584 3 1 0 
3 2 2 520 657 3 3 3 
3 3 3 273 809 3 0 3 
3 1 3 127 1023 1 3 3 
0 1 1 148 1023 3 0 2 
1 2 1 85 1023 43 0 0 
3 3 0 62 1023 116 0 2 
3 3 2 3 1023 1 2 2 
2 1 1 0 1023 56 2 3 
3 1 3 3 1023 223 1 2 
0 3 2 3 823 431 3 0 
0 0 2 2 953 599 2 3 
0 3 1 3 982 398 3 1 
1 0 3 3 862 456 3 1 
3 0 0 1 715 819 1 3 
0 5 6 6 469 973 5 2 
2 1 0 2 385 996 2 1 
0 2 0 0 495 1023 0 0 
1 3 1 0 427 1023 3 3 
2 3 3 0 224 1023 3 1 
2 3 3 3 23 1023 2 1 
1 3 3 2 3 1023 2 2 
1 0 1 2 1 1023 0 0 
2 1 3 3 3 1023 3 0 
1 3 3 1 2 1023 3 0 
1 1 1 1 0 1023 1 2 
3 3 3 1 2 1023 3 2 
1 0 2 0 0 897 0 1 
1 2 0 3 3 891 3 2 
1 3 3 4 4 828 1 1 
1 6 2 2 2 889 3 6 
2 1 2 2 0 596 1 0 
1 0 2 2 3 485 1 3 
3 2 2 2 5 356 3 3 
1 0 2 0 2 375 0 3 
2 0 2 0 1 358 1 2 
3 6 6 4 3 246 3 6 
2 2 2 2 3 2 0 0 
1 2 1 3 0 17 0 3 
0 1 3 0 3 141 1 2 
0 1 3 1 3 39 3 0 
3 0 3 3 3 1 3 3 
3 3 3 2 6 6 3 4 
2 0 3 2 2 2 3 0 
2 3 3 3 3 3 3 3 
2 0 0 2 2 3 3 3 
3 2 0 1 0 0 0 0 
1 3 1 3 3 0 3 2 
3 0 0 2 2 2 2 2 
0 3 1 3 2 2 2 2 
1 0 0 0 1 1 2 1 
2 0 0 1 3 3 3 0 
2 2 1 1 2 2 3 2 
3 3 3 3 5 3 4 3 
0 0 2 1 1 3 1 5 
3 3 0 2 3 2 0 3 
1 4 3 1 4 3 97 0 
3 2 0 3 2 3 179 3 
2 3 3 0 3 3 55 0 
1 0 3 3 3 3 22 3 
1 3 3 3 3 0 353 0 
6 4 5 7 3 3 439 5 
3 0 3 3 3 3 471 0 
3 3 4 3 2 3 454 12 
0 6 4 5 0 3 468 3 
4 1 2 3 3 5 647 3 
0 3 3 0 0 2 819 1 
2 3 2 5 0 3 897 191 
3 2 3 0 1 3 826 271 
0 3 0 2 0 0 717 308 
1 3 4 4 2 0 445 324 
0 0 3 3 0 0 773 507 
1 3 3 1 3 2 747 418 
2 2 1 3 1 3 601 785 
3 3 3 3 3 2 503 1023 
3 3 1 3 3 0 397 833 
1 3 3 2 2 0 756 939 
1 2 1 1 2 2 337 1023 
0 0 2 3 4 4 122 1023 
3 0 0 2 2 3 2 1023 
0 0 1 0 1 1 39 1023 
1 3 3 1 3 0 153 1023 
2 4 1 4 2 1 194 1023 
3 0 2 3 1 3 3 1023 
3 0 2 0 3 2 1 1023 
0 0 3 2 2 0 37 1023 
4 5 4 1 0 3 3 1021 
3 2 0 0 2 0 0 1023 
1 0 2 0 2 2 3 1023 
4 1 1 3 3 6 3 937 
1 2 3 3 3 2 2 646 
3 4 3 3 3 4 4 439 
3 3 0 0 4 3 6 580 
3 1 5 5 3 7 6 419 
3 3 6 4 3 1 4 349 
0 6 6 2 4 4 3 182 
2 0 2 0 3 3 0 2 
1 2 0 3 5 4 3 113 
2 2 3 3 3 3 3 76 
0 0 1 3 0 0 3 2 
0 3 3 3 1 4 2 3 
3 1 3 3 2 3 3 0 
2 3 2 0 3 3 3 2 
3 3 3 3 1 0 0 2 
3 4 3 2 4 3 0 3 
0 1 3 3 3 1 3 3 
1 0 6 4 6 1 3 3 
2 3 3 3 3 3 3 3 
4 3 3 1 0 2 0 159 
4 5 3 4 3 6 7 5 
4 2 2 3 2 3 1 3 
3 2 2 2 3 2 3 1 
0 4 3 4 4 4 3 0 
2 3 0 5 5 1 2 1 
2 3 1 3 6 3 3 0 
103 3 5 3 6 3 4 2 
3 4 3 1 4 1 1 3 
1 1 1 4 1 1 1 2 
111 1 3 3 3 1 3 2 
523 3 0 0 0 2 3 2 
408 3 3 2 3 4 0 6 
393 3 3 3 3 3 2 2 
682 4 3 0 0 3 3 0 
573 3 3 3 1 3 4 3 
841 1 3 3 3 2 3 3 
1023 3 3 2 2 3 3 1 
865 4 1 6 1 2 3 6 
922 121 2 2 35 3 3 3 
816 5 4 6 5 3 4 5 
1023 3 3 2 3 0 1 1 
1023 205 1 2 2 1 0 0 
1023 327 2 0 0 3 3 3 
815 399 1 5 2 0 3 1 
920 404 3 2 2 3 0 3 
917 343 3 3 0 0 3 2 
990 543 6 5 6 3 1 1 
609 852 0 0 1 2 3 3 
493 1023 3 2 2 2 1 3 
437 851 3 2 2 3 1 3 
464 826 0 3 3 1 1 2 
355 1023 0 1 0 2 1 0 
141 1023 3 2 1 3 2 3 
40 1023 3 3 3 3 0 2 
3 1023 8 3 0 2 1 0 
398 1023 3 3 1 3 3 3 
2 1023 3 1 3 3 4 3 
1 1023 4 3 3 2 3 4 
3 1023 113 3 1 3 0 0 
0 1023 303 3 3 0 3 3 
1 803 74 1 1 3 3 3 
0 874 258 4 1 7 3 3 
2 932 427 1 0 0 2 1 
2 619 531 3 2 3 1 178 
0 523 909 0 1 2 4 4 
0 286 831 3 3 2 0 0 
3 230 764 0 3 3 0 3 
1 314 827 0 0 2 1 2 
0 236 774 3 3 2 2 0 
3 0 900 0 2 1 2 3 
3 3 821 3 3 2 2 3 
0 3 824 85 2 3 1 0 
3 7 712 27 3 0 0 2 
3 3 653 21 3 3 3 0 
0 3 714 3 1 1 4 1 
3 1 608 149 3 3 0 3 
TURN 6
2 0 483 2 0 1 0 0 
2 3 454 121 1 0 0 0 
1 3 213 249 2 1 3 1 
1 0 131 350 2 0 3 1 
0 1 2 295 1 0 3 0 
2 2 105 75 3 3 1 1 
2 0 243 349 3 1 3 1 
2 1 99 230 1 1 1 0 
0 0 0 442 21 2 1 1 
1 2 3 357 152 0 0 0 
1 2 2 264 158 3 3 0 
3 0 0 177 127 0 0 3 
2 0 3 147 231 3 3 2 
0 0 3 337 227 3 3 1 
3 1 1 183 398 3 3 2 
0 1 2 215 672 0 1 3 
1 0 3 250 645 3 0 3 
0 3 3 0 569 0 2 2 
3 0 2 35 553 43 0 3 
0 2 2 448 675 0 3 3 
1 0 0 0 884 2 2 1 
3 3 3 3 747 1 3 0 
3 2 0 2 713 189 1 1 
3 0 2 1 503 198 0 2 
1 0 0 0 644 2 2 2 
0 0 3 2 672 152 3 3 
1 3 0 1 707 375 3 3 
3 3 3 1 374 507 3 3 
2 3 0 0 374 964 0 0 
3 2 1 0 336 511 27 3 
3 3 3 3 404 593 3 1 
3 3 3 3 255 835 2 2 
1 3 2 2 15 902 1 2 
2 3 2 1 3 800 3 0 
2 0 0 0 58 762 3 1 
1 3 1 3 63 700 3 0 
3 2 0 3 18 955 3 3 
2 2 2 3 1 1004 0 0 
5 5 6 3 3 793 7 7 
3 0 1 5 2 671 2 1 
1 1 0 0 2 896 2 2 
3 3 2 3 3 686 3 0 
2 0 2 2 3 627 0 3 
5 6 5 6 3 813 3 3 
2 3 2 2 3 488 1 0 
2 2 2 0 2 399 2 1 
1 3 4 4 3 267 1 3 
0 3 0 2 2 413 3 3 
2 2 3 2 1 219 1 2 
4 3 3 5 6 91 3 3 
1 3 0 1 3 3 0 0 
2 3 0 2 2 0 0 1 
3 3 1 1 3 105 3 1 
6 5 7 0 3 15 3 3 
0 2 2 0 1 2 1 1 
3 0 3 2 2 3 2 3 
1 0 3 0 1 2 2 1 
3 3 3 3 3 0 3 1 
3 0 0 2 3 0 1 1 
2 2 3 3 0 2 0 2 
2 3 3 3 0 0 2 2 
0 2 0 2 3 2 0 2 
0 1 2 2 0 2 2 2 
2 3 0 3 3 1 3 3 
6 3 4 3 6 6 3 6 
1 0 1 3 1 2 1 2 
3 2 3 1 0 3 3 3 
0 2 3 1 1 3 4 2 
0 2 3 0 3 5 3 3 
2 3 2 3 5 5 3 3 
0 1 0 0 3 2 3 0 
1 1 2 0 3 3 2 3 
0 1 0 0 3 2 117 2 
1 3 3 3 0 2 166 2 
0 3 0 2 2 2 261 2 
0 3 2 3 3 3 159 0 
0 2 3 3 3 2 180 51 
1 2 3 3 0 1 276 0 
0 3 3 3 3 3 283 4 
3 3 0 3 3 2 449 2 
3 7 2 0 3 1 440 66 
2 3 3 3 2 0 356 125 
3 0 1 0 2 0 472 173 
0 3 2 3 0 3 418 227 
3 0 3 3 3 3 475 143 
5 3 3 0 3 3 729 354 
2 0 3 4 3 1 333 599 
3 2 0 2 3 3 199 389 
1 3 3 2 1 0 246 365 
3 3 3 2 0 2 269 799 
0 0 3 2 3 1 219 653 
3 2 2 2 3 3 193 776 
3 3 1 3 1 3 20 829 
1 2 1 1 3 2 94 767 
3 3 0 3 1 0 159 767 
0 3 3 2 0 5 22 813 
0 3 3 1 3 1 0 1023 
3 6 2 3 1 3 6 955 
0 1 3 6 5 3 4 634 
1 2 0 2 2 2 1 836 
0 3 3 0 3 3 0 753 
1 1 1 0 3 3 3 753 
3 3 3 1 1 6 3 485 
0 1 2 1 2 1 0 537 
3 7 3 7 7 4 7 330 
0 2 3 3 0 1 0 424 
7 4 1 3 3 3 6 409 
1 3 3 3 3 3 1 301 
1 2 0 0 1 4 3 3 
1 3 1 2 2 2 3 66 
5 3 3 7 3 3 4 3 
6 6 1 0 2 1 1 75 
3 1 0 1 3 0 0 2 
0 2 2 0 3 0 3 0 
3 3 3 1 3 3 3 0 
4 4 3 7 6 5 7 3 
3 3 3 3 3 2 1 0 
3 3 1 5 3 3 1 3 
2 1 1 5 3 0 3 2 
3 2 1 4 3 3 4 0 
6 6 3 1 4 3 6 3 
1 1 2 1 3 1 3 3 
1 0 0 1 3 1 0 0 
2 2 2 3 3 3 3 2 
4 5 1 5 6 3 3 6 
0 3 1 3 0 4 1 1 
3 3 3 0 1 0 1 3 
1 2 2 2 2 2 2 1 
3 1 1 3 3 1 3 3 
3 1 3 4 3 3 1 3 
0 0 3 1 0 1 3 3 
2 2 0 3 3 1 3 1 
157 2 3 3 3 1 3 3 
362 1 1 0 0 2 3 3 
3 3 3 4 3 1 4 1 
108 2 0 0 2 6 1 1 
309 3 2 3 3 3 3 3 
293 2 3 0 1 0 4 4 
497 4 2 4 3 3 3 1 
404 2 2 0 3 3 3 3 
430 23 3 1 3 1 3 3 
610 3 3 1 3 0 3 4 
708 2 3 0 3 3 2 2 
757 5 3 4 3 4 3 3 
574 162 1 1 4 6 2 3 
551 255 3 0 0 0 3 3 
171 101 0 3 2 2 4 4 
533 33 3 0 0 0 0 0 
522 291 3 3 4 3 4 2 
412 510 0 3 3 3 3 1 
327 610 2 0 1 1 3 0 
376 543 2 2 3 3 2 3 
312 690 1 1 2 3 3 3 
219 794 1 3 1 0 1 2 
117 791 1 3 1 1 4 1 
0 990 0 0 3 3 0 2 
190 877 1 0 1 2 0 1 
27 833 3 3 3 2 0 2 
3 788 3 2 0 0 2 2 
6 788 7 4 7 5 5 3 
1 772 0 0 1 1 2 3 
0 842 395 2 0 2 1 21 
2 551 203 3 3 0 3 3 
1 697 162 0 0 3 0 1 
0 696 13 0 0 3 3 1 
3 456 173 1 0 3 2 1 
1 586 476 3 0 3 3 3 
1 175 600 3 3 3 3 3 
3 163 349 2 0 3 3 3 
3 337 430 0 2 3 0 3 
6 156 345 3 0 3 3 4 
3 3 642 3 3 3 1 3 
3 2 687 0 3 3 1 3 
1 1 444 0 2 0 2 2 
3 28 265 0 3 3 3 0 
1 0 516 2 0 2 0 3 
1 0 585 3 0 3 3 1 
1 2 705 91 3 0 0 0 
3 3 297 2 2 2 3 1 
2 0 148 230 2 2 0 2 
TURN 7
1 1 376 0 1 1 0 1 
3 3 320 0 1 0 3 3 
0 2 241 1 3 3 3 2 
3 4 19 86 4 4 2 3 
2 0 3 95 2 3 3 3 
0 1 118 1 1 0 0 0 
0 3 90 0 3 1 0 2 
3 2 18 300 3 2 3 0 
3 0 0 289 3 2 2 2 
0 1 2 80 98 2 3 3 
0 2 1 2 3 0 0 3 
3 3 0 3 3 3 3 0 
3 0 0 345 2 3 2 0 
2 0 3 203 59 1 1 0 
3 3 0 2 256 3 1 1 
3 2 0 0 447 2 3 3 
0 3 1 3 597 3 0 0 
0 2 2 120 328 1 1 3 
4 3 3 0 346 0 0 0 
2 1 2 1 569 2 2 2 
0 0 3 3 606 3 3 1 
2 1 0 1 428 1 3 3 
0 0 3 1 373 43 1 0 
0 3 1 0 537 0 3 3 
3 3 3 0 589 3 2 3 
2 1 1 2 612 200 2 2 
3 0 1 1 360 435 1 0 
0 1 2 0 255 58 0 2 
2 0 0 3 311 267 1 1 
2 0 3 2 331 224 0 3 
2 0 0 1 347 553 0 2 
3 3 0 0 127 689 3 3 
1 0 0 1 71 615 1 3 
3 1 0 3 63 251 1 2 
1 0 0 1 25 518 1 1 
1 2 2 3 0 600 0 3 
2 0 1 1 0 1023 2 3 
3 3 3 2 2 737 2 1 
2 3 2 1 2 594 2 3 
2 0 3 2 2 725 1 0 
2 2 0 0 2 501 2 3 
3 0 2 2 2 568 2 1 
5 3 3 3 3 761 6 3 
3 3 0 1 2 489 3 2 
0 3 0 2 2 277 2 0 
2 2 1 0 1 334 2 0 
0 1 3 3 2 346 0 0 
3 3 3 2 3 342 3 3 
2 3 1 2 1 310 2 0 
3 2 3 0 3 1 0 0 
3 1 1 2 0 1 2 4 
0 2 0 3 3 81 2 2 
0 1 2 0 0 160 2 0 
1 0 0 3 2 3 1 0 
3 5 3 3 0 0 2 3 
3 3 3 0 2 2 3 2 
3 2 3 0 3 0 0 0 
3 3 0 3 1 3 0 3 
5 3 3 3 2 1 4 3 
3 0 2 3 0 2 0 2 
1 2 3 4 3 3 3 3 
82 2 3 3 3 1 1 0 
0 1 1 3 3 1 1 1 
3 6 3 6 1 3 2 3 
0 0 0 0 0 2 3 3 
3 3 0 3 2 1 1 0 
0 0 3 3 3 3 0 0 
3 0 3 3 4 5 4 4 
1 4 3 0 3 0 2 0 
3 0 3 5 3 3 1 2 
2 2 3 3 3 0 1 1 
0 2 2 0 3 0 1 2 
3 0 3 1 0 2 1 0 
2 3 3 3 2 3 5 3 
0 3 3 3 2 3 3 3 
1 2 3 5 3 3 67 2 
2 2 2 1 0 1 2 2 
0 0 0 2 3 3 88 3 
2 3 5 2 3 2 209 1 
2 0 1 2 2 2 272 0 
3 1 2 3 2 2 33 2 
3 2 3 3 3 4 32 0 
3 3 3 3 1 0 189 3 
0 3 3 0 1 1 428 1 
4 4 7 6 5 5 442 79 
3 3 1 0 0 3 191 257 
1 2 1 2 2 3 173 230 
1 1 2 2 2 2 295 190 
2 1 1 5 3 0 272 364 
3 2 3 0 3 2 204 486 
0 2 2 3 1 3 0 548 
1 3 3 2 3 0 2 538 
1 2 3 1 3 1 184 422 
1 2 2 3 3 1 161 267 
2 0 0 3 2 3 1 439 
0 3 3 1 2 6 1 609 
3 5 3 0 1 2 1 509 
1 0 2 3 3 3 2 460 
3 4 0 3 0 3 3 733 
3 3 0 3 0 3 2 769 
3 0 4 3 0 2 3 668 
0 3 3 3 3 1 1 541 
6 0 2 3 3 3 2 501 
6 1 1 3 3 1 2 465 
3 2 0 1 1 3 3 410 
1 3 4 0 0 3 3 379 
1 3 2 3 3 0 0 233 
1 1 0 0 0 1 1 4 
3 0 3 2 0 2 3 95 
3 0 3 3 3 5 3 113 
3 0 1 0 4 1 0 91 
4 3 3 3 2 2 3 3 
3 3 1 2 3 2 1 1 
4 4 3 3 4 2 3 3 
2 1 4 1 3 3 3 0 
4 2 2 0 1 3 1 3 
0 3 3 0 3 3 3 2 
3 3 3 4 2 3 3 3 
4 3 1 6 3 3 2 1 
2 3 4 4 1 3 2 1 
3 4 2 2 1 5 3 3 
1 0 0 3 1 0 0 3 
6 4 6 5 6 3 4 5 
1 3 5 3 3 3 4 2 
0 3 1 3 3 3 1 3 
3 3 4 3 1 3 2 3 
3 3 3 6 4 6 6 0 
1 3 5 1 5 4 2 2 
2 0 3 1 3 3 2 2 
2 1 3 3 3 3 0 0 
3 4 6 4 4 5 6 6 
14 3 0 0 0 0 2 0 
150 1 0 0 2 3 0 2 
3 1 3 5 4 3 3 3 
2 0 3 3 0 2 3 2 
105 1 3 3 3 3 3 4 
3 3 0 3 3 3 3 1 
313 2 1 3 1 3 2 1 
206 3 3 1 3 0 3 0 
126 4 7 1 3 1 1 0 
329 0 1 3 1 1 2 1 
399 6 7 1 4 4 1 4 
378 3 3 0 2 0 0 0 
373 5 4 3 3 3 1 3 
281 3 3 0 0 1 3 3 
291 0 3 1 0 3 0 0 
504 3 3 1 3 1 2 2 
485 49 3 3 3 2 4 3 
296 211 3 3 0 3 1 6 
207 231 4 5 3 6 0 3 
263 363 6 1 1 3 3 0 
227 303 6 3 4 1 2 3 
250 339 1 3 0 3 3 3 
113 593 0 1 0 2 0 3 
3 550 4 5 5 5 3 1 
3 622 3 2 1 2 3 3 
113 689 1 3 2 2 3 2 
0 629 0 1 3 2 0 2 
3 833 3 3 0 2 3 3 
1 723 3 1 2 2 3 3 
1 497 88 0 3 2 3 0 
2 511 3 3 4 3 3 2 
2 357 3 3 3 2 4 4 
3 599 3 3 1 2 3 0 
1 601 0 4 2 0 2 3 
3 67 211 0 3 1 3 3 
3 196 219 0 0 0 1 2 
2 442 9 3 1 3 4 3 
3 312 139 0 3 3 0 0 
6 85 295 5 3 6 3 5 
0 3 302 2 3 3 4 3 
3 2 452 3 3 1 3 0 
2 9 123 1 3 2 2 3 
1 4 263 4 4 1 2 1 
0 2 335 2 3 1 2 1 
0 3 493 0 3 3 3 1 
1 1 201 1 0 1 0 1 
0 2 135 190 1 0 2 2 
1 2 67 1 0 1 3 3 
0 3 301 3 3 3 0 0 
TURN 8
2 1 0 47 0 0 2 0 
5 5 6 6 6 3 6 6 
1 3 3 4 1 1 4 4 
1 0 160 2 1 0 0 1 
3 1 145 3 3 3 1 0 
1 2 16 96 1 1 0 0 
3 3 0 163 1 1 3 3 
3 3 1 191 3 3 2 3 
0 0 1 2 65 3 3 2 
1 3 3 3 0 3 3 0 
2 2 3 160 3 0 1 3 
1 0 1 121 2 2 2 1 
3 0 0 88 195 1 0 0 
1 0 1 3 173 3 1 1 
0 1 1 0 136 0 1 3 
0 3 1 56 127 2 0 2 
0 0 0 0 219 3 0 3 
2 0 2 0 134 1 0 2 
3 3 0 0 344 3 0 1 
0 3 2 0 167 3 3 4 
3 3 3 3 201 3 3 2 
2 2 3 3 304 0 3 3 
3 3 2 2 502 3 3 3 
3 0 1 2 438 2 0 1 
2 1 3 3 206 50 1 3 
1 2 2 1 178 2 2 3 
3 2 0 1 423 1 1 3 
3 0 3 0 576 27 3 2 
1 3 2 2 286 357 1 3 
3 2 2 3 9 361 0 0 
1 3 0 2 2 475 1 3 
3 1 0 2 116 255 0 0 
0 1 1 1 61 318 2 2 
3 1 0 0 0 514 3 3 
3 0 0 1 0 366 3 2 
0 1 1 3 2 509 3 1 
0 1 0 3 0 442 2 3 
3 1 2 0 0 448 3 3 
0 0 1 2 2 604 0 1 
3 1 3 3 2 588 1 0 
1 2 1 0 1 467 3 0 
3 2 0 4 3 244 5 1 
0 1 3 3 1 277 1 1 
3 2 3 2 3 297 0 0 
3 3 3 1 0 328 3 3 
3 1 0 2 3 291 1 1 
3 0 3 1 4 18 3 0 
3 1 3 1 2 109 2 0 
0 3 1 1 3 152 2 2 
1 0 3 0 2 157 3 1 
6 6 6 3 6 6 3 6 
2 2 0 1 0 3 0 2 
0 3 2 3 3 1 1 2 
1 5 7 2 3 132 3 2 
5 0 6 6 6 6 5 3 
1 2 0 1 1 2 1 1 
2 3 3 0 0 1 2 1 
1 0 0 2 0 1 1 1 
2 2 1 0 2 2 3 2 
0 2 2 2 2 137 3 3 
7 6 6 3 5 5 3 3 
4 0 6 6 3 0 3 2 
1 0 2 3 3 0 0 2 
5 3 0 0 3 3 3 3 
3 4 3 3 0 2 2 0 
1 0 0 1 1 0 3 0 
3 3 4 3 3 6 5 4 
3 3 3 3 3 2 3 1 
1 0 1 2 1 2 2 1 
1 3 1 0 3 1 2 3 
1 3 3 3 3 3 1 0 
0 2 0 0 1 3 1 3 
3 1 0 4 3 2 3 0 
0 0 2 3 3 3 3 3 
2 0 0 0 3 0 2 3 
3 2 3 1 2 0 38 2 
3 3 3 3 3 0 6 0 
3 0 2 1 3 1 3 2 
1 3 3 0 2 1 1 3 
3 2 0 2 3 3 150 0 
3 2 2 3 3 0 230 3 
3 0 3 3 3 3 93 3 
1 2 0 3 3 2 2 71 
3 3 4 4 3 3 73 0 
2 2 3 0 3 3 266 13 
3 1 1 1 0 3 144 205 
5 4 3 1 6 6 5 182 
3 3 1 2 3 0 0 311 
3 1 1 3 3 2 0 126 
3 1 3 3 0 3 11 131 
1 1 3 3 3 0 20 269 
3 4 3 3 2 0 31 396 
3 3 4 4 6 5 3 356 
3 1 0 0 1 2 0 374 
3 2 2 3 6 6 4 299 
3 2 0 1 3 3 3 522 
3 3 2 1 0 6 5 422 
3 2 0 3 1 5 2 507 
3 3 3 0 3 1 0 372 
1 1 2 0 1 3 3 357 
1 0 3 6 3 5 1 333 
3 3 2 3 3 3 3 409 
0 0 2 1 3 3 3 363 
3 0 1 0 3 0 3 293 
3 103 6 6 6 1 3 143 
3 3 3 4 4 0 3 31 
2 2 3 2 2 3 1 206 
1 3 1 3 3 0 0 149 
2 0 3 3 0 3 3 0 
0 1 0 1 2 0 1 1 
1 3 1 1 3 3 2 0 
6 7 3 5 6 6 4 164 
0 3 1 2 1 0 0 0 
2 3 0 3 2 3 0 2 
2 2 6 0 3 1 1 3 
3 7 3 5 4 4 5 6 
0 3 0 3 3 0 3 3 
3 1 0 0 0 2 3 3 
3 3 2 0 0 4 4 3 
6 3 3 3 2 2 6 3 
0 3 3 0 1 1 3 3 
1 3 1 3 0 3 2 3 
4 3 3 3 3 4 4 4 
3 3 3 3 3 1 3 3 
5 3 3 4 4 3 4 1 
3 4 3 1 3 3 2 0 
1 3 3 2 5 4 2 3 
3 2 1 3 4 4 2 2 
3 3 5 7 1 1 4 3 
3 1 0 3 6 3 3 3 
3 5 3 3 3 1 3 5 
0 2 3 3 3 3 2 0 
3 3 2 4 4 1 0 3 
67 3 5 6 0 5 6 6 
259 5 3 3 0 3 3 2 
3 1 2 3 0 1 4 3 
150 0 2 2 3 3 2 3 
141 2 3 3 1 3 3 2 
222 21 3 3 4 4 3 3 
110 4 3 3 3 0 0 6 
15 1 3 3 2 4 3 3 
211 3 1 0 1 1 1 1 
281 1 4 1 3 3 2 3 
372 7 3 2 2 2 3 3 
247 32 1 3 2 3 4 3 
127 19 1 2 3 2 2 3 
257 1 0 3 0 0 0 0 
1 4 3 1 4 2 5 7 
251 12 3 3 0 0 3 0 
123 165 1 3 4 6 7 0 
1 240 1 6 3 4 6 5 
93 3 2 1 3 0 3 3 
122 187 149 4 3 3 3 3 
6 227 6 1 7 4 1 4 
1 597 3 3 3 2 0 2 
1 488 2 4 3 3 2 0 
287 291 3 2 2 0 2 2 
5 134 3 6 1 4 3 5 
3 325 2 1 3 0 2 2 
0 558 0 1 2 2 4 0 
2 589 3 3 2 3 3 0 
0 271 2 1 2 2 0 1 
3 309 0 3 0 1 3 1 
3 189 3 1 0 0 3 1 
2 441 3 2 2 1 1 2 
4 231 152 1 4 4 1 1 
3 3 79 2 3 2 3 3 
2 4 155 3 3 3 2 3 
0 123 3 3 4 3 3 1 
0 66 46 0 2 3 2 3 
2 3 306 0 3 3 1 1 
3 3 123 3 2 2 3 3 
3 3 196 3 4 4 4 1 
1 3 65 0 2 0 1 3 
3 3 3 3 0 3 1 3 
0 2 278 1 2 1 1 3 
1 1 184 3 3 2 2 2 
4 3 1 3 3 1 4 1 
2 0 21 3 0 4 3 3 
3 3 103 1 3 3 3 2 
TURN 9
0 0 1 0 1 0 1 0 
0 3 0 2 3 0 0 3 
0 0 1 3 3 3 1 2 
2 1 4 3 2 3 0 3 
2 2 50 2 3 1 3 3 
0 0 0 0 1 0 3 3 
2 1 3 1 2 3 2 0 
0 2 3 1 2 2 1 2 
3 0 4 3 2 3 0 0 
0 0 0 0 1 2 2 2 
2 2 2 65 1 1 4 3 
1 2 3 17 1 3 3 3 
2 1 4 3 3 3 3 0 
1 0 2 1 2 3 3 3 
3 2 3 3 3 1 4 3 
0 3 3 3 1 0 0 2 
1 2 0 0 3 3 1 3 
0 0 2 0 171 0 3 0 
3 2 3 3 92 3 0 0 
3 3 3 3 31 0 3 3 
3 3 4 6 1 3 3 3 
3 3 3 0 52 3 2 0 
2 3 2 3 377 4 3 2 
3 0 3 3 212 2 2 1 
3 0 0 3 81 2 3 2 
1 0 3 2 0 23 3 0 
1 2 3 3 84 0 3 3 
3 1 0 3 163 2 0 3 
2 3 3 0 151 65 1 1 
3 3 2 2 0 351 3 1 
2 2 1 1 3 86 0 3 
1 3 3 0 0 3 3 3 
1 0 4 4 1 25 0 3 
1 1 3 0 0 298 2 2 
4 3 3 0 4 329 3 3 
0 0 2 2 0 259 2 1 
2 0 2 3 3 1 0 1 
3 1 0 3 3 49 0 2 
3 2 3 3 3 209 3 0 
0 0 2 3 0 257 3 2 
0 6 3 0 1 201 3 7 
5 6 6 5 3 112 3 3 
2 3 1 2 2 131 0 2 
3 2 3 1 2 265 3 0 
5 6 5 6 5 136 3 3 
3 3 2 0 3 139 0 0 
0 2 1 2 2 86 0 3 
4 3 1 2 2 3 3 3 
3 3 3 3 3 1 1 1 
0 1 0 0 2 116 3 2 
3 2 3 2 2 8 3 2 
3 7 3 1 5 3 5 4 
1 2 0 0 3 2 3 0 
3 0 1 2 1 3 0 3 
4 4 6 0 2 0 3 4 
1 0 0 3 3 3 3 3 
3 1 0 2 2 0 1 3 
0 2 0 2 1 1 2 0 
3 3 3 0 3 1 5 1 
1 1 2 6 0 1 1 2 
2 2 3 2 2 1 2 0 
1 3 1 1 2 2 0 2 
1 1 3 3 0 3 2 2 
3 0 3 3 2 2 0 3 
1 2 0 0 0 2 3 3 
6 2 2 3 2 3 5 3 
0 0 2 2 3 0 3 0 
1 3 1 3 3 3 0 2 
3 3 2 3 3 0 3 3 
1 0 1 3 2 2 0 3 
2 1 3 2 1 3 1 0 
0 3 2 3 1 2 3 3 
3 3 3 3 3 1 1 2 
3 3 5 5 3 3 3 3 
2 0 0 3 0 2 0 3 
0 1 3 4 3 0 0 0 
3 3 1 3 0 2 0 2 
2 2 0 2 2 2 3 2 
5 3 3 1 4 4 5 5 
1 3 0 3 1 1 0 3 
3 0 3 3 1 3 3 3 
3 3 3 1 3 1 129 1 
2 0 4 3 3 3 65 0 
3 3 1 3 1 3 71 113 
1 1 1 2 0 2 0 125 
3 0 2 3 0 3 0 1 
2 1 1 0 2 2 217 2 
3 0 2 1 2 3 90 70 
1 0 3 3 1 1 1 319 
2 0 0 0 0 2 0 209 
2 0 0 0 1 2 161 190 
3 3 3 1 0 3 3 128 
4 5 3 2 0 2 5 163 
1 0 2 2 3 1 1 268 
2 1 1 3 0 2 2 396 
1 3 2 0 3 0 1 224 
0 2 3 3 1 1 2 185 
0 0 0 0 1 6 3 279 
3 3 2 0 1 1 3 371 
0 0 2 3 2 2 3 388 
0 1 2 3 0 2 3 207 
3 3 2 2 2 1 1 173 
2 2 3 1 1 0 2 307 
3 0 3 1 2 3 3 312 
3 2 3 6 3 1 2 248 
5 4 1 6 5 6 6 62 
3 3 2 3 2 3 4 80 
3 6 2 0 5 3 3 296 
6 3 3 4 4 1 1 19 
3 3 1 1 1 0 3 25 
2 0 2 0 1 0 1 2 
3 3 6 5 5 5 4 3 
3 0 3 3 4 4 0 0 
2 3 3 0 3 0 3 55 
3 3 3 1 2 1 2 3 
0 2 0 3 3 3 1 2 
1 0 1 2 3 3 4 3 
2 1 6 2 3 3 2 3 
4 3 2 2 2 3 3 3 
3 2 3 3 3 3 0 3 
3 2 3 3 2 4 4 1 
0 1 2 0 3 3 1 3 
0 3 2 3 3 2 1 3 
3 1 3 3 2 0 3 1 
3 2 2 0 3 1 3 3 
2 2 0 3 5 5 7 0 
6 3 6 6 7 3 5 6 
2 3 6 2 0 3 0 3 
2 1 3 0 1 3 0 1 
1 3 3 2 0 0 0 1 
2 3 3 0 2 3 3 2 
0 6 6 6 3 5 3 1 
1 2 3 1 3 0 0 3 
0 3 2 0 3 3 3 0 
3 2 3 3 3 2 2 4 
3 4 1 3 3 2 4 4 
3 1 1 2 3 0 2 1 
3 13 4 3 3 3 2 1 
3 2 3 3 1 2 1 0 
122 2 0 3 3 3 0 3 
127 0 2 1 0 0 3 3 
161 2 2 1 2 3 3 0 
43 0 3 3 4 0 3 3 
59 0 3 2 1 2 3 0 
49 1 1 3 3 4 4 6 
181 4 3 3 2 10 3 2 
162 3 1 0 2 6 3 3 
77 51 3 3 3 3 3 2 
1 7 4 4 4 3 4 4 
141 35 2 2 3 3 2 2 
137 0 3 1 4 1 1 3 
20 87 1 3 3 0 3 1 
0 273 0 3 3 3 3 3 
1 103 0 3 0 2 2 3 
2 164 3 0 1 2 4 4 
81 77 1 3 0 3 5 4 
1 277 3 1 4 1 0 0 
3 270 3 3 3 4 3 3 
3 340 3 0 0 3 3 3 
3 0 0 2 2 2 1 1 
6 78 3 3 5 3 4 6 
3 237 3 3 1 0 3 3 
3 188 0 0 3 1 1 0 
0 289 3 2 2 1 1 0 
3 51 41 3 0 3 1 3 
2 1 74 1 0 2 3 2 
2 119 3 0 3 2 3 2 
3 223 1 0 0 0 0 3 
3 151 153 1 4 3 2 3 
0 1 226 3 1 3 2 3 
1 2 3 4 3 2 1 2 
1 1 4 6 4 5 3 3 
1 108 0 3 3 1 5 1 
3 2 138 1 2 3 3 1 
0 3 135 2 4 1 0 0 
2 2 107 1 0 3 3 3 
1 1 3 3 0 3 3 1 
0 0 0 3 4 3 3 3 
4 3 3 3 4 3 2 4 
3 2 69 1 1 3 0 0 
TURN 10
2 2 2 2 0 1 1 2 
6 3 38 3 1 5 3 6 
3 0 3 2 2 2 0 3 
1 0 2 2 0 0 2 2 
2 2 2 2 2 1 2 0 
4 0 3 3 3 3 3 3 
0 3 19 1 0 1 0 3 
2 0 90 3 3 3 0 3 
2 0 3 2 0 2 2 0 
0 2 0 3 3 1 0 2 
1 0 3 1 1 1 0 2 
0 2 0 1 1 1 2 0 
2 0 1 1 0 0 0 2 
3 0 4 3 3 2 3 3 
1 1 0 2 1 1 0 2 
2 0 3 0 130 1 2 0 
3 2 0 1 42 0 0 2 
0 0 0 148 2 1 0 3 
0 0 1 0 0 0 3 3 
2 3 1 0 212 2 0 0 
3 3 3 0 227 1 1 1 
2 1 2 0 1 2 2 1 
2 3 0 0 2 2 3 2 
1 1 1 0 1 3 2 2 
1 2 1 2 225 0 2 2 
3 0 2 3 386 3 3 0 
2 2 3 1 66 345 2 0 
3 3 3 3 3 166 3 3 
0 0 1 2 1 3 2 3 
3 1 0 0 0 0 1 1 
0 1 1 3 67 85 1 2 
0 0 3 1 1 292 3 1 
0 3 2 0 0 405 0 2 
3 2 1 3 3 113 3 0 
2 0 3 0 2 73 0 1 
0 0 2 2 1 1 1 0 
0 3 0 2 2 275 3 3 
3 2 0 2 2 310 1 0 
2 0 2 2 2 197 1 2 
2 1 1 2 0 170 2 2 
2 1 2 1 0 211 2 1 
2 0 0 0 1 209 3 2 
1 2 0 0 1 200 3 2 
3 3 1 1 2 51 1 3 
0 0 2 1 3 2 0 0 
0 0 3 3 2 36 2 0 
0 2 1 1 2 0 0 3 
3 1 2 2 1 119 3 2 
2 0 1 3 1 2 0 3 
3 2 3 3 3 3 2 0 
3 3 1 2 3 1 2 2 
2 0 2 1 0 3 1 2 
2 1 2 3 0 3 0 3 
2 2 0 0 1 1 3 0 
3 2 1 0 0 3 3 1 
0 2 1 3 2 0 0 1 
3 0 3 1 0 3 2 1 
2 1 0 3 3 2 0 5 
3 2 3 3 0 1 20 3 
0 0 3 2 0 0 2 2 
0 2 1 2 2 0 3 2 
1 1 3 0 3 3 2 0 
2 1 1 0 1 1 3 2 
3 3 3 1 3 3 1 1 
2 0 3 2 0 2 2 2 
0 1 1 2 2 1 1 2 
3 1 2 2 1 3 3 0 
3 0 0 3 1 1 2 1 
3 1 1 2 0 2 0 1 
4 4 3 4 3 0 3 3 
3 1 2 3 2 0 1 2 
0 5 3 3 5 5 2 6 
0 3 0 2 2 2 0 0 
2 1 3 3 3 0 3 2 
2 1 1 0 2 1 1 0 
6 3 2 2 0 4 4 6 
1 1 1 1 3 2 2 1 
3 0 0 2 2 1 91 1 
3 2 3 3 3 3 0 3 
0 3 3 4 5 3 3 3 
1 0 1 0 3 3 3 0 
0 1 1 1 0 2 2 81 
6 6 5 4 6 5 3 6 
0 2 3 3 3 1 2 1 
3 3 3 3 3 3 150 1 
1 0 0 1 2 3 3 157 
3 3 3 0 3 1 3 172 
2 3 3 0 3 0 0 4 
3 2 0 2 1 3 19 3 
3 3 2 0 3 3 3 18 
2 3 0 1 5 3 0 214 
0 1 1 0 2 0 0 163 
0 2 2 2 3 3 2 121 
1 1 1 0 2 3 2 25 
2 2 3 2 4 6 3 247 
1 0 1 1 0 2 2 223 
3 2 3 3 3 3 3 157 
2 3 2 0 1 2 0 233 
5 6 3 1 3 3 3 45 
3 42 3 1 3 0 6 171 
3 0 2 3 1 1 2 803 
3 3 3 3 3 3 3 123 
2 2 3 7 0 1 5 5 
6 6 1 0 3 2 1 3 
3 3 0 5 6 0 3 119 
0 1 1 3 3 3 3 129 
2 0 2 3 3 3 0 2 
0 0 2 2 0 2 1 2 
0 3 1 3 3 3 3 3 
3 3 0 0 3 5 7 3 
2 3 3 3 0 3 3 0 
1 3 3 0 3 2 3 3 
0 3 1 0 3 1 3 3 
1 3 5 3 5 5 3 1 
3 3 1 3 0 3 2 1 
3 0 3 2 0 2 0 137 
4 3 2 3 1 3 3 2 
1 1 3 3 3 3 2 1 
3 3 2 3 3 3 0 3 
3 1 1 2 0 2 3 2 
3 3 0 0 0 0 1 3 
3 3 1 1 0 3 2 3 
3 3 3 3 3 1 4 1 
3 3 2 3 0 3 1 1 
3 3 3 6 7 3 6 6 
3 0 0 2 3 2 0 3 
2 0 0 3 3 3 3 3 
2 3 3 1 3 3 3 0 
1 3 6 6 5 7 7 7 
3 0 3 0 2 3 1 3 
2 3 1 0 3 3 0 2 
3 3 2 0 2 4 4 0 
20 3 3 0 3 1 0 0 
2 2 1 1 2 3 3 1 
3 3 4 3 3 3 4 3 
3 2 3 3 0 2 3 2 
3 1 1 3 2 3 4 3 
30 3 2 4 4 3 3 0 
1 3 5 6 6 2 2 3 
3 0 2 3 3 3 3 3 
1 1 1 2 2 0 2 1 
47 3 0 1 0 3 2 3 
244 5 5 5 5 6 5 6 
3 1 3 3 3 3 1 3 
3 113 3 0 2 2 2 0 
4 3 3 3 0 1 3 3 
20 1 2 0 1 3 3 3 
56 2 1 3 3 3 0 1 
86 76 3 0 3 3 2 3 
3 4 1 3 3 3 6 6 
3 2 3 1 0 0 3 0 
6 6 1 4 4 2 6 3 
71 1 1 2 1 4 0 3 
3 199 0 0 3 0 0 3 
2 225 3 3 3 1 1 1 
1 155 4 3 3 4 3 3 
0 87 2 0 3 4 4 0 
3 65 2 0 3 3 0 2 
3 185 3 3 3 3 3 0 
3 328 2 3 3 3 3 0 
0 153 3 3 3 0 3 3 
2 140 3 3 3 3 0 0 
5 6 7 7 0 6 5 3 
3 255 1 2 0 1 0 0 
2 193 1 3 3 0 1 2 
0 139 3 0 3 0 1 3 
3 3 3 3 0 3 0 3 
2 0 66 2 1 2 3 3 
1 97 0 3 1 3 3 3 
0 55 0 3 3 1 1 2 
0 0 113 2 2 2 0 1 
2 0 148 0 3 1 1 2 
2 2 0 3 3 3 3 0 
0 3 1 0 3 0 0 3 
0 43 4 1 0 0 1 0 
1 0 56 3 1 2 2 0 
1 3 15 3 3 2 2 2 
3 2 0 1 3 3 1 0 
3 1 2 3 0 3 3 2 
2 2 3 1 0 0 0 2 
TURN 11
2 2 27 2 2 0 0 1 
3 5 5 3 6 5 6 6 
3 0 0 2 1 3 0 3 
0 0 0 0 0 1 2 2 
2 0 2 3 3 3 2 2 
2 2 2 2 3 2 1 1 
0 3 0 3 3 2 0 0 
0 2 3 1 3 2 1 3 
3 0 2 3 3 1 0 1 
0 2 3 0 2 3 0 3 
1 0 0 2 3 1 2 1 
3 2 3 3 3 3 0 2 
1 3 0 2 0 3 3 3 
3 3 0 2 3 2 2 2 
3 1 3 1 6 3 3 3 
3 3 5 3 1 0 0 3 
2 2 0 1 2 2 0 0 
0 0 2 3 3 1 3 3 
1 2 1 0 2 2 2 1 
1 0 1 0 133 1 2 2 
4 3 3 4 49 1 4 3 
1 0 0 2 0 3 3 3 
1 0 1 3 1 2 0 1 
3 2 0 3 85 1 0 2 
3 2 0 2 2 0 3 2 
3 3 0 1 1 0 1 3 
2 2 0 3 3 2 3 3 
3 3 1 2 0 2 0 3 
3 4 5 6 3 3 4 2 
1 1 3 0 62 3 3 2 
3 3 3 2 1 4 0 1 
1 0 3 2 0 129 2 0 
0 0 0 2 3 11 2 2 
0 0 0 1 3 0 2 1 
6 6 3 3 6 4 4 6 
1 2 0 3 0 81 1 3 
0 2 2 0 3 223 2 0 
3 0 3 0 3 49 3 2 
0 0 0 3 0 0 3 3 
2 1 2 4 2 3 3 2 
0 3 3 3 3 124 3 2 
0 2 1 1 1 128 2 0 
3 2 3 0 1 26 3 3 
1 0 3 4 2 0 2 2 
0 2 2 1 2 73 0 2 
1 2 0 2 2 2 1 2 
3 3 3 3 3 42 4 3 
2 0 2 2 3 3 3 0 
1 2 2 2 0 1 1 1 
3 2 0 0 3 1 3 3 
2 0 3 3 0 3 2 2 
3 3 3 3 0 3 3 1 
1 2 0 1 0 2 1 1 
3 2 3 0 3 0 0 0 
3 1 3 3 3 0 3 0 
2 2 1 2 2 1 2 0 
1 3 2 2 2 0 0 0 
4 3 4 1 3 3 3 3 
3 3 3 3 3 1 0 3 
0 3 3 0 3 2 3 0 
5 3 6 4 5 4 4 3 
2 3 3 3 1 3 2 2 
6 3 2 0 3 3 0 3 
2 1 1 4 3 3 2 3 
3 1 2 2 0 3 3 3 
3 3 0 3 1 1 1 1 
5 2 3 1 2 9 0 0 
3 2 2 3 3 3 0 2 
3 5 3 2 17 3 7 7 
0 0 2 3 3 0 0 1 
2 2 0 1 2 2 1 0 
3 3 3 3 1 3 3 0 
3 1 2 3 3 2 3 1 
5 3 2 3 3 1 5 2 
0 1 1 3 2 3 2 3 
2 0 2 3 2 2 2 0 
3 1 2 7 4 1 3 3 
2 3 3 3 3 3 3 2 
0 1 3 1 1 3 3 2 
1 4 2 3 3 3 0 2 
3 0 1 2 0 2 1 0 
0 3 2 2 3 0 2 0 
6 3 1 3 1 3 2 3 
3 2 0 3 3 3 3 0 
1 0 3 0 3 3 3 151 
3 3 3 3 3 1 2 3 
3 0 3 0 3 2 212 1 
5 7 3 2 6 6 3 165 
2 3 4 2 3 3 3 29 
3 3 2 0 3 0 3 0 
3 0 3 0 0 3 3 0 
2 3 3 3 1 3 1 1 
6 6 6 4 6 3 3 3 
5 2 2 3 3 0 0 213 
2 2 3 3 3 0 3 30 
0 2 3 2 2 1 0 17 
0 1 3 0 0 2 0 20 
3 0 3 1 2 3 3 29 
3 2 3 2 0 1 0 157 
3 1 2 2 1 0 0 153 
3 3 3 3 2 3 3 6 
1 3 3 3 2 5 3 1 
4 3 6 3 1 4 3 5 
3 0 2 3 3 3 3 30 
3 0 3 3 3 3 4 115 
1 0 0 3 4 3 3 0 
3 3 3 4 3 3 5 3 
1 2 4 3 1 3 3 3 
1 3 3 1 3 0 0 0 
1 3 2 1 0 3 2 34 
2 0 0 0 3 4 4 1 
4 3 5 6 1 3 3 3 
2 3 3 2 0 2 2 3 
2 2 2 2 2 0 3 3 
1 3 3 3 0 3 2 3 
2 3 0 2 3 4 1 3 
2 3 1 1 3 0 2 3 
3 3 7 0 0 3 4 3 
3 1 4 1 3 1 3 3 
3 5 2 4 4 1 2 1 
2 3 2 0 3 1 2 2 
0 0 3 3 3 3 3 0 
2 2 0 3 1 2 2 2 
0 4 3 1 3 3 3 3 
1 2 2 2 3 2 2 1 
4 3 1 2 3 1 4 4 
7 3 2 0 3 1 3 7 
7 3 1 4 2 0 0 3 
0 3 0 1 1 3 0 0 
1 1 1 3 3 4 3 0 
2 1 3 1 3 2 3 2 
1 3 3 7 6 3 2 3 
3 3 1 3 3 3 1 1 
2 3 4 7 6 4 4 1 
3 6 3 3 0 4 1 3 
6 1 6 3 2 2 3 3 
3 76 3 3 4 6 2 3 
7 4 3 0 3 3 4 5 
3 1 3 1 4 2 3 1 
3 3 2 3 1 3 4 3 
3 6 6 6 1 1 3 3 
31 3 3 3 1 3 3 1 
3 3 3 3 3 3 6 3 
1 2 3 4 0 3 3 2 
37 5 5 2 0 0 2 2 
30 2 3 3 3 1 1 2 
4 5 3 3 4 1 1 3 
2 3 0 3 3 2 2 2 
2 1 3 2 3 1 2 0 
32 2 2 0 0 3 3 2 
1 3 3 3 3 0 1 3 
3 155 3 3 1 3 1 1 
3 23 3 2 1 3 0 3 
3 3 0 2 0 3 1 3 
3 3 5 0 0 0 1 0 
7 4 1 3 3 3 3 7 
2 83 2 2 2 3 3 3 
3 132 2 3 3 0 0 1 
0 0 0 3 3 1 1 0 
4 40 3 3 0 4 3 1 
2 141 0 3 3 1 2 3 
1 400 2 3 3 3 0 2 
0 77 4 2 3 3 2 0 
3 3 3 0 0 2 2 3 
4 3 3 2 3 3 1 3 
3 110 3 0 3 3 3 3 
4 82 7 0 2 3 2 2 
3 2 2 1 0 3 3 3 
2 3 1 1 4 3 3 3 
3 2 2 3 2 3 3 3 
3 103 3 0 0 3 1 1 
0 3 2 3 3 2 1 1 
3 1 11 0 3 2 3 3 
3 3 59 2 2 3 2 2 
3 3 1 1 3 0 3 1 
3 3 0 0 3 0 0 0 
3 3 0 2 2 1 108 4 
3 3 53 3 3 3 3 0 
3 0 3 3 3 1 0 3 
3 1 3 157 4 3 3 3 
TURN 12
1 0 1 0 1 0 0 0 
0 0 0 1 2 1 3 3 
4 3 2 2 3 3 1 4 
3 3 3 3 3 3 2 2 
0 3 3 2 2 3 1 0 
1 3 3 3 0 3 2 2 
2 5 4 7 6 3 6 1 
3 0 0 3 3 0 0 0 
0 0 3 2 3 2 3 0 
0 0 3 3 0 3 2 3 
0 3 3 3 0 3 1 3 
2 2 1 3 2 0 1 3 
3 1 4 2 3 1 3 2 
3 3 2 1 2 0 3 0 
3 3 2 0 0 2 1 0 
1 3 3 0 3 3 1 4 
1 3 3 2 91 3 1 3 
6 2 3 6 5 5 5 6 
3 2 3 3 3 1 3 3 
2 2 1 2 2 2 3 0 
0 2 3 1 3 2 1 2 
0 1 1 3 51 0 1 2 
2 0 2 1 2 2 2 0 
1 0 3 1 0 1 3 0 
3 1 0 0 3 1 3 2 
1 0 3 2 0 1 3 0 
3 2 3 2 2 1 3 3 
3 3 3 2 4 4 3 1 
3 3 1 6 3 3 3 2 
2 1 2 1 2 23 2 2 
2 1 2 3 2 1 2 2 
3 3 0 2 3 0 0 3 
1 2 2 1 2 14 1 1 
2 1 1 2 2 114 2 2 
3 2 2 0 1 1 3 3 
2 2 1 0 3 3 3 1 
2 0 2 3 0 3 1 3 
1 3 1 2 1 110 0 3 
3 3 1 2 1 47 3 0 
2 1 0 2 3 3 2 1 
0 0 3 3 3 3 1 3 
2 1 0 3 3 3 3 2 
0 1 1 1 4 162 4 4 
3 3 1 1 1 122 0 4 
0 0 2 1 2 1 3 1 
0 3 3 2 0 3 3 3 
6 2 3 0 6 61 5 3 
2 2 2 1 2 19 2 0 
0 0 2 2 0 2 0 3 
3 1 3 3 2 0 3 2 
5 6 3 2 2 2 2 6 
2 1 0 3 0 2 1 1 
3 3 4 3 5 2 3 3 
0 0 2 3 2 1 1 3 
1 1 0 0 0 2 0 0 
5 3 1 4 3 4 6 6 
0 1 2 3 2 0 0 3 
2 2 2 3 3 1 0 1 
1 4 4 3 3 1 1 3 
6 0 0 2 3 2 2 36 
3 0 2 3 0 3 0 0 
0 0 0 5 6 4 0 3 
3 0 3 1 3 0 3 3 
3 4 3 3 3 3 3 4 
3 2 3 1 3 3 2 2 
3 0 1 3 0 0 1 3 
3 1 1 2 2 3 1 3 
3 1 1 3 3 3 3 2 
1 2 0 2 2 0 3 0 
3 3 1 1 6 3 2 0 
3 6 5 3 3 5 3 6 
2 2 3 3 0 3 0 3 
3 0 3 2 1 3 3 0 
2 3 3 0 2 0 1 3 
0 1 2 2 0 2 1 2 
1 0 0 0 2 0 2 2 
2 1 1 2 3 0 3 0 
3 1 0 0 2 2 3 2 
2 2 3 2 3 3 3 3 
3 2 2 2 0 5 3 2 
2 3 1 0 3 1 3 3 
0 2 1 2 3 0 0 1 
2 3 0 1 3 3 3 0 
3 0 0 1 0 0 3 3 
3 3 3 2 1 1 3 1 
0 0 0 0 0 3 3 3 
0 3 2 2 1 2 2 1 
3 1 0 0 2 1 1 3 
6 6 3 3 3 3 0 2 
4 1 0 3 3 3 2 40 
3 3 6 5 3 3 2 70 
2 3 3 0 3 3 3 3 
1 0 2 0 0 0 5 6 
3 1 5 5 4 4 2 0 
1 3 2 2 3 3 3 90 
3 3 3 2 3 4 3 17 
5 1 2 3 3 3 0 5 
1 3 0 0 3 0 2 2 
2 2 0 3 3 0 1 0 
0 2 0 3 0 3 3 97 
2 3 2 3 3 3 3 50 
4 4 3 2 0 0 2 3 
2 0 1 1 3 3 2 2 
3 3 0 2 1 0 2 89 
3 2 0 2 6 3 3 5 
3 3 3 0 3 2 3 3 
2 3 3 2 3 3 3 0 
2 3 3 3 0 3 4 3 
1 3 2 0 1 3 3 1 
2 3 3 3 3 1 1 51 
0 1 3 3 3 3 3 0 
2 4 3 1 3 3 3 1 
4 3 7 3 3 2 2 3 
3 2 2 0 2 0 1 3 
0 1 3 3 3 3 3 3 
6 3 3 3 3 3 3 3 
0 0 1 1 4 3 2 3 
0 2 2 1 3 2 1 0 
1 2 3 6 5 5 6 1 
3 1 3 0 0 2 1 0 
3 2 2 5 3 0 1 3 
3 4 3 6 1 5 3 0 
3 3 3 3 3 3 3 3 
3 3 3 3 3 4 3 1 
6 1 2 2 1 4 2 3 
3 1 1 3 3 0 0 1 
5 6 4 6 3 1 5 6 
2 3 3 0 3 0 3 3 
2 0 74 1 0 2 2 2 
0 3 3 3 1 3 3 3 
5 6 5 4 3 3 3 3 
3 4 3 3 3 3 0 3 
3 3 3 0 1 2 0 3 
7 1 4 6 6 6 7 7 
0 0 4 1 1 3 1 1 
2 1 3 2 0 0 1 1 
0 0 2 1 1 2 4 2 
1 3 3 3 3 2 2 2 
0 3 1 2 0 3 3 3 
5 1 3 2 3 4 3 3 
3 0 3 1 2 0 0 2 
0 3 2 0 3 3 2 1 
3 1 4 2 0 3 3 4 
3 2 5 3 0 3 5 3 
2 3 3 2 3 3 2 3 
63 7 4 2 3 2 3 1 
0 110 3 4 3 4 3 2 
2 0 3 3 1 2 2 0 
3 3 4 2 0 0 3 3 
1 0 3 3 1 2 3 0 
1 1 1 3 3 0 3 1 
2 54 3 3 4 3 3 3 
1 3 3 2 3 5 5 1 
3 22 1 2 1 3 0 3 
3 2 2 3 3 1 2 2 
4 3 4 3 3 1 1 4 
6 85 5 7 1 3 1 3 
0 3 3 3 2 3 3 0 
1 3 6 6 1 1 2 1 
0 1 1 1 0 1 0 3 
0 0 2 2 2 0 3 2 
3 163 3 0 2 2 3 2 
1 2 0 3 3 4 4 3 
0 3 2 0 3 2 3 2 
3 0 3 4 3 3 1 3 
0 97 3 2 0 3 2 3 
2 3 2 1 3 2 6 3 
3 3 3 3 3 3 4 3 
4 5 1 3 6 6 3 4 
2 1 0 6 1 3 2 0 
3 0 2 0 1 0 3 0 
5 4 3 3 4 4 7 5 
1 0 72 3 0 2 3 3 
2 2 0 2 3 3 3 2 
3 3 6 6 3 1 3 2 
3 0 3 3 3 0 3 0 
3 2 3 3 3 3 3 3 
2 0 0 2 3 3 0 3 
0 3 71 3 3 1 1 1 
3 3 3 2 1 1 2 2 
TURN 13
1 0 0 0 1 1 1 0 
1 3 3 3 1 3 3 2 
0 2 6 3 1 1 3 2 
3 3 2 1 0 2 1 1 
0 3 2 3 3 4 3 2 
1 1 0 3 0 3 3 3 
3 1 1 2 0 2 3 3 
3 2 0 0 0 0 3 3 
2 2 3 0 3 1 3 1 
1 1 0 3 3 3 3 3 
1 1 3 0 2 1 3 3 
2 0 2 3 3 0 1 3 
2 2 3 0 2 3 3 0 
3 2 0 3 3 0 3 3 
0 0 3 1 3 3 0 0 
4 1 0 1 3 3 2 6 
0 3 3 2 3 2 1 2 
3 2 3 1 16 0 1 0 
4 3 3 1 3 3 3 1 
0 2 3 0 3 3 0 3 
0 3 3 3 0 2 0 2 
3 3 2 0 3 3 0 3 
1 3 3 2 0 3 3 1 
0 3 2 3 2 1 3 3 
2 0 1 3 0 0 1 3 
0 2 0 1 2 0 0 0 
4 0 3 3 106 5 3 0 
3 3 1 2 2 2 1 2 
3 4 1 3 3 0 1 2 
0 3 3 3 1 2 0 3 
3 0 3 1 0 1 1 3 
2 2 2 2 3 0 0 0 
0 4 3 2 4 3 3 3 
4 3 3 3 1 137 1 2 
2 3 2 0 3 157 3 3 
3 3 3 3 3 1 0 3 
0 2 3 3 0 0 3 3 
3 0 3 2 3 50 1 6 
1 0 3 2 1 151 3 0 
2 2 3 2 2 35 1 2 
3 3 0 3 3 0 3 0 
0 3 3 3 1 2 3 3 
0 2 2 0 2 45 3 0 
1 3 2 3 0 51 2 3 
0 3 1 1 2 1 2 1 
3 0 3 0 3 2 3 3 
4 4 1 3 2 1 3 3 
0 3 3 3 0 1 0 3 
2 6 3 3 2 55 5 2 
2 3 3 3 2 1 1 0 
2 2 2 1 2 0 2 2 
2 1 2 0 1 2 1 2 
0 0 1 2 2 0 2 1 
0 1 0 3 3 3 0 3 
2 2 1 3 0 1 0 3 
1 0 2 0 3 0 2 1 
6 6 6 5 4 3 5 6 
2 2 3 2 2 1 1 2 
3 1 1 3 1 2 2 0 
1 2 2 1 3 3 3 0 
3 2 3 1 0 2 0 0 
3 1 3 3 2 2 1 0 
5 3 4 5 5 3 0 2 
2 0 2 1 0 0 3 2 
3 3 2 2 3 3 1 2 
0 3 3 1 3 0 2 0 
0 2 3 3 0 3 3 3 
3 0 0 2 2 2 2 58 
3 6 4 2 3 1 3 2 
6 5 6 2 2 2 3 3 
0 113 1 2 3 3 0 3 
0 3 1 0 2 2 2 2 
0 1 0 1 1 3 0 1 
1 0 3 3 3 0 3 2 
0 3 5 4 3 2 1 3 
0 2 5 0 2 1 0 2 
3 4 2 0 3 3 0 0 
1 3 0 3 3 1 2 3 
2 2 1 0 1 0 0 0 
1 0 1 0 0 0 3 2 
2 1 0 3 3 2 2 0 
0 3 2 0 3 0 2 0 
3 3 6 6 5 5 3 3 
1 3 3 3 2 1 4 4 
1 0 3 3 0 1 2 2 
3 3 1 3 0 0 3 0 
3 3 2 3 3 1 3 0 
0 3 3 3 4 3 3 4 
0 3 3 1 0 1 3 3 
1 1 2 3 2 2 1 1 
3 3 3 3 3 3 0 117 
3 0 0 0 3 3 2 78 
1 1 6 5 2 2 3 1 
1 3 3 2 1 1 4 3 
2 2 0 1 1 3 3 0 
3 0 2 2 1 3 1 176 
3 6 3 1 1 0 1 81 
0 2 1 2 2 2 1 2 
2 3 3 2 1 4 1 6 
1 6 1 3 3 3 3 3 
3 3 3 3 1 3 3 26 
1 2 1 3 3 3 0 42 
1 4 4 4 6 3 2 0 
3 1 3 1 3 1 0 1 
1 1 0 2 3 0 0 2 
1 1 0 3 1 0 1 182 
0 2 0 3 3 3 3 3 
0 1 0 3 3 3 3 0 
3 0 1 0 3 3 2 3 
4 3 1 3 6 6 7 4 
0 3 3 0 0 1 3 0 
4 7 1 4 0 6 5 1 
0 1 3 2 2 3 0 3 
2 2 0 0 3 0 3 2 
0 2 3 2 0 2 0 2 
0 2 0 3 3 1 3 4 
1 3 2 1 3 3 0 3 
0 2 0 3 3 1 2 3 
3 3 2 1 3 2 3 3 
3 2 1 0 1 0 3 3 
1 4 3 3 3 0 3 3 
3 1 1 3 6 3 3 1 
3 3 1 1 3 3 3 2 
3 5 5 3 0 2 3 3 
4 4 3 7 5 1 1 5 
0 5 6 3 0 6 3 3 
3 1 3 3 2 3 3 2 
3 1 1 1 0 3 3 3 
1 3 0 1 3 0 2 1 
1 2 2 3 3 1 3 3 
3 0 3 2 3 3 0 3 
1 0 3 1 3 4 0 3 
0 3 0 3 3 1 3 0 
3 3 0 0 3 3 0 1 
1 4 3 2 1 1 2 0 
3 2 2 2 2 4 3 0 
1 4 1 1 3 3 3 1 
45 2 3 1 4 4 3 2 
7 2 4 0 3 2 3 4 
4 3 6 3 5 2 3 4 
2 1 4 3 1 2 1 1 
4 1 3 3 3 2 2 1 
13 3 3 3 1 3 3 3 
0 3 3 5 4 1 6 6 
3 4 1 7 3 1 6 6 
3 3 1 2 0 3 3 0 
1 2 5 4 4 5 6 7 
0 3 1 0 3 0 3 2 
3 3 3 2 2 2 3 0 
6 3 6 2 6 6 6 6 
0 1 1 0 1 0 3 3 
2 2 3 3 3 3 3 2 
2 2 0 2 2 3 3 5 
4 3 4 3 3 3 2 4 
2 1 3 3 47 3 3 3 
0 2 0 3 3 2 0 0 
4 1 2 3 2 3 3 0 
1 33 3 3 0 2 3 1 
0 16 3 1 3 3 3 3 
2 4 4 2 1 3 3 3 
2 3 1 4 3 2 0 3 
3 1 3 3 3 3 0 3 
4 3 2 1 3 1 1 4 
5 4 0 4 4 3 4 5 
3 3 1 1 2 2 3 3 
4 4 3 3 1 3 1 3 
0 1 0 2 0 2 2 0 
1 3 1 0 0 0 3 2 
1 3 3 4 3 6 6 5 
1 0 2 1 0 1 3 0 
0 1 3 3 3 1 0 2 
1 2 0 3 4 4 4 2 
3 4 1 4 1 0 3 2 
4 1 2 3 3 2 3 3 
3 3 2 1 4 2 0 0 
3 3 0 3 1 3 1 2 
3 2 3 3 1 3 2 3 
0 3 2 3 4 1 0 3 
3 2 1 3 1 3 0 1 
2 38 0 3 2 1 3 0 
TURN 14
1 0 0 1 1 1 1 1 
1 0 2 2 0 3 3 1 
0 0 1 2 0 0 0 0 
5 4 3 3 2 3 0 4 
3 0 3 3 2 2 0 3 
3 1 1 1 2 1 0 3 
0 2 2 3 1 0 0 2 
3 2 1 1 0 3 3 0 
1 3 5 5 6 6 5 5 
0 2 0 2 0 1 0 0 
1 2 2 2 0 3 3 2 
3 3 3 2 3 3 6 4 
1 3 3 0 3 0 0 2 
1 3 0 0 1 3 3 0 
3 3 3 3 3 5 3 3 
0 0 3 0 3 1 3 3 
0 2 2 1 3 2 2 1 
2 3 0 0 0 1 4 4 
0 3 3 3 3 4 2 4 
6 6 3 7 0 6 6 6 
2 2 1 2 2 87 2 2 
0 0 2 0 0 1 0 2 
3 1 3 3 41 2 0 0 
2 1 0 3 1 0 1 1 
2 0 3 3 1 0 0 3 
6 1 2 0 28 6 4 3 
2 1 2 2 3 3 0 3 
2 0 1 2 3 1 3 1 
1 1 3 3 1 3 0 0 
2 1 1 2 2 5 1 0 
2 2 2 1 1 7 1 1 
3 0 3 3 0 3 3 3 
6 3 4 3 6 6 6 4 
2 2 1 1 2 22 1 2 
3 3 3 3 1 0 0 0 
5 5 0 3 1 5 5 5 
2 1 1 3 3 0 3 3 
3 2 3 3 2 3 0 3 
5 5 1 7 4 6 6 3 
0 0 3 2 1 0 2 2 
2 3 0 3 3 2 3 3 
2 1 3 3 1 1 1 0 
2 2 0 0 2 0 0 2 
3 1 2 3 0 3 0 3 
5 5 3 1 3 0 6 7 
2 0 3 2 0 135 0 3 
4 2 2 3 3 3 1 3 
3 3 3 4 2 2 4 2 
3 3 0 3 3 1 3 2 
0 1 2 1 0 3 3 3 
2 0 4 1 3 3 6 3 
0 2 3 1 0 1 1 3 
3 1 2 2 3 3 2 2 
2 2 2 0 3 2 3 0 
0 3 3 3 3 3 3 3 
0 1 0 2 0 3 0 3 
0 0 0 2 0 3 3 2 
2 2 2 0 3 3 3 3 
2 0 0 0 0 2 0 3 
3 2 0 3 3 3 3 2 
2 3 6 6 6 1 2 1 
0 0 2 2 2 0 2 3 
3 1 0 0 0 3 3 3 
5 6 3 6 3 6 5 5 
1 3 3 3 1 0 1 3 
3 2 1 0 3 3 1 1 
3 1 0 3 3 0 0 3 
1 0 1 1 1 1 3 2 
0 1 0 2 4 3 2 2 
3 4 6 3 3 2 3 3 
3 1 3 3 3 1 0 0 
1 0 2 3 2 0 3 2 
1 1 2 0 2 3 3 2 
3 0 3 5 4 4 1 3 
3 0 2 0 0 0 3 3 
1 3 0 0 1 1 1 2 
3 1 2 1 3 3 3 2 
0 3 2 0 1 1 2 2 
2 3 0 2 3 1 2 1 
2 2 2 3 2 3 0 2 
3 6 3 3 2 4 0 0 
2 1 0 1 3 0 2 2 
3 1 2 2 0 0 2 1 
1 3 1 1 0 3 3 0 
3 3 2 3 3 4 3 2 
1 2 3 3 1 3 1 2 
3 1 7 2 3 3 3 3 
1 3 3 3 2 0 0 43 
0 3 1 3 0 1 2 1 
3 0 3 1 3 1 3 3 
3 1 0 3 2 3 0 0 
1 2 3 3 1 3 1 3 
3 2 0 3 2 2 3 98 
6 5 3 5 3 3 5 3 
1 0 0 0 2 2 2 1 
2 0 2 3 0 0 2 0 
3 6 1 1 2 2 6 5 
3 2 3 2 3 3 3 3 
2 2 0 0 0 3 2 1 
2 6 5 6 6 5 5 4 
1 0 3 1 0 3 0 3 
5 7 3 2 2 3 3 2 
1 1 3 3 0 0 2 62 
3 2 6 6 3 0 1 1 
0 2 3 3 3 2 0 0 
3 0 1 2 0 3 1 1 
3 3 2 0 2 3 1 315 
3 0 2 3 2 1 2 2 
1 1 3 3 0 2 3 0 
0 3 4 3 3 0 3 2 
0 3 1 0 2 3 2 2 
4 4 3 5 3 6 1 2 
2 0 5 6 4 7 7 5 
3 0 0 0 2 3 4 3 
4 4 3 1 3 4 5 4 
2 3 3 1 1 3 0 1 
4 3 3 3 3 3 2 3 
1 3 4 3 4 3 1 1 
4 3 1 4 6 7 2 4 
0 0 3 3 3 3 3 2 
3 3 4 3 3 6 3 3 
4 3 2 6 3 3 5 7 
3 0 2 4 4 2 4 1 
1 4 0 3 1 6 4 3 
1 4 4 3 6 3 3 9 
3 0 3 3 1 0 3 0 
3 4 1 5 3 0 3 3 
6 3 2 3 1 0 0 5 
3 0 3 1 1 0 0 1 
3 6 0 1 3 2 0 0 
3 2 3 2 0 0 3 1 
5 3 7 7 4 5 1 5 
2 0 3 3 3 0 3 3 
5 4 6 6 6 6 3 5 
1 1 0 3 1 2 3 0 
0 3 1 3 3 3 3 3 
3 4 2 0 0 3 0 0 
6 2 5 1 4 2 0 6 
0 3 0 1 1 0 2 2 
1 6 3 3 3 3 3 1 
1 3 3 3 4 3 3 3 
7 7 4 5 3 3 4 4 
0 0 3 3 4 1 4 4 
2 3 1 1 2 0 1 3 
0 1 3 3 0 3 3 3 
6 6 3 7 5 3 3 7 
3 3 4 3 4 7 6 1 
3 0 0 1 0 3 3 3 
116 1 3 3 0 1 2 2 
3 4 1 1 3 3 0 1 
0 23 3 4 0 3 0 3 
3 3 3 3 3 0 2 0 
4 3 2 3 3 0 5 7 
4 1 3 3 3 7 9 3 
3 42 5 0 2 3 3 3 
1 3 3 0 3 1 3 1 
2 0 3 3 3 1 0 0 
3 3 3 2 0 1 3 3 
0 0 3 0 3 1 3 0 
3 22 3 1 3 3 1 1 
3 5 2 1 3 4 3 2 
3 1 0 3 1 1 3 1 
0 1 2 2 1 0 0 0 
3 3 3 3 3 1 2 1 
3 14 0 3 3 3 3 3 
3 41 2 4 0 3 3 3 
2 3 3 3 2 6 3 3 
3 3 3 3 4 3 6 6 
3 3 1 3 3 3 3 3 
3 3 3 3 0 3 5 3 
3 0 3 0 3 3 1 1 
1 1 5 3 1 1 6 4 
3 0 1 3 3 0 0 0 
1 3 3 0 1 4 1 2 
1 3 0 3 3 3 3 3 
0 3 3 3 3 3 3 2 
2 0 0 1 2 2 2 0 
1 1 3 2 3 3 3 2 
0 3 3 3 2 3 0 0 
1 3 3 2 1 3 0 3 
TURN 15
1 1 1 0 0 0 1 0 
0 3 0 0 3 3 2 3 
3 5 4 4 4 4 3 4 
1 0 3 3 3 3 0 3 
1 3 3 3 2 3 1 1 
0 0 3 6 6 3 3 2 
2 2 2 3 1 1 0 3 
2 2 2 2 2 2 0 2 
3 0 3 0 2 0 2 0 
3 1 1 2 2 0 2 2 
1 3 0 2 2 2 2 2 
1 0 1 1 0 3 3 3 
2 1 0 3 0 0 0 0 
3 3 0 1 1 2 99 2 
5 3 7 7 6 6 6 5 
0 2 2 0 0 2 2 3 
1 0 2 3 3 3 3 3 
3 2 2 0 3 2 0 2 
0 2 0 3 0 0 3 3 
2 1 2 2 1 0 1 2 
2 1 0 3 1 1 1 2 
2 3 0 0 0 1 0 1 
0 2 2 0 0 2 0 2 
3 3 3 3 38 3 3 3 
1 1 3 0 3 4 2 2 
2 1 3 0 3 0 3 2 
0 3 3 2 0 2 3 0 
0 0 3 3 4 0 0 3 
1 3 3 3 3 0 3 2 
0 3 2 0 0 0 2 2 
1 2 1 2 1 3 1 2 
3 2 3 0 0 207 3 2 
3 3 6 6 6 6 3 3 
3 0 3 1 3 1 1 3 
1 0 0 2 3 2 1 0 
0 3 2 1 1 3 3 3 
0 0 2 2 1 81 0 0 
3 2 1 2 0 1 1 1 
3 0 3 2 3 3 0 4 
0 2 3 3 1 2 0 0 
2 2 0 1 4 3 3 3 
1 4 3 1 3 3 6 1 
0 2 3 3 1 3 3 2 
0 3 3 3 3 0 3 3 
2 0 3 0 1 1 3 3 
3 3 1 0 3 2 1 0 
3 0 5 1 2 3 5 2 
0 2 0 21 3 3 3 3 
0 3 1 0 2 6 3 3 
3 3 2 1 0 0 2 0 
2 2 0 2 2 0 0 3 
2 3 3 2 3 0 2 3 
4 6 3 0 0 1 0 3 
0 0 2 1 1 2 2 0 
2 1 2 2 2 2 1 2 
0 0 2 3 2 2 2 0 
6 5 3 3 3 5 6 6 
3 3 0 2 2 3 1 3 
0 2 2 2 2 3 1 1 
3 3 1 3 3 1 2 2 
3 1 2 2 3 3 3 3 
1 0 2 1 1 2 1 0 
3 2 3 3 0 2 0 3 
2 0 3 0 3 2 0 3 
0 1 3 1 2 3 3 1 
0 0 3 1 0 1 0 3 
2 3 1 3 0 1 2 0 
3 0 1 6 0 2 3 3 
1 2 1 1 1 2 2 0 
3 3 3 1 3 3 2 2 
3 0 2 0 3 0 0 2 
0 3 2 3 0 94 3 6 
2 3 3 0 1 0 2 2 
2 23 0 1 2 3 0 1 
3 3 3 0 3 0 3 47 
3 3 2 3 3 1 1 3 
1 1 0 3 3 1 1 0 
3 2 4 3 3 0 2 0 
6 5 7 3 3 1 0 3 
2 3 2 3 6 3 4 3 
3 3 3 3 1 3 3 0 
3 0 3 6 3 2 3 3 
3 0 2 2 3 6 1 0 
3 2 3 0 3 1 3 2 
1 1 3 5 3 3 2 3 
1 6 6 3 1 1 1 3 
3 3 0 3 3 1 3 0 
0 0 0 3 3 1 0 2 
1 2 4 4 2 2 2 3 
3 1 3 3 3 3 2 39 
3 2 3 0 3 1 0 0 
3 5 3 3 2 0 3 1 
0 6 5 6 1 3 3 3 
3 3 0 0 3 3 2 0 
3 1 0 4 5 2 3 15 
3 3 2 0 3 2 3 1 
2 2 0 3 3 5 2 0 
2 2 3 0 0 3 3 3 
0 3 2 2 1 4 3 0 
5 6 2 2 7 0 3 3 
3 2 3 3 3 3 1 1 
2 6 5 3 0 3 0 2 
4 1 3 3 3 3 2 1 
2 2 1 2 0 6 1 1 
3 3 0 3 3 3 0 3 
5 5 22 3 3 1 2 0 
0 2 2 0 3 2 1 0 
3 5 3 3 3 1 39 1 
3 1 0 3 3 2 2 118 
4 3 1 3 6 3 2 3 
2 2 3 1 1 1 3 2 
3 3 7 6 7 3 3 2 
0 3 3 3 2 3 3 3 
3 3 0 1 0 0 2 2 
0 3 2 0 3 2 0 3 
2 1 6 6 6 3 3 1 
0 0 3 2 3 3 2 1 
2 3 3 1 4 4 0 0 
6 6 5 0 3 3 3 1 
2 6 6 1 3 3 3 3 
4 4 4 3 5 3 2 5 
0 1 2 0 2 3 1 3 
1 3 0 2 3 2 3 0 
1 3 0 3 2 1 1 3 
4 3 3 5 3 3 1 2 
0 3 1 1 3 0 1 2 
3 5 6 6 6 6 5 5 
2 2 3 3 6 0 0 3 
0 3 0 3 2 0 1 3 
2 1 4 4 3 3 2 3 
0 1 3 3 2 3 6 2 
2 2 3 3 5 2 7 6 
4 3 1 3 4 3 3 5 
3 3 4 3 2 3 4 2 
1 4 3 6 6 3 3 4 
3 5 4 5 3 3 0 0 
2 3 3 3 3 3 3 1 
3 3 2 0 2 1 3 1 
3 0 3 3 5 3 1 4 
3 2 2 3 3 0 3 3 
0 0 0 1 3 0 4 3 
3 1 0 2 3 1 1 4 
2 2 4 4 0 3 3 2 
3 3 6 1 3 3 3 3 
5 3 2 1 3 2 3 3 
7 0 6 7 2 4 5 7 
3 3 3 0 0 3 2 0 
4 3 6 7 4 7 6 7 
3 3 3 4 3 0 3 4 
3 1 5 7 4 3 2 3 
3 3 0 3 2 1 1 3 
2 3 0 3 5 4 0 3 
3 4 1 1 5 3 4 3 
1 6 2 1 4 3 9 7 
1 3 2 3 1 1 4 3 
6 5 5 4 4 4 3 6 
3 0 3 4 3 3 3 4 
3 3 2 2 3 2 3 1 
3 6 6 4 4 4 6 3 
3 3 0 2 2 2 3 3 
2 3 0 3 1 4 3 0 
5 4 1 3 4 4 4 5 
0 90 4 3 3 2 3 3 
1 3 3 0 3 0 0 3 
3 3 2 3 3 3 2 3 
3 2 0 1 2 1 1 2 
0 0 0 0 3 3 0 0 
2 3 2 0 4 1 4 0 
1 3 3 0 3 3 3 1 
3 2 3 3 3 4 4 1 
0 2 2 1 2 1 3 2 
1 4 0 2 3 3 3 2 
1 3 3 2 0 3 3 1 
3 3 3 1 2 2 3 3 
3 0 3 2 3 2 0 0 
3 0 1 3 0 1 3 1 
0 2 0 2 0 0 3 0 
3 3 1 3 0 0 3 3 
0 1 3 0 2 2 1 2 
2 0 2 3 0 3 1 1 
TURN 16
1 0 1 1 0 1 1 0 
0 3 3 2 1 3 3 2 
3 2 0 1 3 4 3 3 
1 3 0 3 0 2 3 2 
4 3 1 3 3 2 3 3 
0 1 2 3 0 3 3 1 
2 0 3 3 2 2 3 0 
3 3 1 2 0 1 2 2 
3 1 1 3 3 1 2 3 
1 3 3 3 2 3 2 2 
3 1 3 0 3 1 3 3 
3 1 1 2 0 3 3 1 
1 3 1 4 1 3 2 1 
2 0 2 1 2 1 3 1 
2 2 0 3 2 3 3 3 
0 2 3 3 3 2 3 3 
5 3 1 2 2 3 3 0 
3 0 2 0 2 0 3 3 
0 0 3 3 0 3 2 1 
3 3 0 3 3 1 2 3 
3 3 3 1 0 3 3 0 
3 3 3 0 2 0 0 3 
0 3 1 2 2 1 3 1 
2 0 3 3 3 3 3 4 
0 3 3 3 3 0 2 0 
4 3 6 5 3 6 3 1 
0 2 0 3 2 3 3 3 
1 3 1 1 3 1 3 3 
2 0 1 0 0 3 1 2 
0 3 3 3 0 3 2 2 
3 1 0 3 1 3 3 3 
0 2 0 0 0 0 3 2 
3 0 3 0 0 3 3 3 
3 2 2 2 2 0 3 2 
3 1 3 3 3 1 0 3 
0 0 0 0 2 0 0 1 
4 0 3 3 0 3 6 6 
2 0 0 3 2 1 0 2 
2 2 2 0 2 3 1 2 
2 2 0 3 3 3 2 2 
1 1 2 0 0 2 0 0 
1 3 1 0 2 0 0 0 
3 0 3 0 0 3 0 3 
2 0 0 3 3 3 0 2 
3 2 1 1 2 0 3 2 
6 3 5 1 4 3 6 6 
1 1 1 0 2 2 1 2 
3 3 3 3 2 2 3 3 
3 3 0 1 3 2 3 3 
1 2 0 1 1 3 2 2 
1 1 0 0 2 2 0 0 
3 0 2 3 0 1 0 1 
3 3 3 0 3 3 3 0 
0 0 3 3 0 0 2 2 
3 2 1 4 1 3 1 3 
3 1 0 6 3 3 6 5 
6 6 3 3 0 3 3 3 
3 2 2 3 3 3 0 3 
3 3 3 1 3 0 1 3 
3 0 5 3 6 5 3 3 
0 3 3 0 2 2 0 0 
0 0 0 1 2 1 2 1 
0 3 1 0 3 1 0 2 
6 6 4 6 3 1 2 0 
3 0 3 2 1 1 2 3 
0 2 1 1 1 0 2 1 
3 2 4 3 1 3 2 1 
1 0 2 3 3 1 1 2 
0 0 3 3 0 0 3 2 
0 1 3 3 3 4 3 3 
1 3 3 2 0 3 2 0 
1 1 2 1 3 0 3 1 
7 3 7 7 4 3 6 7 
3 0 3 3 3 1 1 3 
3 2 2 4 3 2 0 2 
1 0 3 3 3 3 0 1 
2 1 1 6 3 3 1 0 
3 1 0 0 1 3 3 3 
3 3 4 1 0 3 0 1 
2 0 2 2 3 0 0 0 
3 3 2 2 5 7 7 0 
0 3 1 3 2 0 2 2 
2 0 3 3 3 3 3 14 
2 3 0 0 3 3 0 1 
0 3 2 1 1 0 1 3 
3 6 4 7 3 4 5 5 
1 1 2 3 3 3 1 3 
3 3 4 5 3 3 3 3 
3 3 0 1 3 6 6 6 
3 3 2 3 3 1 3 3 
1 1 2 0 3 1 1 2 
3 1 2 1 0 2 2 2 
2 3 0 3 2 2 2 2 
3 2 5 4 4 4 3 6 
3 2 1 0 3 1 3 1 
3 2 2 3 0 2 1 3 
3 5 1 4 2 1 0 3 
3 0 3 3 3 2 3 0 
3 3 2 3 1 1 2 6 
3 1 3 0 0 0 3 0 
0 0 0 0 3 1 0 2 
0 1 0 1 3 3 3 3 
3 0 2 0 5 4 3 3 
3 3 3 3 1 2 3 2 
1 3 1 2 2 2 3 3 
3 3 0 3 3 0 3 3 
1 3 1 3 1 1 2 1 
3 0 1 0 3 3 0 3 
3 3 6 0 5 6 3 1 
1 3 5 6 3 3 2 3 
2 4 1 3 0 1 3 3 
0 2 3 2 3 3 2 3 
1 2 1 1 1 3 3 3 
3 3 3 2 2 3 0 2 
3 2 3 0 1 3 3 0 
6 1 3 2 2 3 4 5 
3 2 0 3 3 5 2 1 
3 0 0 0 0 3 3 3 
0 3 3 0 3 3 3 3 
3 2 3 3 0 0 0 0 
3 2 2 3 1 0 3 3 
6 5 5 6 1 3 3 5 
4 3 3 3 5 3 1 1 
2 3 3 3 3 0 3 3 
3 3 1 4 3 3 3 3 
3 3 3 2 3 3 4 0 
3 3 3 4 4 4 3 1 
4 2 1 2 7 6 6 4 
0 3 2 0 3 2 3 3 
3 1 1 4 4 5 3 3 
0 3 2 3 2 1 9 6 
4 3 4 4 3 6 5 1 
6 4 3 3 3 2 3 2 
4 3 3 1 1 4 3 2 
5 5 2 2 2 3 2 4 
2 2 2 3 3 3 3 3 
3 4 3 2 1 3 2 3 
3 2 3 0 0 3 3 2 
4 3 6 6 3 3 3 3 
1 3 3 3 1 3 3 3 
1 2 3 2 3 0 0 3 
0 0 0 3 0 3 3 2 
6 6 6 3 1 3 4 6 
2 2 3 0 0 2 1 2 
61 1 3 3 3 0 1 2 
2 0 2 0 3 0 2 2 
4 3 3 4 3 2 2 0 
0 0 2 3 3 0 3 3 
4 4 0 1 4 4 3 1 
0 3 3 4 1 1 2 0 
1 3 3 1 1 3 6 3 
3 3 1 1 4 3 4 4 
3 3 1 2 3 3 3 0 
0 0 86 4 4 2 2 0 
0 0 3 3 2 7 0 2 
0 3 3 1 1 1 2 2 
3 0 3 3 1 2 3 0 
1 2 0 1 1 3 2 1 
1 1 3 3 3 2 2 3 
3 0 3 2 3 5 2 2 
7 6 5 3 6 7 5 5 
0 130 2 3 3 3 1 1 
2 2 0 2 3 6 6 0 
3 0 2 3 3 1 3 4 
3 3 3 2 3 3 3 3 
3 2 4 4 2 3 3 2 
0 2 3 2 0 0 3 3 
0 0 0 0 2 2 1 3 
1 4 0 4 3 3 0 4 
3 0 2 0 2 2 3 0 
0 2 0 3 3 0 3 1 
2 0 3 1 1 2 0 2 
0 0 0 3 1 3 3 0 
0 3 0 0 0 3 0 0 
0 1 1 3 2 0 3 3 
3 2 3 0 2 3 4 4 
0 0 3 3 3 3 3 0 
1 3 3 3 0 3 3 41 
1 3 3 0 3 1 2 3 
1 2 3 3 3 1 2 3 
TURN 17
0 1 2 0 1 1 0 1 
3 3 0 2 3 3 0 0 
3 3 3 2 3 3 0 3 
0 1 4 3 3 3 0 1 
2 1 3 1 1 0 1 2 
4 4 1 3 0 2 2 2 
4 3 3 2 1 2 3 2 
1 1 1 2 0 3 1 1 
0 2 2 1 0 3 0 2 
2 0 2 0 2 1 0 2 
0 1 0 2 2 3 3 3 
2 0 2 0 1 0 3 3 
5 6 5 3 5 3 6 5 
3 0 2 2 1 1 3 2 
3 3 2 2 3 2 3 2 
3 2 0 0 0 1 2 0 
0 3 1 0 2 0 2 1 
2 0 1 1 1 0 3 3 
2 2 3 3 1 3 2 3 
1 2 2 1 2 0 0 3 
2 3 2 0 0 3 1 4 
3 2 2 0 1 3 1 3 
0 2 0 2 3 2 2 0 
4 3 0 0 3 3 0 2 
2 0 0 1 1 2 2 2 
2 1 2 1 15 2 2 2 
0 3 0 3 3 3 2 3 
3 3 3 3 3 43 1 1 
1 3 0 2 2 1 2 3 
0 0 3 1 0 1 2 2 
3 1 0 0 1 1 2 3 
3 3 3 3 0 3 3 3 
2 3 0 1 3 93 3 3 
1 4 1 3 3 5 6 3 
3 0 0 2 3 3 3 3 
2 0 3 3 3 1 2 12 
1 1 2 3 3 1 3 3 
3 3 1 1 0 2 3 3 
3 3 2 0 0 3 3 0 
0 1 3 3 2 1 3 3 
3 3 1 3 2 3 2 3 
0 0 3 3 3 1 2 0 
1 2 0 2 0 16 0 2 
2 0 0 3 1 2 2 3 
0 0 3 0 3 0 0 3 
2 1 3 1 0 1 1 2 
1 1 3 4 1 3 2 2 
3 2 7 3 2 1 0 3 
3 0 1 1 3 0 1 2 
3 1 3 1 1 0 3 3 
5 5 3 6 0 1 3 6 
3 4 0 3 1 23 2 0 
1 2 3 3 1 0 1 1 
2 2 0 0 3 3 3 1 
5 6 3 7 6 1 3 6 
0 0 3 0 3 3 1 2 
7 1 1 1 3 6 4 3 
3 3 2 2 1 3 3 2 
2 3 0 0 3 0 3 1 
3 2 1 2 0 3 4 0 
3 3 0 0 6 2 0 6 
0 2 2 3 1 3 3 3 
0 0 2 2 1 0 2 3 
0 2 0 3 6 1 1 1 
3 1 3 2 1 1 2 3 
6 6 5 6 3 7 6 3 
2 3 0 2 0 3 3 0 
0 0 0 0 0 2 0 1 
3 2 2 2 1 0 145 3 
1 0 1 1 2 3 0 2 
0 0 3 1 2 1 1 1 
3 0 3 3 1 3 3 3 
1 1 1 1 1 2 3 1 
3 2 0 3 2 3 3 0 
3 0 1 0 3 0 0 3 
0 3 3 2 5 5 1 3 
2 3 3 3 2 1 0 0 
3 3 3 2 1 2 0 2 
2 1 2 2 1 1 1 1 
0 2 2 2 1 3 3 1 
3 3 0 3 3 3 2 2 
3 1 0 3 2 2 0 0 
0 3 3 1 3 2 2 3 
3 3 2 0 0 3 7 4 
3 1 2 0 2 1 3 0 
0 2 3 2 2 0 3 3 
3 2 1 3 2 2 3 1 
3 2 3 2 3 2 0 3 
3 2 2 3 2 2 0 3 
0 3 2 0 3 2 2 0 
6 3 2 3 0 3 3 3 
1 3 3 3 1 4 3 3 
0 3 3 2 3 2 3 3 
2 1 3 2 1 0 0 3 
3 3 3 3 3 2 3 1 
3 1 3 1 0 1 3 4 
2 1 1 1 2 3 3 1 
2 0 3 0 1 3 1 0 
3 3 3 3 3 0 2 0 
1 3 0 3 3 3 1 6 
2 3 3 3 3 2 3 3 
3 3 3 3 0 0 3 5 
0 3 3 2 2 2 3 2 
2 3 1 3 3 1 1 1 
0 1 0 0 0 2 3 3 
3 3 3 3 0 3 0 1 
3 1 1 0 0 3 2 1 
2 0 2 3 3 3 3 1 
3 4 4 4 4 2 3 1 
3 3 3 1 5 3 3 3 
1 3 3 0 0 3 0 301 
1 3 2 3 3 1 1 3 
2 3 3 3 5 7 2 0 
3 4 1 2 3 3 2 2 
2 3 2 2 4 2 1 3 
2 2 3 3 2 2 3 2 
6 6 6 7 7 5 5 6 
2 2 2 2 3 3 3 0 
7 5 3 3 0 2 7 5 
3 3 3 1 3 3 6 3 
3 3 3 1 1 2 3 0 
1 1 3 3 0 3 2 1 
0 2 4 3 2 3 3 2 
0 2 2 6 4 3 3 3 
2 1 1 3 3 0 2 2 
7 0 3 3 1 4 1 4 
3 6 5 1 3 3 2 3 
4 1 3 3 0 3 4 4 
2 4 3 1 4 3 1 4 
0 0 4 4 1 3 4 2 
0 1 3 3 0 3 3 3 
3 3 3 2 1 1 3 3 
7 7 1 3 6 3 6 6 
4 3 4 3 0 0 3 3 
3 2 3 4 3 2 0 3 
7 4 2 0 3 3 3 3 
3 1 3 0 0 1 0 0 
3 4 4 3 3 3 4 3 
3 2 1 3 3 5 6 1 
3 6 6 3 3 4 6 3 
4 1 5 1 2 3 3 2 
5 5 3 1 4 1 1 6 
3 2 3 3 0 2 3 2 
3 29 3 3 0 3 3 3 
1 2 1 0 0 3 0 0 
5 2 3 2 3 3 3 1 
2 2 3 2 0 4 3 3 
1 3 2 3 3 0 3 3 
3 1 2 2 3 3 1 3 
6 3 6 3 3 4 4 3 
0 3 3 2 0 3 3 3 
3 1 0 2 3 2 1 3 
2 2 3 3 1 2 0 2 
3 3 3 3 3 5 4 6 
2 3 3 3 1 0 0 3 
2 3 0 2 3 2 3 0 
4 5 7 4 4 3 2 7 
3 0 3 3 3 3 3 3 
3 3 3 0 0 3 1 2 
4 3 1 4 3 5 1 1 
0 0 3 3 4 4 2 0 
3 3 2 1 4 1 3 1 
1 3 0 2 4 3 3 0 
3 2 0 3 2 3 0 3 
4 4 4 7 6 4 6 3 
0 3 3 3 3 0 3 3 
3 3 0 0 3 2 3 2 
3 3 2 3 2 2 2 2 
0 3 1 3 1 3 2 1 
1 3 3 3 3 3 2 3 
6 2 3 3 5 2 0 3 
3 2 2 0 2 2 0 3 
6 3 3 4 5 7 3 3 
1 1 3 1 3 1 0 2 
0 0 1 2 2 0 2 3 
2 1 3 2 3 0 3 1 
3 2 2 0 1 2 2 1 
0 3 3 1 3 3 2 2 
1 0 3 3 3 3 0 0 
3 3 1 3 1 3 1 1 
TURN 18
1 0 0 2 1 2 0 2 
5 5 4 3 2 5 5 5 
2 3 0 1 1 3 3 3 
0 3 3 0 4 0 3 2 
3 3 0 3 0 3 3 3 
1 2 0 2 1 2 2 0 
1 1 0 2 2 0 0 1 
2 1 0 1 2 1 2 1 
1 2 3 0 3 1 4 0 
1 3 3 3 0 2 2 3 
0 2 2 2 1 3 1 3 
3 3 3 2 0 3 2 2 
3 1 1 4 3 6 5 6 
2 3 1 3 0 2 3 2 
0 2 2 3 0 1 2 3 
3 3 1 3 3 0 3 2 
0 3 3 3 0 3 3 3 
1 0 0 2 2 0 2 1 
3 2 2 3 3 0 3 3 
1 3 2 0 3 0 2 0 
0 3 2 2 1 0 2 2 
2 2 2 1 0 0 2 2 
3 1 1 3 0 0 2 2 
3 3 0 3 3 3 3 2 
3 3 3 3 0 0 3 1 
3 3 1 3 2 3 3 3 
3 0 1 0 1 1 3 2 
2 0 2 3 3 3 2 1 
3 3 0 1 3 4 1 4 
0 3 2 3 2 1 0 0 
1 3 0 2 3 0 3 0 
1 3 2 3 3 70 1 3 
0 4 3 2 2 3 3 1 
3 2 2 2 0 1 0 3 
0 3 1 0 1 1 0 1 
2 3 1 2 1 0 1 0 
2 6 6 3 3 2 2 3 
1 1 1 0 2 0 1 3 
3 0 1 3 1 0 1 3 
3 5 6 5 0 3 3 1 
1 0 0 1 2 97 3 0 
0 3 3 0 3 1 0 2 
0 0 0 0 3 2 3 3 
4 1 3 3 3 3 6 6 
1 3 3 2 2 1 2 2 
2 2 0 1 0 2 0 1 
1 1 1 0 0 2 0 1 
1 0 1 3 3 3 3 2 
0 2 0 0 1 2 1 1 
2 2 2 3 1 3 1 0 
1 4 3 2 3 0 2 0 
3 3 0 2 2 2 3 3 
2 1 2 0 0 1 0 2 
3 6 6 4 4 2 2 4 
3 0 1 0 3 2 3 3 
2 2 2 1 0 3 3 2 
0 2 1 0 3 0 2 2 
0 2 2 0 2 1 0 2 
4 4 5 6 6 3 3 4 
2 2 2 1 0 3 2 2 
1 0 2 0 3 3 1 2 
4 3 4 2 2 2 1 3 
3 3 3 3 3 0 3 0 
0 2 0 1 3 3 0 1 
3 3 0 3 3 3 3 3 
6 6 0 3 0 3 0 3 
2 2 3 0 3 3 3 3 
0 3 3 1 3 3 3 1 
0 2 3 3 0 0 3 0 
4 1 3 2 5 6 1 3 
1 2 3 0 3 2 0 3 
1 0 3 3 1 0 3 3 
3 3 0 2 3 3 2 1 
2 2 3 0 1 3 2 1 
3 4 6 6 1 6 2 1 
1 3 3 3 1 3 1 3 
2 0 2 2 0 0 3 0 
2 0 3 0 1 3 3 3 
3 3 2 3 0 3 3 2 
0 1 1 1 1 3 1 0 
2 0 1 2 0 0 2 0 
1 1 1 3 3 0 6 6 
0 0 3 3 3 1 0 3 
2 3 0 0 2 2 3 0 
3 3 1 2 3 2 2 3 
2 0 0 3 2 5 3 0 
0 2 1 3 1 3 0 1 
3 3 3 3 3 3 0 0 
2 0 0 0 3 3 2 3 
3 3 4 1 3 6 6 2 
1 1 3 2 3 2 3 1 
4 1 6 3 5 4 6 6 
0 2 3 1 2 0 3 3 
3 1 1 0 2 2 1 2 
2 3 6 4 4 1 3 0 
4 0 2 2 2 5 1 5 
3 3 2 3 3 3 3 0 
1 0 0 3 2 3 5 0 
3 0 3 3 1 4 4 0 
0 3 2 1 2 0 3 2 
2 0 0 3 3 3 3 29 
2 2 3 1 3 3 1 1 
3 0 0 0 3 3 3 2 
3 3 0 2 2 3 0 0 
1 276 4 3 4 4 2 3 
3 3 3 3 0 3 3 0 
7 7 6 6 3 5 6 6 
3 1 3 4 4 6 0 3 
0 3 1 0 0 1 3 3 
1 0 2 1 3 3 3 3 
0 2 3 1 3 0 0 3 
6 1 3 2 3 1 3 2 
0 0 3 1 3 0 1 3 
4 3 3 3 6 6 3 4 
0 2 2 1 2 2 2 4 
2 1 0 3 1 3 3 4 
3 2 3 3 0 7 3 0 
3 4 2 1 3 0 2 3 
4 3 0 1 2 2 2 1 
3 3 3 5 3 6 3 4 
3 2 3 0 4 6 4 3 
1 2 4 3 2 3 2 4 
3 0 3 3 2 3 5 1 
0 0 3 3 3 0 3 3 
7 4 5 5 4 3 3 7 
1 4 4 3 0 3 4 3 
0 3 3 3 3 0 3 0 
0 2 1 4 2 3 1 3 
3 3 1 3 2 0 3 1 
3 1 1 3 2 0 2 1 
2 3 2 1 3 7 4 1 
5 3 6 1 4 6 6 6 
3 3 3 3 1 0 1 4 
3 1 4 5 4 3 4 5 
3 1 1 0 0 2 2 3 
3 0 3 4 3 5 3 2 
3 4 1 1 1 3 5 1 
3 3 4 6 3 0 3 3 
0 1 6 0 2 3 4 1 
5 1 3 1 6 3 3 6 
4 4 5 5 3 4 4 2 
3 9 5 2 3 3 2 2 
3 3 3 3 3 4 1 1 
3 2 3 2 3 1 1 3 
6 3 3 1 3 3 7 6 
1 2 0 2 3 3 0 3 
1 4 7 6 7 4 4 3 
1 3 3 2 0 3 2 0 
2 3 1 3 3 2 3 3 
6 6 3 4 3 7 6 6 
0 0 3 3 0 0 3 2 
2 1 4 4 1 1 3 3 
3 3 3 3 2 1 2 2 
2 2 2 0 0 0 2 1 
3 3 2 4 1 4 3 0 
3 2 2 1 3 3 2 1 
3 3 3 0 0 3 1 1 
3 1 1 3 3 3 3 1 
1 3 1 3 4 2 2 2 
3 1 1 3 3 4 5 1 
4 3 3 2 3 4 4 4 
1 3 3 3 2 0 2 0 
3 0 0 0 2 195 3 2 
4 3 4 3 1 2 26 1 
3 0 3 3 4 3 1 3 
3 0 2 1 1 2 0 0 
1 0 3 2 1 2 0 0 
3 0 1 3 1 0 3 0 
5 3 3 2 3 3 2 1 
0 1 3 3 1 3 0 3 
5 109 1 3 3 2 4 5 
3 4 3 3 4 0 1 3 
3 0 3 0 3 3 2 3 
3 0 3 3 3 3 3 3 
3 3 2 3 4 5 1 5 
4 3 2 2 3 2 2 1 
0 0 1 1 3 3 1 3 
6 5 7 7 4 7 5 6 
1 4 2 3 3 3 0 3 
3 1 0 2 0 0 0 2 
TURN 19
1 0 1 1 0 0 0 1 
3 3 0 4 4 2 3 1 
3 2 0 3 3 2 0 0 
3 3 3 3 3 2 0 3 
4 3 3 1 3 2 1 2 
3 3 3 3 3 3 2 3 
0 1 2 0 2 1 3 0 
3 1 0 0 3 3 1 2 
3 3 3 3 0 3 3 1 
3 2 1 2 3 3 1 1 
3 1 3 3 3 4 1 3 
3 0 2 1 1 3 3 3 
7 6 3 6 1 4 3 4 
0 3 3 3 3 3 1 1 
2 2 3 3 0 1 0 3 
3 2 2 0 1 3 2 0 
0 3 0 0 0 0 0 0 
0 0 2 1 0 0 1 1 
3 1 1 3 2 0 3 0 
3 0 3 0 3 3 1 1 
3 2 0 2 0 3 2 1 
1 2 3 2 3 2 3 3 
3 1 3 0 1 2 0 1 
1 1 0 0 0 3 4 3 
2 2 1 3 1 1 2 0 
2 2 2 2 2 1 2 0 
1 0 0 2 1 0 0 1 
0 2 0 2 2 0 1 3 
1 1 2 3 3 1 2 2 
2 0 2 0 0 0 3 3 
3 3 2 0 3 1 0 0 
3 2 2 2 2 4 1 3 
7 4 5 5 2 0 5 1 
2 0 1 3 2 0 0 0 
2 2 0 2 1 1 0 2 
1 5 6 3 2 2 2 3 
2 1 1 3 2 0 1 2 
0 1 0 3 0 0 2 1 
1 2 3 1 3 3 3 1 
1 1 1 1 1 0 3 2 
1 0 0 0 0 1 2 3 
3 1 3 4 1 0 3 3 
1 3 2 3 4 6 3 6 
3 0 3 3 3 3 2 2 
3 3 3 3 0 0 2 3 
2 2 3 0 3 0 1 2 
3 2 0 0 1 2 0 0 
0 1 0 2 3 1 2 1 
0 0 3 0 3 2 1 1 
2 2 1 1 1 0 3 0 
4 2 3 1 3 2 3 3 
2 1 0 3 3 2 2 2 
0 2 1 0 1 0 2 0 
2 0 0 2 1 0 1 1 
1 3 6 2 4 3 0 3 
0 0 0 1 2 0 2 0 
3 3 2 2 3 0 0 3 
2 3 2 2 0 2 2 2 
3 2 2 2 3 0 3 2 
4 2 5 5 3 3 1 2 
3 1 3 3 2 0 0 0 
3 1 0 3 0 0 3 1 
3 0 1 1 3 0 3 0 
3 3 1 1 2 2 3 1 
2 4 3 1 3 1 3 3 
3 3 0 3 0 3 3 3 
3 3 3 2 3 0 2 3 
0 0 3 2 0 3 3 5 
2 3 3 2 2 1 1 1 
4 3 3 6 5 3 3 3 
3 3 4 3 3 3 3 1 
2 0 1 2 0 0 0 1 
3 3 2 0 3 2 3 2 
3 2 2 2 1 1 1 1 
0 1 2 0 5 5 2 0 
2 3 1 2 1 1 5 5 
3 3 6 1 4 5 5 4 
2 2 1 1 0 2 2 2 
2 0 1 1 0 3 3 3 
0 1 3 3 1 2 3 3 
3 8 0 3 3 0 3 3 
2 1 2 2 3 3 0 2 
2 0 5 0 3 136 4 1 
3 3 3 1 3 1 3 0 
3 3 3 6 3 3 1 2 
3 2 0 3 3 3 0 0 
1 0 3 1 3 3 3 3 
3 2 3 1 3 3 1 1 
2 2 0 3 3 4 5 3 
0 1 3 0 0 2 2 0 
2 1 3 1 2 2 3 3 
3 3 6 0 3 2 2 0 
3 3 2 0 0 3 3 3 
3 3 3 1 3 0 3 3 
3 3 3 3 3 3 4 4 
0 2 1 0 2 4 1 2 
3 6 6 5 3 1 4 2 
1 3 3 6 3 3 3 3 
31 3 6 3 3 3 3 3 
2 1 2 2 1 1 3 2 
3 0 0 3 3 0 3 3 
4 3 2 3 3 3 3 1 
0 0 3 3 3 2 1 1 
3 0 1 3 3 5 3 3 
3 0 0 2 3 3 3 3 
4 0 3 3 0 0 3 3 
2 2 1 1 1 2 1 1 
3 3 0 0 2 3 3 2 
3 3 6 3 3 1 7 5 
1 0 4 3 5 3 0 1 
1 3 1 0 3 3 1 3 
6 3 2 6 3 3 6 3 
1 3 3 2 3 2 3 3 
4 6 2 4 2 5 3 3 
2 1 1 4 3 3 3 2 
3 1 1 1 1 1 2 1 
3 1 3 4 6 3 7 5 
3 6 3 3 1 1 4 3 
5 0 3 3 0 0 0 6 
7 3 4 3 1 3 3 3 
3 2 2 0 3 3 1 4 
7 0 1 5 1 0 2 7 
3 1 31 7 7 1 3 1 
0 2 2 5 1 3 0 0 
3 3 6 2 4 6 7 4 
3 1 0 0 0 3 1 3 
6 1 3 1 3 5 2 1 
6 3 3 3 6 5 6 6 
3 3 3 0 3 3 3 3 
3 1 0 0 2 4 3 4 
0 3 4 3 0 1 0 3 
0 3 3 2 3 3 3 3 
61 3 0 3 3 0 3 3 
5 1 6 5 5 6 5 4 
2 1 3 1 2 0 1 1 
6 9 5 6 4 6 4 3 
1 2 3 2 2 2 3 2 
3 2 2 0 3 0 0 4 
2 3 0 1 1 3 3 3 
3 3 5 5 5 1 0 1 
3 3 1 0 2 0 2 0 
4 4 3 3 2 3 3 0 
3 3 0 4 3 4 0 3 
0 0 3 3 3 2 0 1 
3 2 1 1 1 3 4 3 
3 3 2 0 3 0 1 1 
1 5 6 6 2 4 4 3 
3 2 1 0 3 0 3 1 
1 0 4 1 0 1 4 2 
6 3 3 3 3 3 3 5 
1 2 5 6 5 2 3 5 
2 1 3 3 1 2 3 1 
3 1 0 3 4 3 2 3 
3 0 2 0 3 0 3 3 
3 3 0 0 0 4 4 3 
3 148 4 6 5 6 2 2 
3 3 4 3 1 0 0 3 
3 1 3 2 1 0 2 0 
4 3 3 2 1 1 2 3 
1 3 0 2 3 4 3 3 
3 3 0 2 0 0 3 3 
3 1 1 0 1 3 1 1 
3 4 2 2 1 3 3 4 
4 3 1 3 0 2 3 3 
6 4 4 3 6 5 1 4 
2 3 1 1 6 3 1 2 
1 3 0 0 0 3 3 3 
0 3 1 4 3 0 3 3 
3 3 0 0 3 2 3 2 
3 2 0 1 2 3 1 4 
2 2 3 1 3 4 3 3 
3 1 1 3 3 3 3 0 
3 2 0 3 2 3 0 3 
0 3 2 0 0 0 3 0 
1 61 3 2 6 6 1 0 
0 2 2 1 1 3 3 2 
2 3 2 3 0 2 0 0 
6 4 1 4 5 5 6 6 
3 1 3 1 1 2 3 3 
0 2 4 0 1 3 3 1 
END
