# Supplementary material for: Maximizing adaptive power in neuroevolution
Source: PLoS One. 2018 Jul 18;13(7):e0198788. doi: 10.1371/journal.pone.0198788 (PMC6051599; doi:10.1371/journal.pone.0198788)
Supplement: S4 File — (ZIP) [file pone.0198788.s015.zip › CGPANN/conf/wall.sam]

8 180 20 5 2
TURN 0
2 1023 1023 1023 1023 0 4 4 
0 954 1023 1023 1023 7 6 0 
0 874 1023 1023 1023 0 7 13 
0 761 1023 1023 1023 39 0 0 
0 651 1023 1023 1023 125 8 5 
0 389 1023 1023 1023 87 4 0 
4 270 1023 1023 1023 165 0 0 
0 311 1023 1023 1023 421 7 0 
8 144 1023 1023 1023 534 6 0 
7 0 1023 1023 1023 589 9 6 
6 0 1023 1023 1023 753 0 9 
0 0 1023 1023 1023 1023 0 0 
0 6 1023 1023 1023 1023 0 4 
6 0 1023 1023 1023 1023 0 9 
9 0 1023 1023 1023 1023 0 0 
0 4 1023 1023 1023 1023 10 8 
0 3 1023 1023 1023 1023 9 0 
8 0 970 1023 1023 1023 4 3 
1 6 804 1023 1023 1023 7 0 
0 0 707 1023 1023 1023 0 6 
7 0 549 1023 1023 1023 4 1 
3 2 350 1023 1023 1023 0 0 
14 0 298 1023 1023 1023 0 0 
0 4 267 1023 1023 1023 0 7 
6 0 144 1023 1023 1023 0 0 
6 0 11 1023 1023 1023 1 12 
1 0 0 1023 1023 1023 6 0 
0 4 1 1023 1023 1023 0 0 
3 0 0 904 1023 1023 0 0 
6 4 0 657 1023 1023 4 0 
3 0 0 544 1023 1023 0 0 
6 0 10 462 1023 1023 0 0 
0 2 0 364 1023 1023 0 0 
1 7 0 179 1023 1023 1 0 
0 0 0 63 1023 1023 4 0 
4 0 6 39 1023 1023 6 0 
0 0 0 0 1023 1023 0 0 
0 7 6 0 1023 1023 0 0 
0 7 0 0 1023 1023 8 0 
0 0 7 0 1023 1023 4 0 
3 4 3 5 1023 1023 0 0 
5 0 6 4 1023 1023 0 11 
0 1 0 1 1023 1023 0 9 
0 7 8 2 1023 1023 0 7 
4 9 7 4 1023 1023 7 0 
4 0 6 0 1023 1023 3 0 
0 0 6 0 905 1023 2 6 
0 0 0 0 679 1023 1 6 
4 0 0 7 583 1023 0 6 
6 0 2 1 494 1023 0 3 
0 0 1 0 343 1023 6 5 
0 1 0 8 209 1023 7 4 
2 5 5 1 69 1023 68 2 
3 8 0 0 35 1023 32 0 
6 0 5 0 42 1023 48 10 
0 5 10 8 6 1023 199 1 
7 4 0 0 3 1023 340 0 
0 0 0 0 6 1023 492 7 
0 0 0 3 8 1023 569 8 
1 0 0 0 1 1023 590 24 
6 0 0 0 0 1023 762 119 
0 7 6 0 0 1023 1023 186 
0 0 10 6 2 1023 1023 127 
6 3 0 0 0 1023 1023 169 
1 8 0 6 0 798 1023 360 
11 7 0 0 5 616 1023 488 
0 6 0 0 0 527 1023 504 
6 0 0 0 0 470 1023 560 
0 0 3 11 6 366 1023 749 
5 4 3 8 0 200 1023 1023 
1 9 0 0 0 115 1023 1023 
5 3 6 0 0 106 1023 1023 
4 3 0 5 0 100 1023 1023 
0 7 0 7 0 0 1023 1023 
0 2 2 6 0 0 1023 1023 
0 0 7 0 0 6 1023 1023 
3 0 0 5 0 10 1023 1023 
0 6 8 0 0 0 1023 1023 
0 7 6 0 9 0 1023 1023 
0 0 4 0 0 0 1023 1023 
5 0 7 0 0 4 1023 1023 
0 0 7 4 0 0 1023 1023 
7 0 0 0 2 1 1023 1023 
3 0 0 0 0 0 1023 1023 
0 0 5 1 1 8 1023 1023 
0 0 0 8 5 1 1023 1023 
8 6 4 3 0 2 1023 1023 
0 1 0 0 0 2 1023 1023 
5 0 0 0 7 0 1023 1023 
1 0 11 6 0 1 1023 1023 
0 0 0 0 1 6 1023 1023 
0 4 0 0 7 0 1023 1023 
6 0 0 4 1 0 1023 1023 
0 7 0 7 4 1 1023 1023 
6 5 1 0 1 0 1023 1023 
0 0 3 0 4 0 1023 1023 
7 4 0 6 0 5 1023 1023 
8 6 0 0 2 0 1023 1023 
4 0 10 0 0 0 1023 1023 
4 9 0 6 0 0 1023 1023 
0 4 0 0 6 0 1023 1023 
6 0 2 6 4 0 1023 1023 
2 1 6 0 1 3 1023 1023 
0 8 0 0 6 6 1023 1023 
0 7 0 2 0 0 1023 1023 
0 0 5 0 0 6 1023 1023 
0 7 7 0 3 0 1023 1023 
6 4 1 0 0 7 1004 1023 
0 2 0 10 0 0 924 1023 
0 0 0 0 1 0 869 1023 
0 0 2 7 7 5 704 1023 
10 0 0 0 0 1 526 1023 
50 7 3 7 0 0 396 1023 
0 0 6 4 0 7 341 1023 
0 7 6 0 6 6 232 1023 
143 0 0 0 0 8 172 1023 
359 10 0 0 5 0 68 1023 
434 0 6 7 2 0 2 1023 
469 7 0 1 4 2 25 1023 
600 7 7 5 6 0 6 1023 
792 0 7 0 7 7 0 1023 
1023 2 0 2 5 0 1 1023 
1023 4 5 4 0 0 7 1023 
1023 8 7 0 0 0 3 1023 
1023 26 5 0 0 5 0 1008 
1023 92 0 0 0 9 6 798 
1023 53 0 3 0 6 7 672 
1023 46 0 0 6 0 0 559 
1023 171 0 8 0 0 3 406 
1023 271 5 3 8 7 0 236 
1023 368 0 7 4 1 0 171 
1023 371 7 0 0 0 0 135 
1023 398 0 5 4 6 2 98 
1023 638 0 6 0 3 0 6 
1023 808 3 6 0 0 7 4 
1023 896 1 11 5 7 0 9 
1023 1007 8 0 5 0 2 0 
1023 1023 0 0 0 0 7 0 
1023 1023 5 0 0 0 0 7 
1023 1023 7 0 6 6 0 9 
1023 1023 4 3 0 0 0 0 
1023 1023 0 0 0 0 7 0 
1023 1023 3 1 0 0 0 3 
1023 1023 4 0 7 1 0 5 
1023 1023 5 0 0 6 0 0 
1023 1023 0 0 0 11 2 6 
1023 1023 0 5 0 0 1 0 
1023 1023 122 0 4 9 0 0 
1023 1023 176 7 0 0 4 0 
1023 1023 177 7 4 4 6 5 
1023 1023 325 0 2 0 1 7 
1023 1023 541 7 0 10 0 0 
1023 1023 638 0 8 1 4 2 
1023 1023 692 0 0 2 0 0 
1023 1023 850 0 10 0 10 0 
1023 1023 1023 9 7 7 6 0 
1023 1023 1023 4 0 7 6 4 
1023 1023 1023 0 10 7 2 5 
1023 1023 1023 0 7 0 0 0 
1023 1023 1023 48 0 6 4 0 
1023 1023 1023 70 0 0 1 0 
1023 1023 1023 64 5 0 6 4 
1023 1023 1023 222 0 3 7 0 
1023 1023 1023 359 0 0 0 0 
1023 1023 1023 420 0 4 1 10 
1023 1023 1023 407 0 0 11 5 
1023 1023 1023 544 6 3 12 6 
1023 1023 1023 810 0 0 0 2 
1023 1023 1023 1023 0 0 10 2 
1023 1023 1023 1023 1 0 0 7 
848 1023 1023 1023 4 3 6 0 
691 1023 1023 1023 96 5 0 0 
467 1023 1023 1023 61 0 0 7 
263 1023 1023 1023 133 6 2 2 
206 1023 1023 1023 387 5 0 10 
125 1023 1023 1023 505 0 2 1 
4 1023 1023 1023 637 0 10 0 
0 1023 1023 1023 774 0 7 6 
0 1023 1023 1023 1023 5 0 1 
0 1023 1023 1023 1023 0 0 0 
TURN 1
4 866 1023 1023 1023 0 4 4 
0 839 1023 1023 1023 0 0 9 
5 766 1023 1023 1023 11 4 3 
0 671 1023 1023 1023 0 11 0 
6 428 1023 1023 1023 0 0 1 
8 328 1023 1023 1023 0 2 6 
0 293 1023 1023 1023 99 7 0 
0 160 1023 1023 1023 172 3 0 
7 1 1023 1023 1023 155 8 6 
0 2 1023 1023 1023 211 7 0 
0 5 1023 1023 1023 464 0 0 
0 11 1023 1023 1023 625 8 0 
8 0 1023 1023 1023 660 0 0 
3 9 1023 1023 1023 746 7 0 
6 0 1023 1023 1023 1023 6 6 
0 6 1023 1023 1023 1023 8 0 
7 0 877 1023 1023 1023 0 3 
9 0 826 1023 1023 1023 9 7 
6 6 747 1023 1023 1023 1 8 
0 8 632 1023 1023 1023 0 7 
2 1 419 1023 1023 1023 2 0 
0 4 328 1023 1023 1023 0 6 
2 0 247 1023 1023 1023 0 0 
6 4 191 1023 1023 1023 0 1 
8 6 33 1023 1023 1023 2 3 
0 0 3 1023 1023 1023 0 13 
1 6 9 916 1023 1023 5 2 
4 6 6 706 1023 1023 0 0 
0 0 1 592 1023 1023 4 9 
6 5 4 500 1023 1023 9 0 
7 0 3 442 1023 1023 0 7 
10 0 0 300 1023 1023 0 0 
6 0 0 177 1023 1023 3 0 
3 0 7 98 1023 1023 8 0 
0 0 6 47 1023 1023 0 5 
5 0 0 1 1023 1023 0 0 
2 2 6 0 1023 1023 7 0 
0 0 0 0 1023 1023 9 0 
0 6 0 9 1023 1023 5 0 
0 0 4 3 1023 1023 5 12 
0 0 1 0 1023 1023 2 7 
0 7 1 8 1023 1023 1 4 
0 6 7 0 1023 1023 7 0 
0 0 0 0 1023 1023 8 7 
0 0 0 2 1023 1023 7 0 
4 0 7 0 868 1023 0 0 
7 0 0 0 702 1023 2 0 
2 0 0 0 584 1023 7 0 
0 6 6 4 503 1023 6 0 
0 8 0 9 432 1023 8 1 
1 0 6 11 255 1023 6 0 
8 6 0 0 76 1023 6 0 
3 6 7 1 108 1023 0 7 
5 0 1 0 68 1023 0 0 
6 4 0 0 9 1023 4 5 
8 0 9 0 0 1023 53 4 
0 3 0 0 0 1023 105 0 
1 0 0 0 0 1023 79 0 
2 7 4 0 6 1023 129 0 
0 7 0 0 0 1023 248 13 
6 11 0 8 4 1023 484 15 
0 2 0 6 0 1023 584 7 
1 6 0 0 8 1023 626 0 
0 3 0 0 0 924 778 111 
3 0 0 0 0 673 1019 206 
0 1 10 6 6 593 1023 242 
0 0 5 0 0 537 1023 217 
0 4 7 0 0 411 1023 252 
0 0 0 4 7 311 1023 526 
7 4 0 0 0 171 1023 596 
6 0 6 0 0 164 1023 647 
7 2 7 1 9 113 1023 661 
1 10 6 0 0 85 1023 783 
0 7 0 1 6 0 1023 935 
0 7 0 3 0 0 1023 1023 
0 4 3 0 0 0 1023 1023 
0 0 0 0 0 0 1023 1023 
2 0 0 0 7 0 1023 1023 
0 0 0 7 7 7 1023 1023 
5 4 5 5 5 5 1023 1023 
3 0 0 0 4 7 1023 1023 
0 0 0 0 0 0 1023 1023 
0 5 0 0 0 5 1023 1023 
7 0 6 9 8 0 1023 1023 
0 0 0 4 0 7 1023 1023 
0 7 0 7 6 0 1023 1023 
0 0 6 7 4 0 1023 1023 
4 2 0 0 0 0 1023 1023 
0 0 0 0 0 6 1023 1023 
0 0 4 2 11 6 1023 1023 
0 7 6 7 0 0 1023 1023 
0 0 2 0 0 0 1023 1023 
0 0 0 0 0 0 1023 1023 
5 0 3 7 0 0 1023 1023 
2 6 0 1 5 0 1023 1023 
6 0 0 6 7 5 1023 1023 
0 4 0 0 0 2 1023 1023 
4 0 0 0 0 1 1023 1023 
0 0 0 0 0 7 1023 1023 
4 0 0 7 4 0 1023 1023 
6 5 4 5 5 2 1023 1023 
2 0 7 7 0 6 1023 1023 
8 0 6 6 0 5 1023 1023 
11 0 6 0 6 2 1023 1023 
0 0 0 0 0 8 1023 1023 
0 0 6 0 0 0 1023 1023 
0 0 0 4 7 0 1023 1023 
0 0 6 0 0 9 974 1023 
7 2 7 8 0 10 863 1023 
1 7 0 9 0 0 669 1023 
0 10 8 0 1 8 510 1023 
0 0 8 6 0 0 441 1023 
10 7 0 5 8 6 411 1023 
7 0 0 0 9 6 299 1023 
4 0 8 0 0 8 164 1023 
63 6 2 2 0 6 93 1023 
77 6 0 11 7 3 101 1023 
48 7 10 0 0 2 79 1023 
160 0 3 0 7 1 3 1023 
361 0 8 0 9 5 5 1023 
469 7 0 7 0 0 2 1023 
476 0 7 0 4 3 9 1023 
541 5 6 0 5 0 0 1023 
707 0 6 0 4 7 0 1023 
911 0 0 0 0 0 0 878 
1023 0 6 6 0 0 0 807 
1023 0 6 0 0 4 0 651 
1023 4 0 10 0 0 10 498 
1023 34 0 0 2 0 8 385 
1023 64 0 0 7 4 0 293 
1023 37 0 7 0 1 0 174 
1023 44 1 6 0 1 10 153 
1023 222 3 0 0 0 3 92 
1023 298 7 8 0 4 0 4 
1023 420 7 0 0 8 7 0 
1023 438 1 0 0 7 3 8 
1023 527 0 11 7 6 3 5 
1023 704 4 2 2 4 0 0 
1023 919 4 6 4 0 0 6 
1023 1023 12 0 1 0 6 0 
1023 1023 6 0 0 5 4 0 
1023 1023 0 7 7 0 4 1 
1023 1023 1 0 6 6 6 0 
1023 1023 0 0 8 5 0 0 
1023 1023 1 2 7 0 0 0 
1023 1023 4 1 3 1 0 0 
1023 1023 0 6 6 1 0 7 
1023 1023 7 0 8 6 7 0 
1023 1023 2 7 0 8 0 0 
1023 1023 0 0 1 11 8 0 
1023 1023 58 9 7 0 3 5 
1023 1023 241 1 1 0 7 0 
1023 1023 286 0 4 2 7 0 
1023 1023 349 6 2 1 5 5 
1023 1023 376 1 0 5 6 1 
1023 1023 670 2 1 8 0 0 
1023 1023 886 0 5 3 6 0 
1023 1023 868 0 6 7 0 10 
1023 1023 920 11 6 0 0 0 
1023 1023 1023 0 0 7 2 0 
1023 1023 1023 0 5 0 7 0 
1023 1023 1023 7 0 10 0 0 
1023 1023 1023 5 5 2 0 1 
1023 1023 1023 76 4 7 0 8 
1023 1023 1023 164 2 0 0 6 
1023 1023 1023 183 6 4 0 0 
1023 1023 1023 194 6 0 11 0 
1023 1023 1023 351 4 5 9 6 
1023 1023 1023 447 6 0 6 0 
885 1023 1023 594 5 5 6 1 
686 1023 1023 623 6 0 0 9 
589 1023 1023 743 0 0 6 4 
498 1023 1023 1000 5 0 4 11 
335 1023 1023 1023 0 4 3 3 
131 1023 1023 1023 0 0 6 0 
117 1023 1023 1023 156 0 1 5 
83 1023 1023 1023 300 0 6 4 
0 1023 1023 1023 272 0 0 8 
0 1023 1023 1023 352 4 0 13 
6 1023 1023 1023 585 0 0 2 
TURN 2
4 751 1023 1023 1023 3 0 0 
0 654 1023 1023 1007 0 5 1 
8 514 1023 1023 880 7 0 0 
6 452 1023 1023 772 2 7 11 
5 462 1023 1023 1023 24 0 0 
7 272 1023 1023 1023 7 4 7 
0 116 1023 1023 1023 0 6 0 
1 75 1023 1023 1023 120 0 0 
0 64 1023 1023 1023 279 0 0 
0 0 1023 1023 1023 298 0 0 
1 0 1023 1023 1023 245 2 0 
6 0 1023 1023 1023 342 9 7 
6 6 1023 1023 1023 649 0 2 
8 0 1023 1023 1023 746 8 0 
7 4 1017 1023 1023 834 6 0 
0 0 943 1023 1023 924 5 0 
4 0 823 1023 1023 1023 1 8 
9 0 677 1023 1023 1023 7 1 
1 0 516 1023 1023 1023 4 0 
6 2 440 1023 1023 1023 8 7 
0 0 338 1023 1023 1023 9 0 
0 0 271 1023 1023 1023 4 0 
0 1 116 1023 1023 1023 0 6 
7 8 20 1023 1023 1023 7 8 
7 6 36 1023 1023 1023 0 0 
0 8 35 845 1023 1023 0 2 
0 7 8 662 1023 1023 0 11 
6 0 3 551 1023 1023 10 0 
9 7 0 490 1023 1023 0 0 
0 0 0 364 1023 1023 8 0 
10 6 2 255 1023 1023 0 3 
9 9 7 189 1023 1023 0 7 
2 10 7 162 1023 1023 7 0 
4 6 5 103 1023 1023 2 0 
0 6 0 4 1023 1023 2 0 
6 4 0 2 1023 1023 11 7 
0 0 0 6 1023 1023 7 0 
6 5 0 0 1023 1023 6 0 
7 0 7 0 1023 1023 0 0 
6 0 10 5 1023 1023 0 2 
0 0 0 10 1023 1023 1 5 
0 0 5 0 1023 1023 0 7 
3 8 0 0 1023 1023 1 9 
5 0 10 0 883 1023 2 10 
0 0 7 4 795 1023 0 0 
0 6 0 0 698 1023 2 1 
11 0 1 0 568 1023 6 0 
10 4 0 9 402 1023 0 3 
0 0 1 0 258 1023 10 6 
0 0 0 0 283 1023 0 5 
0 0 0 0 197 1023 0 0 
7 0 0 10 49 1023 4 0 
3 0 5 0 0 1023 0 0 
0 0 7 5 0 1023 5 2 
7 0 0 0 0 1023 0 0 
0 0 0 0 5 1023 0 0 
0 5 0 0 0 1023 19 4 
6 5 0 0 0 1023 124 0 
0 6 11 0 0 1023 117 5 
6 5 5 0 9 1023 144 0 
1 7 7 0 0 1023 318 46 
10 0 7 0 7 884 497 28 
8 0 0 0 6 844 512 1 
11 6 8 7 0 784 548 0 
5 5 0 0 0 601 700 156 
5 0 0 5 7 413 913 261 
0 0 7 4 1 390 1023 236 
0 2 6 5 0 414 1023 245 
7 0 5 2 4 274 1023 285 
5 0 10 0 6 116 1023 471 
0 8 0 0 7 65 1023 575 
6 4 0 2 0 87 1023 550 
0 6 0 0 9 58 1023 608 
0 0 3 11 6 6 1023 830 
9 0 0 0 0 8 1023 1004 
0 0 0 8 0 0 1023 1023 
5 6 0 7 0 8 1023 1023 
0 4 7 0 5 0 1023 1023 
0 6 0 1 0 6 1023 1023 
8 0 0 10 8 0 1023 1023 
7 4 3 10 0 13 1023 1023 
0 7 0 0 5 5 1023 1023 
0 0 7 3 4 3 1023 1023 
0 7 0 2 0 6 1023 1023 
0 7 2 0 0 3 1023 1023 
0 0 0 0 0 0 1023 1023 
4 9 6 0 0 0 1023 1023 
1 6 0 7 0 4 1023 1023 
0 7 0 10 0 0 1023 1023 
5 2 10 6 5 0 1023 1023 
0 4 6 2 0 5 1023 1023 
0 0 8 0 0 0 1023 1023 
4 7 7 0 0 0 1023 1023 
0 0 0 11 0 2 1023 1023 
6 0 3 7 0 4 1023 1023 
0 7 0 3 7 6 1023 1023 
0 6 4 4 3 0 1023 1023 
0 10 6 0 0 7 1023 1023 
5 0 0 4 1 0 1023 1023 
4 0 0 0 4 0 1023 1023 
0 0 2 0 6 0 1023 1023 
1 0 0 5 0 0 1023 1023 
0 5 4 1 0 0 1023 1023 
1 10 4 0 4 2 1023 1023 
0 4 0 0 0 0 957 1023 
7 4 0 3 10 1 838 1023 
0 0 6 4 2 0 735 1023 
0 8 5 2 1 0 617 1023 
0 0 0 7 0 0 573 1023 
7 0 0 10 0 5 413 1023 
8 0 1 0 6 4 261 1023 
0 6 0 0 0 3 270 1023 
0 7 0 7 0 2 256 1023 
0 6 1 8 7 0 172 1023 
2 0 0 2 4 5 74 1023 
18 0 0 0 6 5 0 1023 
7 2 7 12 0 5 23 1023 
19 2 5 4 1 12 7 1023 
171 0 0 2 7 7 2 1023 
301 5 7 0 0 5 6 1023 
408 1 7 0 3 0 0 1023 
390 0 4 0 7 0 0 1023 
418 0 0 0 11 1 0 973 
606 7 0 6 6 0 0 779 
708 0 7 6 0 0 5 642 
837 0 0 9 6 0 0 614 
913 1 6 0 0 7 0 477 
1003 0 2 0 7 0 0 332 
1023 17 4 10 0 6 6 216 
1023 0 0 0 1 6 0 198 
1023 0 8 1 8 0 0 177 
1023 35 7 0 5 7 7 56 
1023 135 5 7 1 6 6 7 
1023 236 5 4 0 5 2 0 
1023 248 0 8 0 0 0 6 
1023 287 7 0 4 10 0 0 
1023 490 7 0 4 5 7 6 
1023 620 0 1 0 10 0 10 
1023 651 0 0 2 0 0 2 
1023 661 10 0 0 0 0 8 
1023 835 0 1 2 7 0 0 
1023 1023 0 4 4 0 0 0 
1023 1023 5 6 0 3 10 7 
1023 1023 0 0 9 7 11 6 
1023 1023 0 0 3 7 0 2 
1023 1023 0 0 7 6 1 2 
1023 1023 0 7 0 7 8 0 
1023 1023 5 0 0 10 0 0 
1023 1023 6 0 7 6 0 1 
1023 1023 0 0 0 8 0 8 
1023 1023 118 4 0 0 0 2 
1023 1023 69 8 6 6 0 6 
1023 1023 129 0 0 0 7 6 
1023 1023 314 0 0 5 4 6 
1023 1023 471 0 0 2 0 10 
1023 1023 516 7 1 6 0 0 
1023 1023 607 3 0 0 0 5 
1023 1023 783 0 7 2 5 0 
1023 1023 959 7 4 6 5 6 
1023 1023 1023 1 6 0 5 0 
1023 1023 1023 7 0 11 0 0 
1023 1023 1023 0 3 1 0 0 
1023 1023 1023 43 0 1 5 0 
1023 1023 1023 28 3 0 0 1 
1023 1023 1023 35 0 1 2 7 
1023 1023 1023 164 5 0 1 0 
1023 1023 1023 335 0 1 5 0 
885 1023 1023 383 0 6 0 8 
766 1023 1023 427 0 7 0 0 
671 1023 1023 428 0 2 6 4 
551 1023 1023 516 0 6 0 2 
346 1023 1023 740 7 0 0 5 
227 1023 1023 825 0 0 4 8 
184 1023 1023 929 6 0 3 0 
118 1023 1023 1023 130 11 6 0 
23 1023 1023 1023 113 0 4 6 
0 1023 1023 1023 79 2 3 8 
0 1023 1023 1023 232 0 7 6 
0 1023 1023 1023 401 11 6 0 
0 1023 1023 1023 522 4 2 10 
TURN 3
0 612 1023 1023 905 6 0 6 
0 430 1023 1023 899 2 0 0 
9 312 1023 1023 820 7 0 9 
8 271 1023 1023 736 0 3 9 
7 194 1023 1023 1023 7 0 0 
0 190 1023 1023 1023 0 7 1 
0 64 1023 1023 1023 0 0 0 
3 0 1023 1023 1023 9 0 0 
0 7 1023 1023 1023 191 6 0 
8 0 1023 1023 1023 244 3 9 
6 1 1023 1023 1023 244 6 0 
1 0 1023 1023 1023 285 0 5 
0 4 1023 1023 1023 491 0 0 
3 0 1023 1023 1023 701 0 0 
0 2 834 1023 1023 787 0 5 
0 0 672 1023 1023 855 0 0 
0 0 632 1023 1023 1023 10 0 
0 5 552 1023 1023 1023 6 0 
0 8 356 1023 1023 1023 0 0 
3 0 238 1023 1023 1023 6 7 
3 7 236 1023 1023 1023 6 0 
6 0 202 1023 1023 1023 0 14 
0 3 70 988 1023 1023 10 0 
1 4 9 909 1023 1023 0 7 
7 0 2 837 1023 1023 2 6 
3 3 8 625 1023 1023 0 0 
9 6 0 448 1023 1023 6 0 
6 0 12 386 1023 1023 3 10 
0 6 0 346 1023 1023 0 11 
7 0 4 262 1023 1023 4 0 
10 9 5 142 1023 1023 7 4 
0 1 0 13 1023 1023 0 0 
0 6 0 0 1023 1023 4 0 
0 6 7 0 1023 1023 11 0 
7 0 0 0 1023 1023 6 7 
1 0 5 10 1023 1023 4 6 
0 0 3 0 1023 1023 1 6 
6 2 0 7 1023 1023 1 8 
4 0 0 0 1023 1023 7 0 
0 7 8 0 1023 1023 0 0 
1 7 0 4 1023 1023 0 7 
0 0 0 0 1023 1023 6 2 
3 0 7 0 941 1023 0 0 
1 9 5 0 706 1023 0 4 
0 0 0 8 556 1023 0 0 
0 2 3 6 490 1023 0 0 
9 6 0 0 429 1023 0 0 
1 5 0 4 320 1023 0 6 
6 0 0 8 207 1023 7 6 
0 6 0 0 91 1023 0 0 
0 5 0 6 47 1023 1 7 
0 0 0 0 44 1023 1 0 
0 6 0 4 0 1023 3 0 
2 8 0 0 8 1023 0 0 
0 0 1 0 0 1023 4 0 
1 7 0 7 0 1023 9 6 
7 0 7 3 0 1023 7 0 
6 0 5 0 0 1023 40 0 
6 0 0 0 0 1023 167 0 
11 1 10 7 0 1023 260 0 
0 6 4 0 12 975 266 4 
0 0 0 7 0 861 247 8 
0 0 0 4 0 645 377 72 
0 3 0 10 0 510 615 82 
0 0 5 6 2 477 731 65 
0 7 0 0 2 446 812 99 
4 0 1 0 0 289 917 242 
0 9 0 0 0 223 1023 326 
5 4 6 6 6 83 1023 366 
0 9 0 0 0 142 1023 352 
6 0 3 0 7 108 1023 442 
0 2 8 0 1 10 1023 672 
3 6 1 0 6 1 1023 778 
2 0 0 0 0 8 1023 833 
0 2 9 6 0 8 1023 848 
0 0 2 0 0 0 1023 887 
0 1 0 4 10 8 1023 1023 
0 0 0 7 0 4 1023 1023 
0 5 0 0 3 0 1023 1023 
1 0 4 7 0 0 1023 1023 
0 0 0 0 0 0 1023 1023 
0 0 9 6 0 0 1023 1023 
2 0 0 0 0 4 1023 1023 
0 0 1 4 6 0 1023 1023 
4 7 0 0 0 2 1023 1023 
0 5 4 0 9 6 1023 1023 
0 0 4 6 0 0 1023 1023 
2 1 0 10 0 5 1023 1023 
0 5 7 4 0 6 1023 1023 
0 2 5 0 0 0 1023 1023 
5 5 0 4 3 2 1023 1023 
0 0 0 0 0 7 1023 1023 
0 5 4 8 4 0 1023 1023 
0 1 7 6 2 7 1023 1023 
0 0 8 2 6 5 1023 1023 
0 5 4 4 5 0 1023 1023 
10 0 4 4 0 0 1023 1023 
6 0 2 0 0 7 1023 1023 
0 5 7 0 7 0 1023 1023 
0 7 0 0 0 8 1023 1023 
3 7 10 0 4 7 1023 1023 
0 0 4 7 0 1 1023 1023 
0 2 6 5 0 0 1020 1023 
8 5 0 6 5 5 891 1023 
6 0 0 0 0 0 717 1023 
0 5 2 2 0 6 680 1023 
0 3 6 0 3 0 579 1023 
0 6 0 0 0 6 488 1023 
0 0 0 7 0 0 397 1023 
0 6 5 0 3 0 320 1023 
0 6 7 0 0 1 327 1023 
5 0 7 4 3 0 234 1023 
1 7 0 8 7 7 176 1023 
0 0 4 0 8 0 0 1023 
12 0 0 2 0 0 4 1023 
0 0 1 0 0 0 12 1023 
21 8 4 0 0 0 5 1023 
159 0 3 6 0 0 6 1023 
216 3 5 0 0 2 0 1023 
197 0 0 0 0 6 0 1023 
233 0 1 0 4 4 0 938 
363 0 0 0 8 4 0 759 
568 8 0 3 4 6 5 681 
635 0 0 6 0 0 0 638 
708 6 0 7 0 2 9 539 
796 0 11 7 0 2 0 367 
992 6 0 0 10 5 9 264 
1023 0 0 0 0 0 5 212 
1023 4 1 2 0 0 0 174 
1023 4 6 6 0 6 9 141 
1023 109 7 0 0 0 1 21 
1023 202 10 0 0 0 0 7 
1023 195 0 5 4 0 4 0 
1023 176 4 0 2 0 0 2 
1023 311 9 0 0 0 0 0 
1023 442 0 7 0 9 7 7 
1023 507 0 7 7 0 0 2 
1023 564 0 1 5 6 0 0 
1023 588 0 0 5 0 0 0 
1023 792 7 4 0 10 0 3 
1023 930 0 0 0 0 0 0 
1023 1023 0 4 6 0 4 0 
1023 1023 0 2 0 0 5 2 
1023 1023 0 2 7 9 0 6 
1023 1023 0 0 1 5 0 0 
1023 1023 0 5 1 5 0 2 
1023 1023 0 5 0 0 0 1 
1023 1023 5 0 0 9 0 0 
1023 1023 32 9 7 0 1 0 
1023 1023 40 0 0 6 7 0 
1023 1023 0 2 9 7 2 0 
1023 1023 26 0 0 0 7 0 
1023 1023 263 6 0 4 0 8 
1023 1023 408 7 0 7 0 6 
1023 1023 431 6 0 0 0 0 
1023 1023 447 0 2 6 0 2 
1023 1023 583 0 3 8 0 0 
1023 1023 851 8 7 1 10 6 
1023 1023 1014 10 7 0 0 11 
1023 1023 1023 0 3 0 0 4 
1023 1023 1023 0 0 6 0 3 
1023 1023 1023 9 0 2 1 11 
1023 1023 1023 6 9 1 0 4 
1023 1023 1023 4 2 0 0 2 
1023 1023 1023 48 6 0 0 0 
992 1023 1023 206 0 0 9 5 
781 1023 1023 296 2 13 0 0 
559 1023 1023 295 0 0 1 9 
512 1023 1023 317 8 0 0 11 
455 1023 1023 472 1 6 3 1 
324 1023 1023 663 0 3 0 6 
138 1023 1023 699 6 13 4 0 
61 1023 1023 802 0 9 8 6 
12 1023 1023 918 52 1 0 6 
5 1023 1023 1023 102 0 6 0 
0 1023 1023 1023 96 1 8 8 
0 1023 1023 1023 152 3 5 0 
0 990 1023 1023 329 6 5 4 
0 850 1023 1023 522 0 8 6 
0 654 1023 1023 501 0 7 9 
TURN 4
7 250 1023 1023 606 4 4 6 
6 263 1023 1023 510 0 0 7 
0 198 1023 1023 464 0 13 0 
2 160 1023 1023 563 7 0 0 
3 23 1023 1023 888 3 9 0 
8 6 1023 1023 1023 0 0 0 
0 0 1023 1023 1023 8 4 6 
0 8 1023 1023 1023 65 0 7 
5 0 1023 1023 1023 56 9 0 
0 12 1002 1023 1023 1 0 7 
11 0 932 1023 1023 189 0 0 
6 0 832 1023 1023 344 1 7 
1 10 651 1023 1023 413 5 0 
0 0 565 1023 1023 410 0 7 
0 1 546 1023 1023 601 7 0 
1 1 447 1023 1023 816 0 0 
0 3 302 1023 1023 987 0 1 
3 0 208 1023 1023 1023 13 0 
0 0 212 1023 1023 1023 0 0 
0 0 208 953 1023 1023 1 0 
6 0 79 770 1023 1023 0 0 
0 2 9 668 1023 1023 0 0 
8 6 0 643 1023 1023 0 0 
6 0 0 552 1023 1023 0 4 
10 0 2 439 1023 1023 0 0 
0 7 0 315 1023 1023 0 0 
4 1 2 313 1023 1023 0 0 
2 0 6 232 1023 1023 7 4 
0 0 9 107 1023 1023 0 0 
8 0 0 50 1023 1023 0 0 
0 9 0 4 1023 1023 6 0 
2 0 2 6 1023 1023 0 10 
6 0 1 0 1023 1023 8 8 
0 6 0 0 1023 1023 0 0 
3 6 0 0 1023 1023 1 0 
0 0 0 5 1023 1023 0 0 
7 0 2 7 1023 1023 1 0 
7 0 2 7 1023 1023 0 3 
0 0 6 0 1023 1023 6 0 
8 0 5 0 984 1023 0 0 
0 1 4 3 883 1023 0 6 
9 9 7 0 723 1023 7 0 
0 0 0 5 556 1023 1 0 
1 0 0 0 472 1023 0 6 
3 0 5 6 455 1023 6 0 
2 5 6 0 343 1023 4 0 
0 2 0 7 168 1023 6 0 
0 0 0 6 81 1023 2 3 
4 6 7 0 94 1023 1 7 
0 0 0 6 70 1023 0 5 
0 0 7 4 9 1023 0 0 
0 6 0 0 0 1023 7 2 
0 7 0 11 6 1023 0 0 
7 0 6 10 7 1023 0 10 
0 7 0 2 10 1023 0 0 
0 0 10 0 0 1023 6 4 
0 8 0 0 0 1023 6 0 
0 0 6 0 0 995 0 0 
0 7 0 4 7 828 1 10 
0 5 0 6 1 704 28 0 
0 3 0 0 1 603 186 0 
0 0 0 1 7 590 227 7 
0 1 6 0 0 523 204 0 
6 9 8 0 0 376 286 61 
3 0 0 0 1 240 435 128 
0 7 7 0 0 232 579 94 
6 7 7 6 0 205 631 56 
11 5 0 1 8 130 724 127 
0 5 0 0 5 15 824 296 
11 0 5 2 0 7 980 375 
7 8 0 0 0 7 1023 363 
0 0 4 4 0 7 1023 343 
0 0 2 7 0 6 1023 479 
7 6 0 0 5 3 1023 670 
4 0 0 1 6 0 1023 719 
4 5 6 1 5 1 1023 735 
4 3 7 1 0 7 1023 820 
5 0 6 0 0 7 1023 969 
2 6 0 0 0 0 1023 1023 
5 4 4 0 0 6 1023 1023 
0 0 3 0 0 7 1023 1023 
5 8 7 6 1 10 1023 1023 
0 0 0 0 1 4 1023 1023 
0 0 7 7 3 10 1023 1023 
0 3 0 0 6 1 1023 1023 
2 0 0 0 0 1 1023 1023 
3 0 6 4 7 0 1023 1023 
1 6 0 6 0 0 1023 1023 
6 6 0 0 0 0 1023 1023 
5 4 1 1 6 0 1023 1023 
4 7 11 0 5 2 1023 1023 
7 5 0 3 1 8 1023 1023 
6 7 6 7 0 6 1023 1023 
7 0 0 8 0 0 1023 1023 
1 7 0 0 0 6 1023 1023 
7 2 1 0 0 0 1023 1023 
3 0 0 0 6 0 1023 1023 
1 6 0 5 0 2 1023 1023 
7 0 5 4 0 4 1023 1023 
0 6 0 7 0 6 1023 1023 
3 0 0 5 0 0 835 1023 
0 2 6 0 1 6 766 1023 
4 3 12 0 5 0 759 1023 
0 0 6 5 0 0 662 1023 
0 0 10 0 0 10 563 1023 
5 0 7 4 8 0 459 1023 
5 0 0 0 0 0 375 1023 
6 1 0 0 0 0 380 1023 
2 10 0 0 0 0 281 1023 
6 7 8 7 6 0 173 1023 
1 0 0 0 0 0 63 1023 
0 7 0 8 7 0 37 1023 
0 1 8 12 0 2 70 1023 
2 0 6 0 9 8 3 1023 
2 6 0 0 4 11 0 1023 
4 0 0 2 0 1 0 1023 
7 0 0 0 0 4 1 1023 
0 3 1 0 0 2 3 1023 
0 5 5 0 0 6 7 911 
126 0 7 0 9 0 0 787 
238 7 0 4 7 0 5 684 
250 5 0 1 10 0 0 647 
241 0 0 0 0 0 7 523 
365 0 6 0 0 1 7 391 
456 3 2 7 0 0 0 272 
609 0 4 0 5 0 0 259 
628 5 7 0 7 3 0 220 
688 6 0 0 0 0 2 146 
820 0 6 7 8 0 8 47 
971 0 0 0 4 2 0 0 
1023 0 0 0 5 7 7 0 
1023 1 8 0 4 4 0 4 
1023 59 0 7 0 0 0 6 
1023 160 0 8 7 0 4 9 
1023 192 0 0 3 0 5 0 
1023 111 8 0 1 0 9 0 
1023 149 0 4 0 0 0 0 
1023 270 1 0 0 4 6 7 
1023 478 5 7 7 0 0 0 
1023 583 12 7 4 4 0 7 
1023 504 2 10 0 8 0 0 
1023 514 2 0 6 0 1 0 
1023 767 10 8 4 2 0 6 
1023 928 2 0 0 0 0 1 
1023 921 7 1 0 1 6 0 
1023 975 0 6 1 7 0 0 
1023 1023 7 0 6 6 0 0 
1023 1023 0 0 0 2 2 3 
1023 1023 9 0 4 0 0 0 
1023 1023 6 6 0 7 0 4 
1023 1023 0 0 0 6 0 2 
1023 1023 26 2 0 4 0 0 
1023 1023 0 2 5 1 2 6 
1023 1023 10 0 0 0 7 6 
1023 1023 152 6 0 6 0 9 
1023 1023 246 0 0 0 0 0 
1023 1023 301 6 6 0 0 5 
1023 1023 331 3 0 10 0 0 
1023 1023 380 0 6 4 6 4 
1023 1023 593 0 0 10 0 6 
1023 1023 720 0 11 0 0 3 
1023 1023 760 7 6 0 14 0 
1023 1023 784 2 2 6 1 0 
1014 1023 1005 7 0 1 8 7 
864 1023 1023 5 0 6 0 4 
679 1023 1023 0 0 0 3 0 
602 1023 1023 21 1 2 6 0 
535 1023 1023 159 3 8 0 4 
334 1023 1023 216 4 0 0 1 
199 1023 1023 192 10 0 0 0 
119 1023 1023 236 0 0 4 1 
135 1023 1023 396 0 0 0 0 
45 1023 1023 494 6 0 6 0 
0 1023 1023 586 1 0 0 8 
10 1023 1023 634 0 3 0 0 
0 1023 1023 731 48 0 2 0 
7 938 1023 935 70 0 6 7 
5 811 1023 1023 96 0 0 8 
7 745 1023 1023 128 0 10 5 
0 682 1023 1023 324 4 8 0 
TURN 5
6 226 1023 1023 474 4 0 4 
7 136 1023 971 357 0 7 0 
0 44 1023 927 271 7 10 9 
6 191 1023 937 352 6 0 2 
3 99 1023 1008 588 0 6 0 
0 0 1023 1023 702 4 6 6 
6 4 1023 1023 733 7 0 8 
6 5 1023 1023 802 0 7 1 
5 9 886 1023 1000 51 5 1 
0 0 794 1023 1023 0 1 2 
7 5 799 1023 1023 0 0 7 
8 0 749 1023 1023 188 0 12 
5 5 624 1023 1023 298 6 0 
0 5 436 1023 1023 295 1 6 
3 11 471 1023 1023 319 7 0 
2 0 425 1023 1023 543 4 0 
0 4 339 914 1023 640 1 6 
1 0 187 842 1023 733 0 6 
0 0 102 838 1023 750 3 10 
0 0 123 746 1023 917 0 4 
5 0 95 633 1023 1023 0 10 
0 0 0 526 1023 1023 7 5 
0 4 0 504 1023 1023 0 0 
5 0 0 472 1023 1023 8 4 
0 4 0 282 1023 1023 10 0 
2 6 0 231 1023 1023 6 0 
6 4 0 221 1023 1023 0 7 
0 0 12 163 1023 1023 1 6 
11 6 8 116 1023 1023 0 0 
0 0 0 14 1023 1023 1 6 
0 7 6 0 1023 1023 7 7 
5 0 7 7 1023 1023 0 6 
0 4 7 8 1023 1023 11 6 
1 0 0 0 1023 1023 5 2 
0 11 8 6 1023 1023 11 0 
9 1 0 1 1023 1023 0 0 
0 7 9 4 1023 1023 0 6 
0 9 8 4 933 1023 10 0 
0 0 9 2 890 1023 4 3 
7 0 0 0 805 1023 7 4 
0 4 0 6 699 1023 0 0 
0 7 7 0 528 1023 4 0 
0 0 0 1 388 1023 0 1 
6 0 6 5 364 1023 10 2 
0 0 1 4 314 1023 2 7 
0 0 0 7 222 1023 0 0 
0 0 0 0 119 1023 0 6 
4 0 0 7 38 1023 0 0 
7 7 4 0 49 1023 0 2 
0 0 0 0 28 1023 10 0 
7 0 1 4 0 1023 2 8 
0 7 0 0 7 1023 6 0 
4 0 7 0 0 1023 0 0 
5 0 0 4 0 1023 6 0 
0 0 2 3 0 1023 4 3 
4 0 0 5 0 948 5 4 
6 5 4 11 0 857 4 0 
5 0 1 3 3 826 6 0 
0 6 0 6 0 698 7 8 
0 5 0 7 7 630 0 3 
0 6 5 4 3 454 63 7 
5 6 0 0 0 424 100 0 
0 0 0 0 0 406 180 0 
5 0 7 0 0 362 170 0 
1 0 0 4 3 223 167 7 
0 0 0 0 0 136 315 118 
1 0 8 0 0 143 448 54 
0 3 6 7 0 121 542 51 
0 2 0 8 0 52 522 73 
7 5 0 7 0 0 634 268 
0 1 6 0 7 0 802 331 
3 10 0 2 0 0 895 308 
2 4 12 0 0 1 1010 338 
4 1 0 0 3 10 965 422 
7 6 3 2 0 0 1023 567 
6 0 5 5 0 1 1023 613 
0 0 0 6 0 4 1023 644 
0 0 1 6 0 2 1023 683 
2 0 0 5 3 7 1023 822 
0 0 1 0 6 4 1023 1023 
0 1 7 0 7 0 1023 1023 
0 6 0 5 0 3 1023 1023 
0 11 9 6 3 0 1023 1023 
7 0 4 1 9 0 1023 1023 
0 0 0 0 0 6 1023 1023 
0 11 0 0 0 2 1023 1023 
3 10 0 4 1 3 1023 1023 
0 0 0 0 9 6 1023 1023 
0 9 4 0 9 0 1023 1023 
0 8 0 0 0 0 1023 1023 
0 0 7 9 0 1 1023 1023 
10 4 0 6 0 2 1023 1023 
10 7 0 0 0 0 1023 1023 
0 3 7 0 5 0 1023 1023 
4 0 2 0 0 0 1023 1023 
7 0 0 0 3 0 1023 1023 
7 0 8 4 1 6 980 1023 
4 8 0 0 6 7 902 1023 
10 6 0 0 0 10 894 1023 
0 0 7 9 0 6 854 1023 
1 0 0 7 0 6 744 1023 
1 6 0 0 0 0 492 1023 
1 6 0 0 11 0 501 1023 
0 6 0 0 0 9 484 1023 
3 0 10 5 4 2 383 1023 
0 7 0 0 0 0 258 1023 
2 5 0 7 4 0 208 1023 
7 5 0 0 0 0 237 1023 
5 0 7 0 0 0 194 1023 
7 1 11 0 0 0 165 1023 
0 5 4 0 0 1 0 1023 
0 0 5 5 0 1 0 1023 
7 7 0 5 8 0 0 1023 
0 3 0 3 0 0 30 1023 
0 6 0 0 0 2 0 1023 
7 4 0 7 0 4 1 1001 
0 5 4 0 7 0 7 923 
0 0 6 5 1 0 5 830 
1 7 7 0 0 0 5 696 
6 0 10 0 8 0 0 525 
123 6 0 0 0 0 0 472 
178 0 4 0 6 0 0 445 
151 2 0 6 1 10 0 370 
169 9 5 0 3 5 0 273 
288 9 5 7 0 2 0 163 
474 0 0 3 5 0 3 142 
488 8 5 7 2 0 0 112 
508 0 0 0 8 0 4 103 
577 2 0 0 0 0 6 6 
674 6 0 0 6 5 0 1 
895 0 0 0 3 0 0 0 
869 12 0 4 3 7 0 4 
1023 2 0 0 7 7 0 0 
1023 70 0 2 6 0 0 7 
1023 142 0 0 3 0 6 5 
1023 87 8 0 9 1 0 0 
1023 144 0 2 0 0 7 3 
1023 185 0 0 3 0 10 0 
1023 349 0 0 0 0 0 4 
1023 444 1 4 0 0 0 0 
1023 407 7 7 3 7 0 4 
1023 400 0 0 5 0 2 11 
1023 529 0 0 10 0 4 0 
1023 671 0 0 6 0 6 0 
1023 692 0 3 0 3 1 6 
1023 776 0 5 5 1 2 6 
1023 861 0 4 6 0 8 7 
1023 1023 4 3 6 0 5 6 
1023 1023 0 7 0 0 0 3 
1023 1023 0 3 1 7 0 4 
1023 1023 0 8 0 0 1 0 
1023 1023 1 1 6 6 0 0 
1023 1023 5 0 0 0 0 2 
1023 1023 8 6 7 4 0 10 
1023 1023 4 3 7 0 0 5 
1023 1023 180 4 9 12 0 0 
1023 1023 216 0 0 0 4 8 
1023 1023 215 0 4 7 0 0 
1023 1023 240 0 0 0 8 7 
1023 1023 395 6 5 0 9 0 
1005 1023 605 0 0 6 4 2 
840 1023 577 6 0 0 0 0 
809 1023 632 5 0 3 0 0 
662 1023 780 2 4 5 6 0 
516 1023 927 0 10 6 0 0 
380 1023 997 2 0 1 6 0 
407 1023 1023 0 3 2 0 0 
372 1023 1023 64 2 7 0 0 
202 1023 1023 174 0 3 0 0 
68 1023 1023 172 0 4 7 3 
25 1023 1023 174 12 0 0 7 
62 1023 1023 299 0 0 9 1 
6 1023 1023 443 1 5 0 0 
2 979 1023 499 0 4 1 7 
7 904 1023 480 0 11 0 2 
3 777 1023 512 5 7 7 0 
0 623 1023 676 56 0 2 1 
4 546 1023 759 1 6 0 2 
0 483 1023 738 28 3 8 0 
0 448 1023 852 249 0 0 6 
TURN 6
4 75 1023 829 306 6 0 4 
0 31 1023 727 177 0 0 7 
0 31 1023 638 143 13 1 0 
0 70 1023 706 371 6 0 0 
5 1 885 771 434 2 1 6 
6 3 861 796 404 0 10 4 
6 0 865 786 451 0 0 5 
0 10 799 743 597 1 2 0 
6 0 675 785 760 0 0 4 
0 0 599 839 786 0 1 1 
9 0 600 853 890 0 1 0 
6 6 590 765 880 62 0 7 
0 0 448 724 1023 152 0 12 
0 0 304 718 1023 99 0 6 
0 0 310 743 1023 71 0 5 
0 0 305 675 1023 298 0 3 
0 4 235 557 1023 416 0 0 
0 10 98 535 1023 459 0 8 
0 6 32 537 1023 416 2 2 
6 6 49 492 1023 527 0 0 
0 0 0 365 1023 756 0 5 
0 7 2 285 1023 831 0 6 
0 4 0 274 1023 850 0 0 
0 3 9 268 1023 852 4 7 
0 4 0 167 1023 1023 3 1 
0 0 0 120 1023 1023 1 6 
0 4 0 40 1023 1023 0 2 
0 5 6 53 1023 1023 2 7 
0 0 2 30 1023 1023 8 6 
0 0 0 0 1023 1023 0 12 
0 4 0 7 1023 1023 1 0 
0 0 0 1 1023 1023 2 12 
0 0 8 7 1023 1023 11 0 
0 0 6 4 1023 1023 0 0 
0 0 0 6 940 1023 0 0 
6 6 0 1 909 1023 0 0 
0 0 0 6 932 1023 1 0 
0 0 0 4 725 1023 8 0 
0 0 8 0 639 1023 0 0 
0 0 4 7 612 1023 0 9 
8 0 7 0 539 1023 2 7 
0 8 0 7 467 1023 0 0 
0 6 0 7 313 1023 4 4 
5 9 0 8 179 1023 5 1 
3 0 4 1 199 1023 0 0 
0 0 10 5 176 1023 0 6 
2 0 6 0 82 1023 4 0 
0 7 6 0 3 1023 0 0 
0 0 0 2 0 1023 6 0 
0 6 0 0 0 1023 0 4 
6 1 0 0 5 1023 4 5 
0 5 0 0 0 1023 9 0 
3 6 0 3 7 1023 1 0 
4 6 0 1 3 999 1 0 
0 7 0 0 6 807 0 9 
0 0 6 6 2 775 10 1 
3 9 4 0 6 665 7 0 
8 0 2 1 7 657 0 0 
3 6 6 0 10 649 0 0 
7 8 0 0 8 475 10 0 
2 9 0 3 5 423 0 0 
2 11 0 0 7 266 7 2 
1 6 0 8 4 305 39 0 
1 0 0 0 0 310 59 6 
7 0 8 6 4 223 36 6 
0 0 2 1 1 72 157 27 
0 0 11 9 5 35 238 44 
1 0 7 0 0 84 373 0 
0 5 12 0 4 21 332 20 
0 7 0 0 6 0 341 146 
0 5 5 7 4 1 511 231 
10 0 0 9 0 0 615 208 
0 12 8 0 4 7 668 185 
0 0 0 2 5 5 702 227 
4 0 0 5 4 0 745 409 
0 8 0 0 3 2 862 458 
4 0 2 9 6 0 898 455 
0 4 8 4 0 10 906 451 
9 7 0 7 7 0 923 551 
0 1 4 0 0 2 990 730 
0 4 0 0 0 3 1023 758 
9 0 6 0 0 0 1023 789 
5 9 2 7 0 0 1023 851 
0 8 7 6 4 0 1023 1021 
4 0 2 7 3 7 1023 1023 
0 2 0 12 7 0 1023 1023 
0 5 0 7 0 5 1023 1023 
0 8 7 7 3 1 1023 1023 
1 3 4 1 0 0 1023 1023 
2 9 0 4 0 10 1023 1023 
7 5 0 3 0 0 1023 1023 
0 4 0 0 0 0 1023 1023 
6 0 0 2 0 7 928 1023 
4 1 8 0 0 8 887 1023 
4 7 0 5 0 2 883 1023 
0 4 0 0 4 3 806 1023 
0 4 0 6 6 11 741 1023 
0 7 0 7 0 6 620 1023 
1 5 5 0 0 6 589 1023 
0 4 2 0 0 0 535 1023 
0 0 5 0 10 0 511 1023 
6 1 0 5 4 2 432 1023 
0 0 7 0 9 0 276 1023 
0 0 0 6 7 10 355 1023 
1 0 6 0 1 6 280 1023 
0 0 2 5 7 0 222 1023 
0 11 6 0 5 4 120 1023 
4 2 7 4 5 0 47 1023 
6 1 6 0 9 6 83 1023 
6 0 9 7 0 2 50 1023 
6 0 6 0 9 6 0 1023 
0 6 6 4 7 0 0 1023 
1 11 5 7 0 0 0 1023 
6 0 2 6 0 5 0 935 
0 7 1 0 0 4 2 779 
0 2 8 7 8 0 0 721 
0 1 0 6 7 7 0 728 
7 0 0 1 8 7 0 669 
0 0 6 8 6 0 13 531 
2 7 5 7 0 2 3 422 
37 0 6 6 0 1 0 381 
59 5 0 8 5 0 0 318 
44 2 0 5 0 0 7 259 
54 0 3 8 0 0 7 206 
149 0 7 10 0 2 0 105 
347 5 2 0 7 0 0 69 
326 7 1 7 0 0 9 58 
341 0 0 0 0 0 0 29 
364 8 0 0 8 0 6 9 
466 0 0 7 0 13 0 0 
591 0 0 0 5 4 0 8 
615 0 0 10 0 6 0 0 
646 0 0 0 4 0 6 0 
772 48 0 0 5 3 9 0 
873 14 5 0 0 11 7 0 
1004 38 0 4 0 0 3 7 
1023 64 1 6 5 7 5 4 
1023 109 0 0 0 7 4 2 
1023 232 0 0 5 0 7 5 
1023 270 0 0 0 0 8 0 
1023 321 0 7 4 6 0 0 
1023 327 0 0 8 6 0 0 
1023 434 4 0 8 0 7 8 
1023 551 5 0 0 0 0 0 
1023 572 7 6 4 0 0 7 
1023 576 0 0 0 0 0 6 
1023 652 7 2 6 0 0 7 
1023 842 5 5 0 10 7 3 
1023 913 2 0 0 7 0 0 
1023 920 5 0 1 8 0 6 
1023 969 0 10 0 0 0 8 
1023 1023 3 0 7 5 1 0 
1023 1023 7 2 0 6 0 2 
1023 1023 5 0 0 4 0 0 
1023 1023 0 0 0 0 1 3 
1023 1023 82 3 6 5 6 0 
1000 1023 166 6 0 7 0 6 
956 1023 138 0 0 0 10 7 
890 1023 150 0 3 8 0 0 
767 1023 296 0 5 7 11 6 
638 1023 424 3 0 1 6 0 
552 1023 468 0 2 0 0 5 
529 1023 435 5 11 0 0 1 
435 1023 488 6 0 6 4 0 
310 1023 624 7 8 0 0 7 
183 1023 738 0 10 6 0 0 
184 1023 755 3 0 8 0 0 
169 1023 784 10 1 6 5 0 
77 973 841 52 0 8 0 0 
0 842 1023 68 2 0 6 0 
1 931 1018 45 8 0 0 1 
0 836 1023 52 0 4 0 2 
0 707 1019 203 10 6 0 0 
4 609 1023 259 1 9 0 7 
0 564 1023 279 0 4 0 6 
0 560 1023 301 6 5 1 3 
0 410 1023 388 4 0 0 0 
3 290 1023 513 0 8 0 0 
0 268 1023 496 0 3 10 5 
9 275 1023 518 28 0 0 0 
TURN 7
6 16 868 518 89 0 0 4 
4 109 750 420 164 5 6 5 
0 0 634 425 157 2 0 0 
8 1 675 491 156 2 2 7 
0 0 724 523 175 0 0 7 
3 8 616 522 273 0 0 0 
4 7 560 519 434 0 0 0 
2 0 438 544 456 0 7 0 
0 0 504 607 496 0 0 0 
7 0 477 549 543 5 0 8 
4 0 353 461 673 37 1 7 
0 0 253 521 787 5 0 0 
6 2 231 547 791 5 2 0 
3 2 250 517 852 74 7 0 
0 0 193 445 882 191 0 0 
4 0 87 343 962 191 0 0 
0 7 13 372 1023 166 0 11 
0 7 36 404 1023 206 1 0 
0 9 48 338 1023 406 6 8 
0 2 4 236 1023 540 5 0 
8 0 7 240 1023 494 0 0 
6 4 0 215 1023 568 0 0 
6 7 0 134 1023 652 0 6 
7 0 0 62 1023 823 0 6 
4 6 0 0 1023 912 4 2 
0 6 0 46 1023 900 12 8 
6 0 2 38 1023 965 0 1 
4 9 8 0 1023 1023 6 0 
6 6 2 9 1023 1023 0 5 
2 7 6 6 1023 1023 0 0 
6 4 6 7 1009 1023 6 8 
0 5 0 10 867 1023 0 4 
0 0 0 6 842 1023 4 11 
0 10 6 0 832 1023 4 0 
0 0 0 10 756 1023 5 0 
8 8 0 0 635 1023 1 6 
0 0 7 0 546 1023 0 7 
2 0 0 5 558 1023 7 7 
0 6 7 4 517 1023 6 6 
7 8 0 0 380 1023 0 0 
0 0 0 0 315 1023 5 1 
0 3 6 2 245 1023 0 0 
0 7 0 7 247 1023 4 3 
0 0 0 0 170 1023 6 6 
0 0 0 0 88 1023 0 10 
0 0 5 4 0 1023 0 0 
0 2 7 0 0 1023 5 0 
0 7 0 7 7 1023 0 0 
0 7 0 8 0 1023 9 8 
6 0 8 6 0 1012 0 0 
11 0 0 0 1 1001 0 0 
0 0 0 0 1 916 7 0 
0 8 0 13 7 784 0 0 
6 0 0 1 6 651 0 6 
0 6 0 0 0 673 7 0 
2 8 0 0 7 655 2 0 
0 7 0 8 0 563 1 1 
9 0 6 2 0 450 2 0 
0 6 0 5 2 363 5 0 
7 0 0 6 6 353 0 0 
6 6 0 0 7 398 0 6 
0 7 5 0 0 221 8 0 
0 10 0 3 0 150 0 3 
0 7 4 0 0 117 82 0 
0 9 6 0 2 131 125 0 
0 8 0 10 5 119 54 0 
0 7 6 7 0 6 54 20 
2 0 0 0 10 9 231 81 
1 3 6 6 0 3 263 4 
0 6 0 4 4 0 239 0 
0 1 1 0 6 0 250 18 
9 0 0 0 0 0 264 166 
7 0 0 1 0 0 473 227 
7 5 0 5 5 7 528 173 
0 0 0 2 1 12 518 167 
10 0 0 0 0 10 511 326 
4 0 7 0 0 2 607 405 
5 2 3 0 0 0 794 419 
5 6 7 0 7 7 811 426 
1 0 5 2 0 0 698 515 
7 7 6 0 5 0 752 679 
0 0 0 9 0 1 854 719 
0 0 5 3 8 5 895 720 
0 8 5 0 1 7 854 805 
3 2 0 0 7 0 786 912 
7 0 6 5 0 9 863 976 
5 1 5 2 6 0 892 1018 
0 7 5 0 5 0 848 1015 
5 0 3 10 7 4 773 1023 
6 5 5 0 4 0 762 1023 
6 0 0 4 0 0 781 1023 
6 7 1 5 0 0 804 1023 
0 1 7 0 0 0 720 1023 
4 0 10 0 4 0 646 1023 
0 2 8 0 0 0 645 1023 
10 0 7 4 1 7 644 1023 
0 6 3 2 0 5 578 1023 
7 0 0 3 0 0 424 1023 
2 8 0 3 10 0 432 1023 
0 0 0 7 0 4 400 1023 
0 7 5 0 0 1 378 1023 
1 0 7 2 6 10 277 1023 
0 8 0 2 0 2 241 1023 
7 0 6 0 0 0 175 1023 
0 10 6 5 0 6 205 1023 
4 1 0 0 6 0 138 1023 
0 0 4 0 5 1 42 1023 
2 6 0 0 0 0 0 1023 
7 0 0 1 0 0 12 1023 
0 0 4 12 6 0 6 999 
2 5 0 7 2 1 0 841 
5 0 2 1 0 7 6 806 
0 1 0 4 5 7 7 784 
0 9 0 3 0 0 5 773 
0 0 3 1 5 7 2 658 
0 0 9 0 5 0 6 560 
0 3 0 9 6 4 0 457 
0 8 0 0 5 0 8 472 
0 0 5 1 0 1 0 455 
0 11 5 0 8 0 10 311 
7 6 3 10 0 0 0 237 
0 11 0 0 6 11 0 168 
9 0 7 0 0 7 0 189 
0 11 0 0 0 0 9 135 
17 6 0 0 3 8 0 48 
180 0 0 0 0 0 12 7 
234 6 7 1 0 0 0 0 
281 7 4 0 0 0 0 4 
225 7 0 7 0 0 1 5 
292 6 13 0 0 0 0 7 
469 5 0 0 0 0 6 0 
519 7 0 1 9 0 5 0 
551 0 5 0 6 7 5 4 
563 0 0 0 0 9 5 0 
595 62 11 0 2 10 0 0 
767 47 4 0 7 0 0 0 
817 0 8 0 6 0 9 0 
820 1 0 3 0 6 7 0 
818 75 0 8 7 0 10 0 
936 213 5 4 0 0 3 0 
1023 226 0 6 0 7 5 4 
1023 217 1 0 0 0 3 0 
1023 252 0 9 0 0 0 0 
1023 402 0 7 5 5 1 6 
1023 479 2 4 0 0 4 0 
1023 438 0 2 0 0 6 0 
1023 425 6 1 0 6 7 0 
1023 581 7 0 0 0 0 7 
1023 735 0 0 5 4 7 5 
1023 710 1 0 2 0 0 0 
1023 703 7 0 0 2 10 0 
947 727 0 1 0 2 8 0 
918 911 0 0 1 7 0 0 
928 983 6 0 2 0 0 0 
924 911 0 6 0 0 6 0 
856 919 0 0 4 0 0 5 
637 874 38 0 4 0 1 0 
645 1014 36 0 0 9 0 0 
666 1011 27 4 5 0 0 7 
564 952 57 6 5 3 10 0 
463 974 223 0 4 7 3 0 
378 1023 289 6 1 3 5 5 
346 1023 247 6 6 3 6 0 
303 936 272 4 7 7 0 0 
190 855 359 6 8 4 0 8 
108 862 546 0 6 0 0 7 
63 954 546 0 3 3 0 0 
76 869 511 6 0 0 4 8 
6 734 600 3 7 0 3 6 
0 632 678 4 7 5 1 1 
6 666 757 0 7 4 4 3 
0 607 749 6 0 6 8 5 
2 523 708 86 4 0 0 6 
8 406 767 138 11 0 0 6 
6 396 879 151 8 2 3 0 
0 379 807 102 0 1 7 0 
0 331 835 200 0 0 7 7 
6 255 823 274 0 2 0 4 
0 152 884 356 0 0 2 0 
5 225 898 347 0 7 0 3 
TURN 8
4 12 594 340 130 3 6 0 
7 5 508 339 116 1 0 0 
0 2 499 312 1 8 0 0 
0 0 559 307 0 0 9 1 
0 3 497 313 159 3 7 0 
7 0 436 357 242 6 0 0 
0 0 450 425 269 4 0 7 
6 0 426 414 268 7 0 9 
10 3 418 377 288 0 0 7 
3 6 302 355 407 6 0 1 
6 0 201 375 506 2 3 1 
0 0 210 455 502 6 3 0 
6 0 216 327 520 3 0 6 
0 0 145 315 647 92 0 0 
0 0 63 319 783 87 9 5 
0 2 30 355 812 47 0 0 
6 1 53 323 756 88 4 0 
0 0 21 210 815 246 7 0 
0 0 3 172 926 312 0 0 
0 1 12 187 941 255 0 0 
7 0 2 162 897 246 11 0 
6 5 0 106 905 524 0 10 
7 4 1 24 978 570 0 0 
2 0 0 38 1023 615 0 0 
7 2 3 39 1023 606 6 0 
0 2 0 0 892 739 0 6 
0 0 0 0 901 901 8 0 
9 3 8 6 944 959 7 6 
0 0 6 5 938 971 8 0 
0 6 0 4 852 976 6 0 
2 12 5 0 748 1023 4 6 
5 0 7 0 747 1023 6 2 
6 2 4 0 767 1023 0 3 
0 0 0 0 646 1023 9 9 
7 8 0 0 592 1023 7 2 
0 0 0 0 479 1023 0 8 
0 4 4 8 526 1023 0 0 
5 1 7 0 448 1023 6 0 
6 0 11 8 342 1023 0 3 
1 11 7 4 237 1023 9 8 
0 0 0 0 202 1023 7 4 
0 0 7 0 224 1023 5 7 
9 0 6 2 203 1023 0 0 
0 0 11 9 39 1023 0 0 
0 8 0 0 0 1023 2 0 
6 0 0 0 9 1023 0 0 
3 0 6 0 0 1019 7 0 
8 6 0 10 6 944 0 2 
0 9 0 0 10 884 6 2 
0 6 2 0 10 895 6 0 
0 6 4 0 1 825 0 7 
0 0 7 0 8 696 1 0 
7 0 0 7 0 640 10 6 
0 1 0 0 8 585 5 1 
0 0 0 2 6 585 6 0 
0 6 0 6 0 544 5 8 
0 6 0 0 6 394 0 3 
0 0 0 0 1 297 0 2 
0 8 0 6 0 320 0 0 
5 1 0 2 0 355 1 1 
2 0 5 0 1 234 6 0 
0 0 0 0 0 154 0 0 
9 0 4 6 8 61 2 1 
4 0 10 6 3 106 12 0 
0 11 6 0 0 105 4 4 
2 0 0 0 0 23 0 0 
2 6 0 0 0 4 0 3 
0 0 0 4 0 0 140 0 
0 0 5 7 4 6 164 11 
3 0 2 1 5 7 132 0 
0 0 11 4 5 0 136 77 
0 7 2 9 7 5 284 152 
5 0 0 5 0 7 404 119 
4 1 5 0 7 0 415 87 
0 0 0 0 0 0 320 155 
0 0 2 0 0 0 367 306 
0 0 0 7 5 0 553 327 
0 2 3 0 0 0 579 297 
0 0 1 7 6 6 506 266 
0 5 7 0 0 6 473 452 
8 0 4 6 6 0 595 523 
0 0 7 5 0 7 663 569 
0 0 0 0 0 3 676 552 
4 1 0 5 0 9 641 624 
4 0 0 0 0 0 614 783 
2 0 0 6 0 7 704 838 
0 6 0 0 5 1 713 824 
7 0 4 0 12 0 637 840 
2 7 7 1 5 7 609 934 
0 0 0 6 11 6 616 1023 
4 0 8 0 6 0 654 1023 
5 5 1 0 0 5 652 1023 
9 6 0 0 0 5 555 1023 
7 2 0 0 0 0 466 1023 
1 7 0 0 1 0 511 1023 
0 5 0 0 0 5 514 1023 
0 2 7 0 0 1 511 1023 
10 0 7 0 0 7 378 1023 
5 4 0 0 7 0 308 1023 
0 0 0 7 0 2 313 1023 
6 4 6 1 7 0 295 1023 
0 10 7 0 0 0 172 1023 
6 0 0 9 0 0 96 1023 
0 4 5 7 0 0 73 1023 
4 0 0 6 0 0 79 944 
7 0 10 0 0 0 60 960 
0 3 7 1 3 0 0 850 
1 0 7 0 5 0 0 911 
7 5 0 5 2 0 7 876 
6 4 6 0 0 2 0 818 
0 4 0 0 0 0 5 724 
0 6 0 6 0 0 0 631 
0 7 0 0 7 5 6 687 
2 9 0 0 0 7 0 632 
0 12 0 0 8 6 0 507 
4 6 1 7 0 4 1 423 
6 4 7 0 4 1 2 377 
0 0 0 8 0 3 8 418 
4 3 7 7 2 1 6 339 
0 3 5 0 0 0 0 266 
0 5 0 0 0 4 6 131 
0 7 0 6 4 3 0 131 
4 0 7 7 0 0 0 142 
6 0 4 2 0 0 7 76 
7 1 5 0 4 7 0 6 
95 4 0 4 0 0 6 2 
158 6 0 0 6 7 0 8 
172 4 6 6 0 0 0 4 
162 4 2 0 6 6 2 1 
206 5 7 0 2 4 7 1 
360 0 7 0 5 4 0 5 
397 0 6 0 0 2 6 4 
368 3 10 7 5 7 0 0 
400 0 6 5 0 8 0 5 
518 27 1 0 1 7 2 4 
572 31 11 0 0 0 1 6 
680 0 0 0 5 0 7 6 
624 5 6 0 7 1 0 5 
642 82 0 4 4 7 5 0 
688 159 8 0 4 0 0 7 
800 116 8 7 0 0 1 5 
796 112 6 4 0 2 11 0 
765 139 0 1 6 10 0 5 
746 277 5 0 3 0 0 0 
864 392 1 0 4 1 0 5 
901 357 2 7 5 0 0 10 
851 333 0 0 6 3 11 0 
837 372 0 6 9 6 4 4 
813 555 0 0 3 3 0 0 
812 564 0 0 0 0 7 0 
782 515 0 11 2 9 0 0 
698 515 0 5 0 6 0 9 
680 575 1 4 0 7 0 0 
650 709 6 7 0 1 6 0 
670 728 5 0 6 0 2 0 
650 735 7 0 2 6 0 5 
523 676 4 0 8 6 0 0 
460 829 27 0 4 4 3 6 
419 816 0 1 0 1 4 4 
436 776 0 9 0 0 1 6 
353 744 35 5 1 6 5 0 
229 744 194 9 0 4 1 0 
175 800 248 0 8 0 0 1 
188 801 188 6 2 0 0 0 
159 720 218 7 0 0 8 0 
66 600 391 1 0 0 0 1 
0 646 456 0 0 1 0 1 
1 585 427 4 9 0 0 0 
11 631 331 4 0 7 0 0 
1 500 439 1 8 0 8 0 
3 440 564 4 0 0 8 0 
0 464 614 9 0 0 0 7 
0 477 574 0 0 0 7 0 
0 398 585 59 4 0 6 0 
0 287 670 143 0 2 5 0 
0 196 665 114 0 9 0 9 
6 234 681 108 5 0 1 0 
3 181 607 98 0 0 0 2 
0 110 585 205 7 0 7 1 
6 49 635 282 2 7 0 7 
TURN 9
0 6 470 296 0 0 4 6 
9 0 434 191 0 3 0 0 
4 3 363 127 9 0 0 9 
0 3 303 183 86 1 2 0 
0 0 348 313 140 2 1 0 
7 5 381 311 133 0 10 0 
11 1 310 242 169 8 4 0 
7 0 223 251 368 7 0 7 
4 0 190 326 361 8 0 7 
6 6 201 319 315 6 0 4 
0 5 188 279 338 0 6 0 
6 0 153 236 495 42 2 0 
2 8 12 216 534 0 6 0 
4 0 38 267 528 0 5 4 
0 0 76 254 581 93 0 0 
7 0 7 173 654 210 5 0 
0 3 7 72 661 188 0 4 
0 9 6 136 670 98 7 9 
0 0 0 141 639 124 0 0 
11 0 7 78 668 308 0 2 
0 7 7 2 758 399 0 0 
0 0 0 6 811 355 0 9 
0 6 3 30 743 373 0 6 
10 9 0 0 669 433 0 0 
0 0 7 0 621 551 0 9 
0 0 0 10 738 665 9 0 
0 0 8 0 744 615 12 0 
2 2 6 0 675 649 0 0 
0 7 0 0 558 796 0 0 
0 10 7 7 581 878 0 0 
6 0 2 7 585 842 3 9 
7 0 1 8 525 804 0 0 
6 0 0 0 422 892 7 6 
0 6 0 0 323 949 4 0 
0 2 0 0 384 1018 0 6 
0 0 9 3 373 936 0 5 
0 3 6 8 299 895 0 4 
2 7 6 1 184 980 10 6 
7 7 0 5 172 1023 0 0 
0 0 6 6 182 1009 1 7 
7 5 0 0 142 980 0 5 
0 0 7 0 47 907 6 0 
3 0 4 0 0 937 0 4 
0 0 0 7 0 948 0 7 
7 0 6 0 10 922 7 2 
0 7 0 6 7 796 1 7 
0 1 9 0 7 766 7 0 
0 0 0 0 0 743 6 0 
0 7 0 0 5 769 0 10 
2 1 8 9 0 592 3 6 
7 1 0 2 0 522 0 6 
0 8 0 0 4 471 6 0 
1 0 4 0 5 524 7 2 
4 8 0 0 0 482 0 0 
4 0 5 0 0 407 1 8 
0 5 0 7 6 299 2 5 
9 7 0 0 0 302 0 5 
0 0 0 0 2 276 0 4 
10 7 8 4 7 274 0 1 
0 0 0 6 0 159 0 0 
0 5 5 0 4 66 5 0 
0 0 7 0 0 68 1 3 
0 5 0 0 7 88 3 6 
0 0 1 0 9 52 1 7 
0 0 7 6 7 1 7 0 
0 5 7 4 0 11 10 7 
7 0 0 4 0 0 64 1 
1 0 6 4 0 7 37 6 
0 1 0 0 7 0 28 0 
0 0 0 5 0 0 95 60 
0 6 0 4 0 8 219 56 
1 8 0 7 0 0 196 0 
2 6 0 0 0 8 181 14 
7 8 0 0 6 7 180 155 
0 7 0 0 5 0 307 213 
8 4 0 7 0 0 379 171 
0 9 7 2 0 8 362 110 
0 7 0 0 8 0 298 239 
5 0 0 0 0 0 363 343 
3 8 8 0 7 10 446 412 
5 1 10 6 4 1 508 380 
6 5 0 5 6 4 470 371 
0 1 0 4 7 2 438 481 
0 0 7 0 6 0 446 595 
6 3 0 5 0 0 525 669 
7 5 0 10 7 0 576 645 
3 0 8 0 2 10 445 627 
4 0 14 8 4 8 417 714 
9 1 6 0 8 0 430 776 
6 0 0 4 6 5 492 790 
0 0 0 2 0 0 415 761 
0 10 0 0 0 7 364 853 
6 0 7 6 4 7 334 923 
6 6 0 5 0 0 360 948 
6 0 0 0 0 0 357 914 
0 0 0 5 5 4 287 893 
7 5 0 2 6 5 216 954 
2 8 7 4 0 2 186 1023 
7 5 2 0 0 0 201 967 
10 5 1 5 4 0 192 931 
4 2 0 0 2 7 100 848 
3 7 0 0 1 8 31 895 
0 0 0 6 6 4 73 857 
0 0 1 0 5 0 39 824 
4 0 10 0 8 0 2 719 
0 0 6 5 0 0 0 668 
0 4 0 0 7 7 6 687 
0 0 3 0 3 0 0 668 
4 7 2 0 7 4 0 591 
0 6 0 5 0 0 0 498 
0 9 0 6 0 7 6 475 
0 1 6 7 0 3 10 510 
3 0 5 7 1 9 0 473 
4 3 7 6 0 4 0 394 
2 0 4 10 0 0 8 308 
6 6 6 5 0 11 0 288 
7 0 0 5 0 4 8 264 
1 0 0 6 8 0 8 208 
1 0 2 4 0 10 0 146 
7 0 2 7 0 0 3 65 
0 7 7 0 0 0 0 64 
0 5 0 7 0 0 0 57 
9 8 0 7 2 1 0 0 
0 8 0 0 5 9 0 0 
16 9 0 0 6 3 7 9 
67 2 6 0 3 0 0 0 
42 0 0 0 10 6 0 0 
39 8 0 0 0 6 0 0 
58 0 1 4 6 5 0 0 
177 6 0 4 0 7 0 5 
237 0 2 0 4 0 10 6 
230 5 0 0 7 6 0 5 
234 2 7 5 7 1 0 7 
300 7 0 0 0 0 6 1 
388 1 3 0 0 5 0 3 
444 8 0 0 0 0 1 5 
372 4 0 7 0 0 7 7 
408 0 6 0 3 0 2 0 
519 97 0 0 7 0 1 0 
575 49 10 6 0 8 7 0 
570 26 6 0 2 0 4 0 
538 20 0 9 0 4 3 0 
522 166 0 0 9 0 0 1 
566 232 0 0 6 5 9 0 
672 226 0 0 4 0 0 0 
645 197 4 1 8 0 0 0 
592 234 0 5 0 0 0 4 
576 379 1 7 5 4 0 2 
598 347 5 7 0 0 0 0 
614 397 0 2 0 7 4 1 
520 323 0 0 2 0 4 0 
487 450 1 7 0 0 5 2 
458 534 0 5 0 2 0 3 
489 538 7 0 0 0 6 7 
456 484 0 0 1 6 0 6 
374 460 0 2 4 8 0 4 
332 617 9 6 9 7 0 0 
306 679 0 1 7 6 11 0 
299 584 5 3 8 0 6 0 
243 548 33 5 0 7 0 0 
142 534 138 0 0 2 7 0 
93 649 188 2 7 0 0 7 
90 643 140 0 1 0 7 4 
90 565 104 0 7 1 2 4 
0 497 250 2 0 10 0 0 
7 484 331 1 6 4 0 1 
2 521 342 0 1 4 6 5 
8 517 260 0 9 6 0 4 
5 392 313 0 1 8 6 4 
5 324 428 4 9 0 0 0 
8 329 462 0 8 0 0 5 
7 340 451 6 9 0 4 1 
5 258 422 7 6 1 3 2 
7 214 459 109 10 0 5 0 
0 108 551 82 0 0 0 0 
7 111 477 0 0 1 0 1 
8 169 436 9 0 4 0 1 
1 9 421 93 0 0 1 0 
5 0 464 197 0 0 0 4 
4 0 505 182 0 0 11 0 
TURN 10
0 0 246 66 4 4 7 0 
0 0 183 94 0 9 0 0 
6 0 223 56 0 0 0 9 
0 0 255 34 0 0 2 0 
1 8 216 52 2 7 0 6 
0 11 138 98 64 8 0 0 
4 0 122 138 44 0 8 0 
0 0 180 112 1 0 9 0 
0 0 115 70 8 0 6 7 
7 0 59 62 172 0 4 9 
8 0 0 127 283 7 0 0 
7 6 30 150 208 0 0 0 
6 4 60 124 243 0 0 12 
10 6 13 69 350 7 4 0 
0 0 0 64 438 0 0 0 
0 0 7 106 431 1 6 0 
0 0 0 104 400 0 11 6 
0 0 0 6 403 124 3 10 
7 0 0 0 517 155 0 0 
6 0 0 22 548 112 0 6 
0 0 0 21 490 112 0 2 
0 6 0 0 457 208 0 0 
0 7 0 8 539 350 5 1 
0 0 0 1 644 378 1 0 
7 0 0 0 574 334 6 0 
7 7 1 2 494 378 0 4 
7 6 0 0 409 494 0 0 
2 1 9 7 488 571 7 4 
0 6 5 7 548 589 10 0 
5 1 11 0 434 529 9 5 
0 1 0 1 325 547 1 0 
9 0 0 7 327 677 0 1 
8 6 0 9 377 706 0 9 
2 1 0 0 329 660 0 0 
0 0 2 1 204 663 0 6 
1 5 4 0 183 728 9 0 
6 0 0 6 232 816 4 8 
7 0 4 0 179 749 0 0 
0 0 0 10 126 691 0 8 
2 8 0 0 0 727 0 0 
0 6 0 5 8 756 8 6 
2 3 0 6 4 770 8 0 
7 0 0 5 0 710 2 0 
4 2 3 6 1 644 0 0 
0 7 6 0 7 639 0 2 
7 0 7 0 8 671 0 10 
0 7 9 0 0 624 2 0 
0 0 1 6 0 532 7 0 
6 8 0 9 9 463 0 0 
0 11 1 0 0 486 1 0 
0 11 0 0 0 508 0 0 
0 6 0 0 10 421 6 4 
7 0 8 7 0 336 5 2 
7 0 2 7 0 300 2 0 
0 0 7 4 0 262 6 7 
6 0 8 6 6 317 0 0 
2 10 0 0 7 247 5 3 
6 0 2 6 5 132 0 11 
1 4 3 3 0 114 1 0 
3 7 7 7 0 153 0 4 
0 0 4 0 0 80 1 2 
7 5 1 0 6 39 0 10 
0 0 11 0 11 6 6 2 
0 1 7 2 0 3 5 0 
8 0 7 0 0 0 0 4 
3 0 4 0 1 0 7 6 
5 6 5 0 0 0 3 11 
0 0 2 0 0 0 8 0 
0 6 1 9 6 0 54 0 
2 4 7 0 3 0 26 4 
9 5 2 5 0 0 0 0 
0 7 5 6 0 1 7 64 
0 3 0 7 4 2 91 83 
0 1 10 7 6 0 215 23 
6 6 8 3 3 0 118 0 
6 5 2 7 0 0 128 122 
9 0 5 0 0 6 187 172 
0 5 0 3 0 0 278 232 
0 8 6 0 7 5 299 173 
0 4 2 0 0 0 202 168 
0 0 3 0 0 0 253 340 
5 0 4 0 0 0 319 410 
0 0 0 3 1 5 408 408 
0 9 9 0 1 3 347 338 
0 0 3 0 0 0 301 354 
1 6 0 0 0 0 301 511 
6 0 7 0 0 0 371 543 
0 1 0 0 0 2 334 481 
0 0 7 0 5 0 280 487 
3 0 0 0 0 0 231 612 
0 6 0 8 0 0 281 639 
3 8 5 1 5 6 320 706 
0 10 6 0 0 0 266 639 
0 0 6 8 6 0 191 694 
0 7 0 1 2 6 140 748 
7 6 0 6 6 2 167 795 
0 0 4 5 0 4 223 771 
2 0 0 5 5 0 123 730 
0 1 5 0 8 5 84 817 
8 4 0 3 8 0 37 761 
10 0 4 0 7 6 32 685 
3 9 0 0 0 2 40 649 
7 8 0 0 7 0 0 581 
11 5 5 2 9 7 7 610 
6 0 0 7 0 2 0 616 
0 0 7 0 0 2 0 563 
0 0 0 7 0 1 0 487 
2 0 4 0 0 5 0 418 
0 0 0 0 0 0 5 489 
1 7 0 0 3 7 0 500 
1 6 5 5 0 3 6 422 
4 0 8 0 2 0 0 360 
0 0 0 9 0 0 4 336 
0 0 11 0 2 10 0 308 
0 0 5 0 0 7 0 286 
0 2 0 0 0 0 9 167 
6 3 10 0 1 7 0 117 
0 0 0 4 1 0 0 106 
0 5 6 2 0 3 0 122 
3 0 6 0 4 0 0 54 
0 7 0 0 0 0 4 0 
2 0 7 6 0 8 5 0 
7 7 0 0 10 5 0 0 
2 7 1 0 0 0 0 6 
6 0 10 0 0 0 0 2 
5 0 0 0 5 0 0 0 
15 0 7 5 2 1 0 7 
26 7 0 0 0 3 9 6 
2 5 0 7 5 0 0 0 
12 0 2 5 0 8 9 5 
98 2 4 0 4 0 11 5 
195 0 12 0 5 0 3 6 
182 0 0 0 1 6 0 7 
170 9 0 0 2 7 7 0 
176 7 4 0 5 0 0 1 
292 0 0 0 0 7 0 0 
335 4 0 0 7 0 0 6 
303 6 0 0 2 0 0 3 
296 0 6 0 0 0 4 0 
305 16 0 2 0 0 0 0 
407 37 0 9 9 4 0 1 
418 31 0 0 10 0 6 0 
348 0 0 6 0 0 0 0 
339 112 7 9 4 3 0 7 
435 168 4 0 4 0 0 2 
437 181 6 0 1 0 2 6 
456 149 0 0 0 0 7 0 
358 153 0 4 1 0 8 6 
353 270 0 0 0 6 0 0 
450 334 6 6 6 3 0 0 
380 278 0 0 0 1 0 8 
333 259 0 3 10 6 0 7 
237 322 9 8 7 0 6 4 
240 402 0 0 0 4 0 6 
248 367 0 1 0 7 0 0 
212 326 1 0 0 0 10 0 
128 345 6 7 0 4 6 6 
91 415 0 0 4 0 0 0 
115 429 0 5 0 7 0 6 
114 413 0 0 0 1 11 5 
20 346 28 0 0 4 1 0 
3 330 65 7 6 0 0 1 
2 445 61 7 0 4 0 7 
0 386 1 0 7 0 0 0 
6 319 41 5 0 8 4 1 
0 236 171 3 4 5 9 7 
0 287 205 3 0 0 11 0 
5 308 184 1 0 2 0 6 
1 238 146 2 1 6 0 0 
8 156 229 10 6 0 0 6 
9 130 315 7 0 0 0 0 
0 163 344 0 1 4 0 12 
7 164 279 0 6 0 0 0 
0 82 251 0 0 4 0 0 
2 7 326 10 9 7 0 0 
5 4 398 1 2 5 0 5 
0 24 352 0 6 0 4 6 
0 0 288 45 0 10 2 7 
0 0 289 88 0 0 0 6 
7 2 349 119 10 0 0 0 
TURN 11
0 0 203 60 0 6 7 4 
0 1 124 7 1 0 6 0 
0 1 36 0 9 6 3 6 
0 8 31 0 1 4 0 0 
0 6 86 67 0 7 0 0 
2 0 124 46 7 0 4 0 
6 0 44 7 18 1 0 3 
0 6 20 28 128 0 0 2 
0 0 5 60 71 5 1 0 
0 9 0 16 13 0 0 2 
0 7 0 8 22 0 0 8 
0 7 6 0 146 6 6 7 
4 7 0 0 221 11 2 0 
0 0 8 32 228 6 0 10 
0 0 0 18 168 0 7 0 
7 0 10 0 176 0 4 2 
6 7 0 8 259 2 0 4 
0 0 0 0 318 9 0 0 
6 0 7 0 299 10 6 0 
7 0 0 6 230 69 0 0 
0 0 4 0 297 157 4 2 
8 0 9 6 366 120 1 0 
10 10 5 6 325 118 0 5 
7 6 7 0 289 144 7 5 
6 2 8 8 252 302 0 6 
0 0 4 0 344 323 6 0 
0 7 0 2 341 255 6 0 
0 7 0 0 254 205 11 8 
0 8 0 11 196 389 9 0 
0 0 2 10 203 446 0 6 
0 10 0 0 283 467 0 6 
0 0 4 0 245 426 1 1 
0 0 8 0 143 436 0 0 
1 2 0 10 82 528 0 0 
6 3 7 5 113 532 0 3 
0 0 1 2 135 540 6 3 
2 3 0 4 62 476 7 0 
5 14 0 0 1 518 0 0 
0 0 0 0 11 591 6 9 
4 0 7 0 0 586 0 7 
6 0 7 1 5 495 0 0 
0 0 0 0 0 479 10 0 
0 0 9 6 0 523 2 0 
4 0 6 6 0 549 7 0 
7 1 7 0 0 489 0 10 
1 6 0 8 6 435 5 0 
5 1 0 1 0 371 1 7 
0 0 2 0 7 437 0 7 
5 0 0 0 4 428 0 0 
8 7 7 0 4 356 0 8 
9 8 4 0 1 291 0 0 
5 1 7 0 6 248 0 0 
0 0 0 0 2 286 0 7 
6 5 0 6 0 276 1 0 
8 6 7 5 0 184 0 0 
1 0 5 0 7 133 0 0 
0 5 13 0 0 125 0 0 
0 0 6 5 0 130 1 0 
0 0 8 0 6 93 0 0 
2 0 4 4 0 0 5 4 
7 0 4 6 5 0 0 9 
0 0 0 0 6 6 2 0 
6 6 0 0 0 11 0 1 
0 0 6 1 0 7 4 0 
0 1 0 0 0 0 10 7 
2 10 0 11 0 0 4 6 
4 0 0 6 4 3 0 0 
0 0 6 0 0 2 0 0 
0 0 0 6 0 0 5 0 
0 0 6 7 9 0 6 0 
7 2 1 0 12 0 0 2 
0 1 1 7 7 0 10 0 
2 6 6 0 0 7 18 0 
6 0 7 4 0 1 0 0 
0 0 2 0 5 0 8 50 
1 0 9 0 3 0 89 108 
0 7 2 0 0 4 146 69 
0 0 0 4 0 0 86 36 
0 2 7 0 5 0 94 108 
0 3 7 0 7 0 104 218 
1 0 6 6 4 4 158 192 
1 6 1 2 5 4 172 145 
7 0 1 0 0 3 158 201 
2 0 0 0 6 0 82 281 
0 4 0 0 0 7 178 343 
1 6 7 4 0 0 252 320 
2 0 2 2 0 10 191 311 
5 4 8 0 0 3 123 379 
5 7 0 0 9 0 142 465 
0 4 0 0 6 4 205 508 
6 4 0 3 2 5 194 451 
1 0 6 0 0 0 158 456 
6 0 0 9 6 4 64 510 
0 0 5 7 0 0 104 560 
0 0 10 0 8 1 148 514 
0 5 0 0 7 6 76 453 
5 0 2 9 2 0 10 470 
7 2 8 0 0 0 0 539 
0 4 2 0 0 0 6 565 
0 0 0 0 2 0 28 481 
6 0 4 6 0 0 0 478 
0 0 4 0 1 8 0 482 
0 0 4 0 7 6 6 524 
0 1 0 0 0 6 4 483 
7 6 0 1 5 7 0 396 
0 7 6 3 0 0 4 407 
0 5 0 0 5 7 0 399 
0 0 0 0 0 5 7 424 
0 7 0 0 0 7 6 375 
4 5 8 5 0 0 0 296 
5 0 2 3 3 0 6 218 
0 0 4 3 3 5 6 270 
4 2 6 0 0 5 3 255 
6 0 0 0 0 0 0 187 
0 8 8 0 0 0 6 105 
0 11 7 4 0 2 9 68 
6 5 0 0 6 0 0 87 
1 6 0 0 8 0 0 84 
0 7 9 0 1 1 8 42 
0 0 7 0 6 9 0 0 
0 4 7 0 8 7 0 9 
0 0 6 5 0 6 0 0 
0 0 0 0 4 11 8 0 
6 0 3 0 2 0 0 7 
0 0 1 0 0 5 0 0 
1 6 7 7 0 7 2 2 
0 0 0 6 0 0 0 6 
0 1 7 0 3 0 2 4 
3 8 6 4 0 2 0 0 
6 0 6 7 0 0 0 11 
60 0 0 2 5 1 10 7 
32 0 0 6 1 11 8 7 
0 0 0 7 0 0 0 0 
2 1 0 2 5 0 0 6 
100 2 1 0 6 0 0 7 
171 9 6 5 3 11 0 5 
154 3 7 6 4 0 0 3 
119 12 7 0 2 1 0 4 
177 8 0 0 1 3 0 12 
267 8 0 7 0 0 5 5 
249 0 0 0 8 0 9 0 
212 7 0 0 0 5 5 2 
182 1 0 7 0 0 0 0 
244 79 0 7 0 4 4 0 
274 11 0 0 4 0 2 0 
276 0 0 6 7 0 5 0 
194 4 6 0 0 0 0 0 
212 123 0 0 0 0 4 0 
245 190 1 0 7 2 9 0 
291 103 8 0 0 0 7 4 
212 118 5 0 0 3 6 7 
169 182 6 0 7 0 7 0 
190 289 0 0 1 0 5 6 
214 309 0 7 5 2 4 0 
193 235 0 0 0 4 5 1 
95 122 6 4 3 8 0 4 
28 285 6 0 7 4 5 0 
61 309 6 0 7 7 0 6 
79 290 0 0 6 5 0 0 
16 233 6 5 3 11 5 8 
0 235 6 7 0 4 0 0 
0 359 5 0 0 0 0 7 
0 300 3 0 0 0 2 0 
0 180 0 1 0 0 5 9 
6 168 25 9 7 0 2 3 
0 191 75 8 0 7 7 0 
0 255 69 0 6 0 0 0 
0 171 4 0 7 4 1 2 
0 64 31 0 0 4 0 0 
7 87 143 0 0 0 0 3 
6 155 145 0 4 6 3 0 
6 115 87 0 5 4 3 0 
0 15 55 0 6 0 6 4 
0 4 137 7 0 0 7 0 
2 0 204 0 0 0 7 8 
2 4 165 11 7 6 9 0 
5 0 129 0 4 2 9 0 
3 9 84 4 0 0 6 0 
6 0 171 0 2 0 0 0 
3 6 214 0 0 10 0 0 
TURN 12
6 6 187 8 0 0 0 0 
6 0 116 6 1 0 6 0 
1 0 7 0 0 8 8 6 
3 8 0 7 1 6 8 4 
0 9 55 8 0 6 7 4 
10 0 114 0 6 0 4 1 
9 6 36 6 2 5 0 0 
0 2 5 13 23 0 0 8 
5 0 2 30 58 0 4 0 
9 1 0 53 24 5 2 1 
0 9 0 0 2 0 6 0 
0 0 3 0 77 0 0 5 
0 0 0 0 165 0 0 1 
1 8 6 14 165 7 8 6 
7 1 0 0 145 0 7 0 
3 0 0 0 120 0 1 0 
7 7 5 0 238 62 6 2 
0 2 9 0 284 0 0 0 
0 6 6 0 289 11 9 6 
0 0 0 0 236 7 7 0 
5 0 0 0 227 114 4 0 
8 5 0 4 372 180 0 0 
0 0 0 0 379 104 2 8 
1 4 0 0 266 74 0 4 
0 0 0 0 216 179 7 0 
0 6 0 5 244 290 0 0 
9 8 0 4 316 270 6 6 
6 2 0 0 308 228 0 2 
10 9 0 0 232 250 0 0 
6 0 0 0 167 391 0 0 
7 4 1 13 216 435 9 0 
0 2 0 11 242 382 0 8 
6 6 2 13 154 368 2 7 
2 2 4 0 76 462 6 0 
0 0 8 0 96 540 4 0 
0 0 9 0 136 512 0 6 
0 0 7 5 104 483 8 4 
0 0 6 0 7 443 6 0 
0 10 6 0 0 519 6 0 
0 0 11 3 14 533 0 0 
0 1 1 0 0 465 0 0 
0 1 6 0 0 442 0 7 
4 0 0 0 6 437 1 0 
0 2 0 4 5 485 7 6 
0 0 0 0 0 510 0 0 
0 0 0 0 0 451 0 0 
2 7 7 4 1 371 0 4 
0 1 5 4 1 383 8 0 
5 7 6 0 0 415 0 8 
5 0 0 7 0 392 5 7 
4 0 10 0 6 256 0 0 
0 1 0 10 2 199 6 0 
4 0 0 0 0 237 13 0 
7 0 0 7 0 264 0 8 
0 7 7 0 10 221 0 0 
0 1 6 0 0 134 0 5 
8 9 2 6 4 57 8 0 
0 4 7 7 0 110 0 0 
0 6 0 10 0 88 7 6 
6 5 0 0 6 25 6 0 
0 1 0 0 4 0 0 7 
0 10 0 7 0 3 0 7 
7 0 0 2 8 7 0 0 
6 0 7 0 0 6 1 0 
0 7 0 0 0 0 6 0 
6 0 0 7 0 0 4 0 
0 0 1 5 0 0 0 0 
3 5 0 7 0 0 0 0 
7 7 10 6 0 6 0 0 
7 7 4 7 0 0 0 2 
4 0 8 5 0 0 0 0 
6 7 0 3 6 0 6 2 
7 0 0 8 0 4 19 0 
5 4 1 0 5 4 5 0 
11 5 0 1 7 0 8 11 
7 4 0 0 0 4 71 74 
0 0 0 0 6 0 105 39 
0 0 0 8 6 0 94 6 
7 0 1 0 5 0 60 0 
0 6 0 0 1 0 31 132 
5 0 7 7 0 6 97 203 
0 0 1 1 0 0 183 184 
0 0 0 5 0 0 121 152 
4 2 10 0 5 1 103 142 
7 0 0 6 0 4 95 302 
0 7 7 0 0 0 137 324 
0 6 2 10 7 4 179 319 
0 0 5 0 4 1 157 347 
7 5 7 4 1 0 68 356 
8 0 6 0 0 7 140 481 
3 0 5 7 4 0 155 481 
0 8 5 0 0 9 143 387 
0 6 0 8 0 8 61 370 
0 0 7 0 0 9 15 441 
12 8 0 2 0 0 40 487 
6 0 6 7 6 1 61 479 
0 4 1 11 7 7 20 424 
11 8 0 0 10 4 1 495 
0 1 7 0 7 4 0 520 
6 0 0 0 7 5 0 536 
6 7 3 0 0 0 8 501 
0 7 0 9 0 0 0 456 
0 0 0 7 3 0 7 499 
0 0 0 0 2 0 0 525 
6 0 6 0 8 6 0 499 
1 0 0 10 7 0 8 412 
3 0 7 1 2 0 0 335 
0 4 0 0 6 7 0 387 
0 10 0 11 6 1 10 352 
0 5 0 0 7 6 6 282 
0 4 0 4 3 6 2 206 
2 0 7 0 0 2 4 184 
7 0 7 5 0 1 3 176 
2 7 5 2 7 2 5 195 
3 0 0 0 7 4 7 88 
0 0 0 0 10 0 6 45 
0 6 5 0 4 0 0 39 
0 1 7 0 0 0 0 51 
0 0 3 8 0 0 0 22 
5 1 10 7 0 6 5 3 
8 0 0 5 0 7 0 1 
6 4 10 7 0 0 0 8 
0 2 0 0 0 1 1 0 
0 0 0 0 4 2 5 0 
7 1 4 0 4 0 0 7 
2 0 7 7 0 1 7 5 
7 4 2 0 0 7 0 0 
5 5 0 6 0 0 10 3 
0 0 5 9 0 1 2 12 
0 10 0 0 2 11 0 0 
0 0 0 0 6 0 3 6 
63 0 4 0 10 0 0 10 
16 2 3 6 7 3 0 7 
18 8 5 6 0 6 7 4 
27 0 6 0 5 4 1 12 
123 2 0 2 1 6 6 0 
131 0 4 0 0 0 0 0 
120 0 7 6 2 7 0 0 
86 3 7 0 0 7 0 0 
208 7 5 0 2 5 0 2 
224 0 0 5 0 0 0 0 
228 0 7 0 0 1 0 5 
174 0 0 0 0 2 1 6 
153 0 0 6 0 10 7 5 
208 133 7 0 0 11 0 6 
264 20 0 2 0 6 4 7 
248 10 0 0 0 0 0 7 
128 27 10 6 0 8 0 0 
143 127 4 0 3 6 0 4 
187 163 7 0 5 0 2 6 
203 120 1 0 10 1 0 8 
158 112 0 5 0 0 6 1 
59 136 5 0 0 0 0 0 
74 224 2 7 4 0 12 0 
103 249 4 0 0 2 3 0 
102 168 7 0 0 7 0 7 
17 144 0 6 0 7 2 4 
2 197 0 0 5 0 0 0 
0 287 0 0 7 3 7 0 
8 250 0 7 0 0 0 0 
7 203 3 7 6 0 0 0 
7 177 0 2 2 0 7 0 
3 157 0 6 6 0 5 6 
0 248 7 0 0 10 5 0 
0 176 0 0 0 0 4 10 
8 140 11 0 4 7 0 0 
5 124 88 7 0 0 2 0 
5 132 75 6 3 8 0 6 
0 162 48 0 0 0 6 7 
0 54 4 0 0 0 0 7 
2 0 124 6 5 0 2 0 
6 26 171 3 5 0 0 1 
7 64 167 1 3 0 0 8 
0 24 98 0 3 0 0 1 
7 0 66 7 0 1 0 0 
2 6 159 0 2 0 9 7 
8 0 197 3 0 6 0 0 
0 1 159 4 3 5 0 6 
5 0 143 7 0 7 5 7 
0 0 143 0 7 0 7 7 
TURN 13
0 10 74 3 4 0 5 6 
0 4 6 5 0 7 0 0 
0 0 7 0 9 6 0 2 
0 0 19 11 7 0 5 1 
0 8 55 1 0 0 2 6 
0 0 20 7 0 3 0 0 
4 2 3 0 0 7 3 7 
0 8 0 0 9 1 6 0 
4 0 6 0 0 1 2 5 
0 9 0 4 0 10 8 0 
3 0 0 0 0 6 5 0 
7 0 10 11 62 0 6 0 
0 4 3 0 40 0 4 0 
0 0 0 10 0 0 2 0 
8 0 9 6 20 0 0 9 
0 1 6 6 96 0 7 0 
0 3 0 0 175 10 6 6 
0 0 6 4 129 9 7 0 
0 7 5 5 67 9 7 0 
0 7 6 0 131 10 0 0 
7 0 0 4 185 2 4 0 
0 10 0 4 181 0 0 0 
11 6 0 0 153 6 0 3 
1 7 0 3 93 103 4 0 
7 0 0 2 186 150 0 7 
4 0 0 3 217 92 0 1 
6 10 5 0 162 94 9 0 
8 0 2 8 116 168 1 1 
8 0 0 2 108 272 2 0 
4 6 0 7 174 280 0 1 
7 0 7 0 188 256 3 5 
0 5 0 0 84 213 7 7 
0 0 7 1 10 331 0 1 
6 6 0 0 24 370 7 5 
5 9 7 5 90 328 5 0 
1 7 0 5 0 301 0 7 
13 0 14 7 0 337 0 0 
0 0 0 0 8 406 0 3 
3 3 6 9 6 416 0 0 
1 7 7 1 2 374 8 4 
0 2 0 0 0 332 0 6 
7 7 0 1 0 363 8 6 
3 6 0 6 0 407 0 0 
9 7 0 1 0 405 6 0 
0 8 0 7 0 303 4 5 
6 6 8 0 0 279 7 10 
5 0 0 3 0 334 1 0 
3 0 8 0 8 311 7 0 
7 0 0 9 0 276 0 5 
5 0 5 0 0 223 0 0 
0 0 4 8 1 191 1 8 
6 0 0 7 8 226 0 6 
7 5 4 7 0 232 0 0 
0 0 0 0 4 135 0 7 
0 3 1 0 0 78 4 0 
6 0 4 0 2 79 7 1 
5 1 0 7 0 97 4 5 
4 10 0 5 0 77 0 0 
6 0 0 3 1 0 0 7 
0 10 0 6 8 1 0 0 
5 0 1 0 0 0 1 0 
7 0 0 0 0 6 5 6 
0 0 7 6 6 0 0 7 
1 3 1 5 0 8 6 0 
5 3 5 5 0 1 0 7 
1 6 5 1 8 6 2 0 
4 6 4 1 0 0 4 0 
0 6 0 0 5 4 6 0 
0 0 0 0 8 0 0 3 
7 6 0 5 7 5 3 8 
0 1 6 0 3 8 5 0 
0 6 5 0 9 6 0 1 
0 4 2 7 0 7 0 0 
1 0 4 6 3 0 0 2 
0 0 9 0 0 3 0 0 
0 0 9 8 0 0 3 0 
6 0 6 0 3 7 0 1 
6 0 0 7 5 0 1 9 
0 0 4 0 1 0 0 106 
0 0 1 11 6 0 50 140 
0 6 0 3 7 0 76 50 
1 5 0 2 0 8 37 32 
0 5 2 2 0 0 15 148 
0 1 0 9 6 1 74 247 
4 0 0 0 0 6 114 212 
0 0 6 0 0 0 103 174 
4 0 7 0 9 6 29 174 
6 0 0 3 0 0 0 280 
0 2 0 0 0 2 47 323 
0 1 6 0 0 0 105 278 
5 0 0 3 7 0 24 239 
6 1 0 0 2 1 10 306 
0 6 5 5 6 0 7 401 
3 0 0 6 4 5 45 380 
0 0 2 2 0 0 46 342 
0 7 7 7 0 7 0 322 
0 0 0 1 0 0 3 406 
1 0 0 4 0 0 0 400 
2 0 0 0 1 0 1 377 
0 0 10 7 4 4 1 356 
9 0 1 0 0 7 0 319 
5 0 10 0 0 0 1 381 
2 0 7 0 0 7 7 376 
7 0 4 11 0 5 0 270 
0 7 6 0 1 0 7 246 
0 0 0 0 0 0 0 224 
7 5 3 10 5 1 5 315 
0 10 0 4 0 0 7 278 
7 5 0 7 2 7 0 195 
0 0 5 0 0 0 0 161 
0 0 0 0 0 11 0 195 
7 6 0 3 2 1 2 156 
0 6 0 0 6 0 2 141 
6 0 9 8 0 0 0 31 
0 11 5 0 8 7 0 55 
0 0 0 6 0 9 7 74 
1 7 4 2 7 8 6 56 
0 7 4 2 5 6 0 5 
4 5 0 0 1 0 0 3 
0 6 5 6 0 0 7 6 
4 1 7 0 0 0 4 3 
0 0 6 0 0 0 0 0 
6 0 0 4 8 0 0 7 
0 0 0 5 0 0 7 7 
7 7 0 0 0 10 6 0 
0 7 2 3 0 4 2 9 
0 8 6 7 4 0 0 0 
12 0 0 0 7 0 0 0 
8 4 7 5 0 0 3 10 
5 0 0 0 0 11 0 3 
0 6 0 0 6 0 0 5 
2 0 1 4 2 0 0 0 
5 0 3 7 0 4 4 1 
23 0 0 6 0 0 4 0 
76 0 7 0 3 7 0 0 
17 8 8 0 0 3 9 0 
0 0 0 1 0 8 7 0 
44 0 0 7 8 5 0 0 
138 5 6 6 4 3 0 7 
118 0 0 0 0 0 0 8 
110 0 7 0 0 6 0 5 
31 0 0 0 8 4 0 9 
120 0 10 0 6 4 0 0 
159 2 12 0 6 0 9 0 
138 10 0 0 5 0 11 0 
141 4 2 0 5 0 1 5 
70 48 0 4 5 7 5 0 
145 104 3 0 1 0 0 7 
148 56 1 9 0 4 5 0 
80 2 3 0 0 1 0 0 
24 190 0 0 0 0 0 0 
35 105 6 7 0 8 0 4 
93 151 0 0 5 4 4 5 
80 83 0 0 0 6 0 2 
2 55 7 0 7 0 0 0 
3 175 0 6 0 3 7 4 
0 253 6 0 4 5 1 1 
7 138 0 7 4 1 0 7 
5 100 4 5 9 7 0 1 
0 86 0 0 0 0 0 7 
7 196 0 7 0 0 1 0 
0 157 6 0 0 0 11 6 
5 150 2 6 0 7 0 0 
0 56 0 10 8 6 0 6 
11 77 0 0 0 0 0 6 
3 111 6 0 4 6 8 4 
7 55 0 0 9 0 0 8 
10 11 0 0 9 0 7 4 
5 1 30 2 0 0 0 9 
0 20 47 7 0 2 0 0 
6 14 8 0 0 0 0 0 
6 9 6 6 10 0 4 0 
1 3 26 6 0 9 6 2 
0 4 99 0 4 5 0 11 
0 0 42 2 12 5 3 0 
0 0 48 0 5 0 7 0 
6 6 0 5 6 0 1 8 
7 10 70 0 1 1 0 4 
1 6 75 0 12 9 6 0 
6 0 42 0 0 3 8 0 
TURN 14
6 0 6 0 6 4 0 0 
1 0 0 6 4 6 6 0 
2 9 0 3 7 2 1 2 
0 2 9 4 1 7 3 8 
0 7 0 0 0 6 0 4 
0 0 0 10 0 7 3 0 
0 0 10 0 0 4 0 0 
8 7 0 6 0 7 5 3 
4 0 9 6 3 0 5 2 
7 0 1 0 1 6 5 0 
0 0 10 0 4 0 5 7 
2 0 6 0 9 6 0 4 
1 0 7 0 6 0 0 12 
0 2 12 9 4 0 1 6 
0 0 6 1 2 0 0 4 
0 12 8 0 51 11 0 8 
0 0 0 6 91 5 0 11 
7 5 0 0 20 0 0 0 
6 0 0 3 6 7 0 0 
0 0 0 4 85 21 0 0 
0 6 0 4 127 7 6 0 
2 6 2 6 120 8 0 5 
0 7 0 5 72 1 10 7 
0 0 0 0 41 65 4 1 
0 0 0 10 101 140 11 0 
8 0 1 0 154 94 1 0 
7 0 4 4 101 55 0 1 
4 0 7 0 22 140 5 6 
6 5 0 2 42 232 0 7 
1 7 6 0 83 249 0 0 
7 5 2 0 119 200 3 0 
0 0 4 6 37 168 0 1 
5 4 2 6 2 233 7 8 
1 0 5 1 6 349 7 4 
7 2 7 5 30 289 0 0 
0 9 0 0 0 226 7 6 
0 0 5 0 0 257 0 2 
4 7 9 0 6 328 4 0 
0 1 0 0 0 310 5 7 
1 0 3 9 0 302 4 0 
6 8 6 0 0 223 2 0 
0 0 0 7 6 246 0 7 
1 0 4 0 7 343 6 0 
4 8 5 0 5 311 6 7 
4 0 0 3 7 216 0 0 
7 0 6 8 0 151 4 3 
2 11 0 0 0 265 0 0 
7 4 0 0 1 295 0 0 
5 0 0 0 0 174 4 8 
0 8 8 0 10 121 0 0 
5 2 0 14 0 121 0 6 
9 9 0 0 1 193 0 12 
4 0 3 0 0 135 1 0 
4 0 1 0 8 53 0 1 
6 8 0 4 0 7 1 0 
0 9 0 4 0 47 6 7 
6 2 0 1 6 64 0 2 
6 7 4 3 0 5 4 1 
3 0 0 4 7 4 4 0 
7 0 0 4 0 3 0 0 
1 0 0 0 0 0 2 9 
0 7 2 0 0 7 0 0 
4 0 0 0 0 6 0 7 
3 10 0 5 0 0 0 0 
0 0 0 2 7 5 5 0 
0 2 0 0 0 2 0 3 
7 0 4 0 4 0 0 0 
6 0 7 0 0 0 10 0 
1 5 4 1 7 4 1 1 
1 0 5 0 0 7 9 0 
5 0 0 3 7 0 0 0 
0 2 0 0 2 7 0 0 
5 0 4 0 0 5 5 0 
0 2 0 0 6 0 9 0 
0 8 0 5 5 2 7 0 
0 0 0 0 5 0 2 2 
1 6 0 0 6 1 7 0 
0 0 1 0 0 0 6 0 
6 2 0 5 2 1 0 63 
0 0 0 0 0 0 20 46 
0 3 0 7 0 0 23 12 
5 5 2 5 5 0 1 23 
0 8 4 0 0 0 0 146 
6 0 2 0 0 6 25 179 
5 0 6 0 0 9 40 108 
4 7 0 0 0 0 55 113 
5 3 0 7 7 4 0 164 
6 6 4 0 0 0 0 279 
0 2 5 7 7 0 27 253 
7 4 7 2 6 0 23 192 
0 1 7 8 6 0 0 169 
0 0 6 0 0 0 0 273 
4 0 0 9 7 0 3 321 
4 0 0 0 0 4 2 267 
0 2 6 0 0 0 5 239 
0 7 0 4 0 0 0 233 
0 0 6 0 0 0 6 298 
0 1 8 0 3 6 0 321 
0 4 0 1 0 0 4 265 
0 4 2 7 8 0 0 229 
0 0 6 1 7 2 0 279 
0 4 6 7 0 0 3 303 
0 2 0 11 7 4 0 311 
9 6 0 5 6 0 0 227 
0 3 6 0 2 1 8 175 
7 10 0 5 6 0 0 207 
7 9 7 0 1 0 2 228 
6 2 0 10 12 0 0 167 
0 7 7 0 1 10 0 106 
0 0 4 3 6 0 0 127 
0 7 5 12 0 0 7 180 
9 0 0 0 0 2 11 115 
0 7 4 1 5 0 0 87 
9 0 7 0 7 0 5 25 
6 0 0 7 0 0 7 50 
0 0 0 8 8 0 7 37 
2 0 5 7 5 2 4 0 
0 7 0 0 5 0 0 0 
4 0 7 0 0 0 7 0 
0 0 1 6 7 0 0 9 
0 0 0 7 0 0 3 0 
2 6 0 0 8 7 0 3 
0 4 6 0 4 3 5 0 
2 8 5 5 4 2 1 0 
7 4 0 0 0 4 7 7 
5 7 7 0 0 6 5 0 
5 5 4 5 5 1 7 2 
0 4 0 0 6 0 0 5 
2 1 7 0 0 0 0 4 
0 0 4 7 0 0 5 0 
4 0 3 4 0 1 0 0 
0 3 0 1 9 0 0 0 
0 6 8 0 0 0 0 4 
0 3 0 0 1 0 10 5 
7 6 0 1 0 5 0 0 
0 0 7 0 0 0 8 0 
0 0 1 5 6 0 7 5 
0 0 0 0 0 7 0 0 
56 7 8 5 7 0 0 0 
29 6 0 4 0 7 0 4 
0 0 0 6 0 0 0 6 
0 11 5 4 5 3 6 0 
42 5 4 0 5 0 7 4 
88 3 11 0 5 2 8 7 
23 6 0 7 11 8 1 0 
0 0 3 10 9 0 0 6 
0 0 1 0 0 5 4 5 
33 0 0 6 0 0 0 0 
67 7 0 8 0 2 8 4 
6 0 10 8 7 0 0 3 
8 0 0 7 8 0 0 4 
0 40 0 10 8 0 0 7 
15 7 7 0 0 0 6 0 
28 22 3 0 5 4 0 0 
6 5 0 10 0 0 0 0 
0 58 0 0 5 0 0 5 
6 102 0 0 0 0 0 0 
0 87 8 0 0 0 0 0 
6 31 0 0 1 8 0 7 
0 13 6 0 0 0 0 0 
2 4 0 10 0 4 4 8 
6 96 4 0 7 1 3 6 
0 96 7 8 4 0 11 8 
2 0 0 7 0 7 3 1 
0 0 7 5 7 0 8 0 
0 2 0 0 2 0 6 0 
0 63 4 0 0 3 2 0 
0 21 6 0 5 0 0 0 
0 6 5 0 3 2 0 0 
6 6 2 0 4 0 2 2 
0 23 7 7 4 10 0 0 
0 37 11 7 6 8 0 0 
4 0 0 0 9 0 0 6 
0 1 6 4 0 0 7 4 
0 0 26 7 4 0 0 7 
0 7 7 8 0 0 6 0 
0 6 0 9 0 0 7 0 
11 0 5 3 11 5 0 0 
5 0 8 6 0 0 1 0 
9 5 40 0 7 7 7 1 
TURN 15
6 4 6 0 0 4 0 0 
0 0 6 7 6 7 0 0 
6 9 2 4 0 0 0 10 
0 0 0 6 0 2 3 0 
0 6 0 1 1 6 0 0 
6 1 8 6 0 0 0 7 
2 4 0 0 0 1 0 0 
0 2 0 0 0 6 1 0 
0 0 5 4 3 8 4 4 
0 0 2 0 7 6 0 1 
0 7 0 6 0 8 0 5 
0 0 1 0 6 0 1 0 
0 7 0 0 0 0 4 0 
3 4 7 8 0 1 6 0 
0 7 4 0 0 0 7 6 
6 3 1 6 2 8 5 5 
0 2 0 0 9 0 0 0 
8 0 1 0 0 7 0 0 
7 0 4 1 45 0 0 1 
0 0 0 8 0 0 7 3 
0 0 1 0 7 0 7 5 
1 4 8 0 2 27 2 5 
0 0 0 6 54 1 6 0 
3 12 0 4 37 8 2 0 
6 4 0 6 0 0 4 0 
0 6 0 0 7 61 0 4 
3 0 4 0 4 101 0 6 
7 0 3 9 32 48 8 0 
0 9 6 0 0 3 0 0 
0 4 0 8 0 75 0 7 
6 0 0 0 0 186 4 2 
0 1 7 4 1 186 0 7 
10 0 0 1 1 137 3 0 
6 2 6 0 9 120 0 6 
0 6 0 0 9 201 3 5 
0 0 10 7 0 265 10 0 
7 7 7 5 0 226 0 0 
0 5 2 6 2 143 6 4 
0 0 0 0 0 190 0 10 
0 0 1 0 0 262 0 0 
0 0 0 13 9 262 3 0 
10 6 0 2 0 201 5 1 
4 0 0 0 0 86 9 0 
0 9 7 4 3 207 6 0 
5 0 0 0 0 236 0 3 
6 5 2 0 2 187 6 4 
6 1 0 0 4 126 7 5 
7 4 3 0 4 82 0 1 
2 0 3 6 0 140 1 0 
6 2 0 0 0 180 8 0 
3 0 9 7 0 50 9 6 
0 4 0 6 6 0 0 0 
0 3 6 4 7 9 1 4 
2 0 9 6 4 71 0 0 
0 1 7 2 0 47 0 0 
7 0 0 10 0 2 7 0 
4 0 7 0 2 8 6 7 
2 0 0 6 0 7 4 0 
0 0 0 5 0 0 0 0 
8 0 0 0 1 9 6 7 
0 0 8 0 6 0 1 7 
0 7 6 6 4 0 10 0 
1 7 6 0 0 0 0 7 
0 0 2 0 0 5 0 9 
0 2 0 0 4 0 9 0 
7 3 2 0 4 1 4 0 
0 0 0 0 0 0 0 2 
4 0 3 0 0 0 0 0 
8 6 6 0 5 0 5 1 
3 10 5 5 4 7 6 1 
10 0 0 0 1 0 0 3 
2 0 7 2 0 0 0 2 
7 2 0 0 5 2 5 0 
11 0 4 0 8 0 0 1 
0 1 0 0 4 6 7 0 
1 5 0 0 6 2 0 20 
0 0 0 2 0 0 3 0 
0 0 0 0 6 0 0 0 
0 0 2 5 3 0 6 5 
2 5 7 0 0 8 0 39 
0 7 6 0 7 0 9 79 
0 6 0 4 0 0 55 0 
7 0 1 10 7 10 0 7 
9 5 0 0 1 2 0 58 
5 0 0 0 7 0 3 125 
2 5 0 7 0 0 0 140 
4 7 0 0 7 5 0 68 
0 3 8 5 0 4 0 71 
0 5 0 10 4 1 0 173 
0 0 0 7 0 6 0 215 
0 5 4 0 0 8 6 172 
0 0 0 0 10 7 0 135 
0 0 0 3 2 0 0 152 
6 0 3 7 0 6 7 281 
0 5 0 0 1 0 4 261 
4 5 0 10 6 4 0 178 
0 0 0 0 0 6 0 136 
0 0 0 0 5 0 2 200 
0 3 0 7 0 1 1 255 
0 0 0 3 1 3 7 205 
4 0 4 0 1 0 7 176 
0 4 4 0 0 0 0 108 
3 7 6 6 0 3 6 164 
0 0 11 7 0 6 0 178 
0 9 6 6 0 3 12 147 
6 0 0 8 6 0 0 103 
3 0 7 0 0 4 0 128 
4 0 2 7 7 0 9 136 
2 0 2 0 5 0 2 119 
0 0 0 0 4 0 0 31 
0 11 0 0 0 0 6 0 
6 0 0 0 5 1 0 21 
0 0 0 0 6 0 4 60 
7 0 0 4 5 5 0 8 
0 6 0 5 0 0 10 2 
0 0 4 0 0 0 1 0 
0 3 8 0 0 0 9 4 
7 0 3 9 0 2 2 0 
6 0 0 6 2 12 6 10 
0 4 0 0 0 0 13 0 
0 0 0 11 0 0 2 2 
0 1 3 0 4 0 5 0 
6 3 0 7 0 0 1 7 
0 0 6 6 3 6 0 0 
5 5 1 0 0 0 1 0 
0 4 1 6 5 0 3 4 
0 2 7 0 0 0 0 1 
0 4 8 4 2 5 7 0 
6 0 2 0 0 1 3 7 
0 0 5 0 6 4 1 2 
6 0 3 0 0 3 0 0 
0 4 8 5 5 0 0 7 
1 2 0 0 6 0 0 0 
0 2 0 0 2 0 2 0 
0 0 0 5 9 0 10 0 
0 5 0 7 0 0 5 0 
7 0 0 0 0 1 0 0 
5 0 0 1 0 0 8 7 
6 6 0 0 0 7 0 4 
7 1 6 1 0 4 0 5 
24 7 0 5 0 0 1 1 
0 3 0 9 8 0 0 0 
0 0 0 0 0 7 5 4 
6 0 0 0 0 7 7 4 
0 0 0 0 0 0 0 0 
0 7 0 0 0 7 0 0 
0 7 7 0 1 7 2 0 
0 4 0 8 7 6 0 4 
0 0 6 0 0 0 6 1 
0 82 4 4 0 1 7 5 
6 0 7 0 5 0 4 7 
0 25 1 0 0 0 0 0 
0 1 0 0 7 0 6 7 
6 47 0 6 6 7 0 3 
0 36 4 1 5 5 3 0 
7 5 6 7 7 4 0 0 
11 0 1 0 2 0 12 0 
11 4 7 0 0 7 0 0 
8 98 7 10 4 0 9 0 
0 0 6 0 6 4 0 7 
4 2 9 7 1 0 7 0 
0 0 7 1 1 7 10 0 
1 0 0 7 0 0 0 4 
0 34 0 7 0 4 2 11 
0 2 0 0 0 6 0 2 
0 0 1 0 8 0 5 8 
7 6 0 0 6 0 0 0 
7 0 0 7 0 0 0 4 
8 0 0 0 0 0 6 0 
6 1 6 4 6 0 0 6 
0 6 0 6 9 6 0 6 
9 0 0 5 0 6 0 0 
0 1 0 4 0 9 0 6 
5 0 1 1 0 0 0 7 
0 3 0 0 0 0 12 0 
2 0 0 0 0 7 6 0 
4 7 10 0 0 10 7 6 
2 0 4 1 10 0 9 0 
0 0 6 0 11 6 7 0 
2 7 8 0 7 0 0 8 
TURN 16
0 7 0 0 0 0 4 4 
1 0 0 0 4 0 2 5 
0 0 13 1 8 0 5 7 
9 0 0 0 0 9 9 0 
8 0 0 0 0 4 10 2 
5 0 6 0 2 8 5 0 
2 8 0 0 8 0 0 7 
0 0 10 6 0 0 3 3 
6 0 0 3 6 4 0 4 
0 0 4 5 0 0 0 0 
0 4 0 4 5 0 0 4 
0 7 0 0 4 4 8 0 
1 1 0 0 0 0 8 7 
5 2 1 0 0 6 0 0 
0 3 0 0 7 2 2 6 
1 3 6 5 0 7 6 4 
3 6 0 0 0 0 1 0 
0 0 8 0 7 8 0 3 
6 0 5 6 7 9 0 8 
0 0 6 4 0 7 0 9 
4 5 0 7 34 0 1 6 
0 0 1 0 0 1 8 6 
0 0 8 0 0 6 0 0 
1 5 1 0 0 10 0 0 
6 2 0 0 6 74 0 11 
1 0 9 7 17 9 0 6 
6 0 1 7 0 3 0 1 
4 6 0 0 3 0 0 0 
6 9 6 0 7 114 11 0 
0 3 7 7 0 134 0 0 
0 7 8 8 0 50 5 2 
7 4 10 0 9 20 3 10 
12 1 0 2 0 100 3 0 
0 0 12 0 0 193 1 0 
0 0 0 0 0 180 6 0 
0 0 2 0 0 100 5 0 
7 6 0 5 7 106 0 0 
2 0 0 0 10 171 11 6 
6 6 0 4 0 184 0 0 
11 6 0 0 6 154 6 0 
0 0 2 0 0 115 3 9 
3 9 0 8 0 57 0 0 
0 7 0 0 4 178 0 7 
6 2 3 6 0 148 7 0 
0 2 0 6 1 101 7 8 
1 4 0 6 0 53 1 8 
8 8 4 0 6 90 1 9 
2 0 6 4 2 127 0 0 
7 6 4 0 6 104 10 8 
0 0 11 0 11 23 0 3 
0 1 0 6 7 6 0 0 
9 0 7 0 0 25 6 0 
0 7 0 0 0 54 7 0 
0 3 0 7 0 3 6 0 
7 8 0 4 5 10 0 4 
0 9 0 0 0 2 2 0 
9 0 0 1 5 0 6 6 
0 12 0 4 4 3 11 0 
6 7 0 0 1 6 0 0 
6 2 6 9 8 2 6 3 
8 6 0 7 0 4 0 0 
9 5 0 1 0 0 7 0 
0 6 0 0 0 1 0 6 
3 1 0 0 7 0 0 0 
0 6 0 7 0 0 0 5 
7 5 0 2 0 0 3 4 
6 6 0 10 0 6 0 6 
4 7 4 0 7 7 0 0 
0 0 6 0 0 0 8 0 
0 5 1 10 0 7 0 1 
0 0 0 0 7 0 9 0 
0 0 0 12 0 0 1 0 
0 0 0 0 0 7 3 0 
0 5 0 9 6 2 0 10 
3 6 0 3 0 7 0 3 
0 0 0 1 0 0 0 0 
7 0 0 12 0 0 0 5 
7 6 0 0 6 4 1 0 
6 6 5 7 0 0 0 36 
0 1 6 9 8 0 0 14 
5 0 0 3 12 0 6 2 
1 9 7 5 4 0 8 5 
0 6 5 0 0 0 9 29 
0 0 1 9 0 6 0 86 
7 6 0 9 7 2 1 63 
0 4 7 4 2 0 3 31 
4 6 0 9 5 0 0 25 
1 0 0 0 3 0 2 114 
8 5 9 0 0 4 0 154 
10 7 0 8 5 0 2 125 
0 0 3 0 0 3 5 108 
0 0 5 6 0 4 3 83 
0 7 5 0 0 7 7 159 
2 0 6 0 0 0 0 206 
0 3 11 7 7 0 0 143 
0 0 0 2 0 1 0 91 
6 1 0 0 4 6 0 110 
0 0 0 0 12 9 8 139 
7 0 1 9 6 4 0 135 
0 0 4 0 4 1 6 101 
4 3 0 0 0 4 0 58 
0 0 0 0 0 4 0 151 
0 11 0 8 0 6 5 164 
0 7 0 6 4 2 2 129 
2 6 0 1 0 2 0 57 
6 0 5 7 0 12 0 6 
0 5 7 0 2 0 0 85 
0 0 0 7 5 0 0 87 
6 7 1 6 4 0 0 61 
7 1 0 0 6 4 6 0 
7 5 0 0 7 4 5 0 
0 7 7 4 6 0 6 19 
6 7 0 8 1 0 0 18 
0 0 0 9 7 0 3 6 
7 0 0 0 2 12 0 0 
0 0 7 7 2 0 1 5 
0 10 0 7 0 9 0 2 
0 0 11 0 0 0 0 0 
5 4 2 0 5 0 0 0 
0 0 0 4 0 7 0 1 
10 7 7 6 7 0 5 0 
0 4 0 6 0 4 0 0 
0 0 2 1 0 0 0 4 
0 4 1 0 6 0 8 7 
5 6 0 0 3 0 5 1 
7 7 0 0 5 7 0 8 
0 7 0 5 0 1 5 4 
8 0 5 1 11 0 0 3 
0 0 4 7 1 1 0 0 
4 0 8 0 4 4 0 8 
8 7 0 3 0 4 2 0 
0 0 1 0 0 0 0 0 
0 0 0 0 8 6 0 10 
0 0 0 5 1 4 0 0 
4 0 7 0 6 3 0 0 
0 0 0 0 12 7 0 9 
6 6 0 7 0 0 0 0 
0 9 0 0 0 7 2 7 
5 0 0 6 0 0 0 6 
0 0 0 0 3 9 6 0 
0 12 0 2 7 6 6 4 
1 5 0 7 0 0 7 0 
1 6 7 7 7 0 0 0 
10 4 0 7 11 6 5 2 
6 0 0 7 8 5 0 9 
0 0 0 11 0 0 4 7 
5 0 1 0 1 8 2 5 
0 4 0 0 5 4 1 8 
0 7 0 0 0 10 0 0 
4 0 0 0 8 8 6 0 
1 0 10 0 0 0 6 0 
0 7 0 10 0 0 0 7 
0 0 0 0 6 0 0 0 
7 1 2 6 1 0 0 0 
1 0 0 2 2 0 4 0 
3 4 8 0 3 1 4 2 
3 7 0 0 11 0 0 0 
0 2 0 0 5 0 7 1 
0 8 3 0 0 0 7 0 
0 0 0 7 8 0 0 0 
0 7 5 0 4 1 0 7 
0 0 1 3 0 7 0 4 
0 1 11 5 0 7 0 4 
10 0 1 3 6 6 4 3 
5 0 0 0 5 0 7 0 
0 1 11 0 6 4 0 0 
0 6 0 0 5 7 6 0 
6 0 0 0 10 7 6 0 
4 7 2 0 0 0 9 0 
7 4 5 0 7 5 7 0 
1 1 7 5 4 0 0 0 
0 0 5 3 0 1 7 0 
6 0 0 4 0 7 0 11 
2 0 0 5 4 0 8 0 
5 0 10 0 6 0 0 0 
10 5 0 0 0 7 0 0 
0 0 5 2 2 5 0 4 
2 0 4 3 0 0 7 0 
0 5 0 0 0 6 4 3 
0 7 7 0 2 8 6 0 
TURN 17
4 4 0 4 6 6 0 0 
0 4 6 0 0 5 1 6 
7 4 0 6 0 0 9 0 
0 0 0 6 0 0 1 9 
12 0 4 0 0 0 0 0 
4 0 0 4 0 0 0 6 
0 0 0 1 2 0 4 4 
4 0 0 2 8 0 12 7 
6 12 0 0 8 9 6 0 
5 0 0 5 0 6 2 0 
6 0 0 1 1 10 7 10 
0 3 7 0 4 0 0 5 
5 10 8 6 1 1 1 1 
6 0 0 0 6 6 0 1 
4 7 0 0 0 3 0 0 
4 10 7 0 0 6 0 0 
1 7 3 7 0 0 0 7 
7 2 6 9 0 2 11 11 
6 4 1 8 0 0 0 0 
4 0 6 7 0 2 10 0 
0 0 5 2 0 0 1 9 
8 0 9 8 0 4 0 2 
5 0 0 10 0 0 5 0 
7 5 0 7 7 7 3 10 
0 2 2 0 1 0 7 0 
6 0 7 0 3 55 4 5 
7 2 0 0 6 28 4 7 
7 0 1 6 0 0 4 0 
10 0 6 0 2 7 0 0 
0 0 5 0 7 76 0 7 
0 0 0 0 4 135 0 0 
4 0 0 0 3 84 5 0 
6 0 0 0 0 20 0 6 
1 6 7 0 0 66 0 1 
0 0 11 6 3 127 7 8 
9 0 2 10 0 137 0 1 
0 5 0 8 7 64 2 10 
0 6 5 0 7 46 0 0 
0 4 0 5 0 124 1 12 
2 1 4 0 8 163 4 1 
7 0 7 0 7 107 4 0 
6 0 1 0 6 70 7 0 
6 6 6 0 0 23 6 0 
7 0 6 0 1 79 4 0 
9 9 4 0 0 103 1 0 
0 7 4 0 0 56 1 6 
6 5 0 7 8 10 4 4 
0 3 0 7 2 0 7 0 
2 0 0 1 0 49 8 0 
7 0 7 6 0 56 1 9 
2 6 0 7 0 0 0 0 
0 0 0 4 0 0 5 6 
7 0 0 0 0 4 0 3 
4 7 8 7 0 0 0 5 
7 7 0 1 0 3 0 0 
0 0 12 8 7 4 6 0 
4 1 2 0 9 0 0 2 
7 0 1 0 0 0 1 0 
0 0 0 0 1 6 5 4 
7 0 0 5 4 0 7 0 
4 5 4 5 0 7 0 0 
0 0 0 10 5 4 5 0 
1 5 0 4 0 0 7 0 
0 0 1 1 0 0 0 4 
8 0 7 7 7 0 7 0 
7 0 0 5 7 2 5 12 
2 5 0 9 5 5 7 0 
7 0 0 0 6 5 0 8 
6 0 0 7 0 2 7 6 
0 5 3 3 0 11 7 0 
0 4 7 2 7 0 0 5 
7 1 0 6 0 1 6 6 
0 2 0 5 4 6 7 6 
8 4 1 0 7 6 1 2 
4 6 0 10 0 7 0 0 
0 0 0 0 0 8 5 0 
5 4 2 6 0 0 0 11 
5 0 6 5 0 0 0 7 
2 7 0 0 2 7 7 5 
0 5 2 0 5 1 10 0 
2 6 0 0 0 1 8 21 
6 0 0 4 0 6 0 1 
4 0 6 6 0 3 5 0 
4 3 0 7 0 7 0 6 
4 0 5 4 0 0 0 20 
0 1 0 0 0 0 2 85 
1 6 7 6 0 2 5 84 
7 0 7 5 0 3 0 2 
0 0 10 6 5 0 0 7 
7 4 2 5 4 0 6 68 
4 2 6 4 5 3 0 129 
8 5 0 5 0 6 0 127 
4 0 7 0 6 0 0 54 
0 0 7 0 7 0 7 66 
0 5 0 6 2 0 0 110 
0 11 0 0 9 6 0 152 
0 3 0 6 0 0 6 88 
2 5 7 0 10 0 6 32 
4 9 7 0 5 1 6 77 
0 0 0 9 0 0 2 111 
1 7 0 0 9 0 0 94 
6 1 0 7 7 0 4 49 
10 0 4 3 0 0 0 5 
6 6 7 1 0 7 0 61 
8 0 0 10 6 0 0 103 
7 7 0 7 0 0 3 58 
6 4 0 5 0 2 5 0 
6 6 10 6 0 0 3 0 
0 0 5 7 8 0 0 3 
7 0 1 0 2 0 0 10 
10 0 0 0 0 1 0 5 
0 2 0 0 5 0 3 5 
0 0 13 6 0 1 7 0 
8 0 2 13 6 1 0 0 
2 0 6 0 6 1 9 0 
4 0 0 0 7 11 7 0 
0 0 8 7 0 2 0 0 
0 3 4 0 0 2 2 5 
0 0 5 0 4 4 3 6 
7 0 0 7 0 7 0 0 
6 0 1 6 2 7 7 1 
2 0 6 7 0 0 6 0 
0 5 10 0 4 6 6 1 
0 5 0 3 8 7 6 0 
7 0 0 0 0 0 0 1 
0 3 6 0 2 0 0 0 
8 7 0 0 7 0 0 0 
0 3 0 4 0 0 7 0 
0 0 0 0 8 7 0 5 
3 2 6 7 0 0 0 0 
5 0 3 7 6 0 2 5 
0 0 0 6 0 0 5 0 
0 8 5 5 0 0 1 0 
0 7 6 0 3 11 7 0 
0 0 3 6 0 8 7 7 
6 0 7 1 8 0 0 0 
0 2 0 0 0 7 0 0 
0 5 0 0 0 0 3 0 
0 0 0 0 0 0 1 4 
4 2 0 2 8 4 2 10 
0 0 0 0 8 7 0 0 
4 2 0 7 0 0 6 0 
0 0 0 1 0 0 2 9 
0 0 0 0 0 2 0 0 
0 3 6 5 3 8 0 0 
0 0 5 11 8 0 2 2 
0 7 5 4 2 6 0 0 
0 7 0 3 10 7 0 6 
0 0 5 7 0 5 7 4 
0 6 0 1 7 0 0 0 
9 0 6 5 0 0 0 0 
0 4 0 0 4 2 9 6 
3 0 0 5 0 0 0 7 
0 1 0 6 0 0 0 5 
10 0 6 8 0 0 6 0 
7 0 3 0 0 0 0 9 
4 9 0 0 7 10 0 8 
2 6 0 7 2 0 0 4 
0 3 5 0 0 0 0 7 
7 1 9 6 5 0 0 7 
0 7 6 0 0 2 6 0 
0 12 8 1 0 0 7 1 
8 0 0 3 7 0 0 6 
0 9 0 4 2 0 0 2 
0 0 0 0 0 0 2 0 
0 0 0 0 3 0 0 0 
0 0 9 8 1 0 1 2 
3 8 0 0 3 0 5 0 
6 0 0 0 3 0 2 6 
7 0 6 6 0 0 3 0 
0 7 0 7 0 7 4 0 
0 4 2 5 5 2 2 0 
2 5 5 0 2 7 7 0 
0 1 0 0 7 0 6 0 
0 0 2 1 0 0 1 0 
0 7 0 9 0 1 6 4 
1 6 0 0 0 0 0 0 
0 2 8 8 0 0 0 6 
0 1 0 0 3 6 7 6 
0 6 0 0 0 0 8 8 
TURN 18
4 0 0 0 0 0 4 0 
10 0 6 4 0 5 0 3 
0 0 6 2 7 2 0 0 
0 0 0 0 6 6 7 0 
0 1 0 7 0 0 0 6 
0 10 7 7 0 7 7 0 
0 0 0 0 7 0 3 8 
0 0 2 0 3 11 7 0 
2 10 1 10 6 6 6 0 
5 0 0 1 0 0 0 4 
7 0 0 13 6 0 5 0 
0 0 1 0 0 10 0 7 
0 0 0 7 0 0 0 0 
4 8 3 0 0 0 1 6 
7 1 2 6 0 0 10 7 
0 1 7 6 0 0 1 0 
7 0 5 4 0 4 3 0 
0 0 0 0 0 1 6 7 
0 0 10 0 0 0 0 7 
4 3 0 0 6 3 10 7 
4 0 7 0 1 0 7 3 
0 6 3 0 0 8 5 8 
7 0 0 1 0 0 0 7 
7 0 8 1 4 0 0 2 
0 12 0 0 0 1 7 0 
2 6 0 0 0 0 1 7 
6 6 7 0 0 0 0 10 
0 0 11 0 6 7 0 1 
6 6 0 10 6 2 2 2 
0 0 0 0 0 30 0 0 
5 0 2 4 8 14 5 0 
2 6 7 0 7 0 0 0 
0 0 1 7 7 0 4 4 
0 2 6 4 0 17 0 5 
0 3 9 0 7 84 0 1 
0 0 9 0 3 54 0 0 
4 1 8 6 0 7 8 0 
3 12 9 0 6 0 7 0 
0 0 1 0 12 59 4 0 
0 2 8 7 0 93 6 0 
4 3 0 0 7 31 4 0 
2 0 8 0 0 5 9 7 
6 1 10 6 6 4 2 0 
0 4 0 0 6 36 0 0 
0 0 4 0 0 81 0 0 
10 7 4 0 0 6 7 0 
0 0 0 4 0 0 0 0 
7 6 4 0 0 0 0 0 
8 0 0 4 7 22 0 9 
3 2 4 5 1 0 0 0 
6 5 9 4 7 4 0 9 
0 4 0 0 7 0 0 6 
0 0 0 0 7 0 1 0 
8 0 1 0 0 0 0 3 
0 0 0 5 1 9 0 6 
7 0 0 11 5 2 1 8 
0 5 1 0 0 0 0 3 
0 0 5 4 7 1 0 0 
4 0 4 1 6 0 3 0 
7 5 4 3 7 0 0 0 
7 4 3 0 4 6 0 7 
1 0 4 0 11 8 0 0 
7 0 0 9 6 4 0 0 
0 5 0 5 2 1 0 0 
0 0 2 0 1 7 5 5 
8 0 1 1 10 5 0 0 
0 0 0 2 0 7 1 0 
5 0 4 0 6 5 4 0 
4 3 5 0 0 0 0 7 
0 0 0 5 0 4 5 0 
0 0 6 0 4 0 0 0 
1 6 0 0 0 6 0 0 
6 3 7 0 4 4 7 5 
2 0 0 0 0 11 7 7 
3 0 0 3 8 0 0 0 
0 7 9 0 0 0 0 0 
0 0 0 2 0 0 6 6 
2 4 1 0 0 0 2 5 
0 4 3 0 0 0 6 0 
0 3 7 6 0 6 0 6 
1 0 0 7 5 9 7 0 
0 0 7 1 0 5 0 0 
0 0 0 0 2 7 0 0 
6 7 5 11 8 1 0 0 
0 0 0 0 0 0 3 30 
2 10 5 0 7 9 0 7 
2 0 0 7 0 0 1 0 
10 7 0 9 0 6 4 0 
1 0 0 7 0 1 0 48 
0 0 0 0 0 0 0 45 
0 0 1 0 0 1 4 9 
0 0 5 0 7 0 0 0 
0 1 1 0 7 0 4 30 
0 5 1 3 0 3 2 79 
6 0 3 1 6 4 0 63 
0 0 5 7 4 0 11 25 
0 0 0 0 2 4 0 0 
0 0 1 6 5 0 0 57 
0 6 7 7 0 0 4 62 
0 6 0 0 5 0 7 66 
7 4 2 0 6 0 6 0 
0 0 4 0 0 0 0 0 
0 2 6 2 3 6 7 8 
4 0 0 2 6 0 7 46 
7 9 7 1 4 2 0 29 
0 4 0 6 7 4 2 0 
0 0 0 0 4 5 0 5 
0 6 0 5 5 2 6 1 
0 1 5 0 6 8 7 0 
7 0 0 0 0 1 3 3 
0 1 5 0 1 0 0 4 
10 0 0 2 0 0 0 0 
0 2 1 0 0 2 0 10 
0 0 0 8 7 5 4 0 
0 7 7 4 0 7 0 4 
0 1 6 0 2 3 0 0 
0 0 0 0 0 0 2 0 
7 1 0 3 7 7 0 0 
7 0 0 0 0 5 2 7 
4 0 3 1 0 0 0 7 
2 0 11 0 7 0 0 0 
5 2 5 5 0 0 0 5 
0 5 0 1 11 6 4 0 
7 0 2 5 0 3 6 0 
0 7 0 6 0 0 7 0 
0 5 0 0 0 1 8 0 
0 4 0 2 0 0 1 0 
2 9 4 0 0 0 6 0 
9 0 0 11 0 0 0 6 
0 4 0 2 6 0 1 0 
0 9 0 2 10 7 7 0 
6 0 8 4 0 10 4 12 
0 2 8 0 4 10 5 2 
0 13 0 0 6 0 0 4 
6 0 0 10 0 7 7 0 
0 9 0 0 0 0 0 0 
0 4 0 6 6 2 0 3 
0 0 0 0 0 0 0 7 
3 0 7 3 3 0 0 2 
0 0 0 0 9 1 8 0 
0 0 10 8 0 3 6 4 
4 1 8 7 0 0 9 0 
4 1 0 0 5 0 10 0 
9 7 0 6 5 0 0 0 
5 0 0 0 3 6 1 9 
3 9 6 0 3 8 0 6 
0 2 0 0 0 0 0 0 
0 11 6 0 0 10 0 0 
0 0 0 0 6 2 5 6 
0 3 1 0 0 9 5 0 
0 0 0 0 4 8 4 0 
0 0 0 0 11 0 0 0 
10 0 6 4 2 7 0 1 
3 3 0 0 1 4 0 0 
8 0 0 10 10 7 5 2 
8 0 7 2 4 0 3 0 
6 1 0 10 0 0 3 7 
0 0 0 3 6 6 0 9 
2 2 7 6 0 1 6 6 
0 0 4 0 6 0 0 8 
6 8 7 0 7 0 9 0 
0 0 6 7 5 0 8 0 
4 4 0 0 0 0 7 5 
0 0 0 3 0 0 5 6 
0 0 5 0 3 0 2 0 
0 10 9 7 4 0 5 0 
0 6 0 6 6 0 6 0 
6 4 0 0 6 0 0 0 
4 0 0 0 0 0 0 0 
0 4 5 0 0 2 7 6 
6 0 0 0 0 0 0 0 
8 5 0 3 0 0 5 0 
2 6 0 7 0 0 1 6 
11 0 4 2 5 0 0 1 
5 2 7 0 0 0 0 7 
2 0 0 8 0 1 2 1 
7 0 4 0 0 0 0 2 
0 1 0 3 7 3 0 0 
0 0 0 0 7 0 6 0 
0 0 9 8 7 0 2 0 
TURN 19
4 0 0 0 6 0 4 4 
6 0 1 5 5 0 0 0 
0 9 0 0 0 0 1 0 
10 0 10 0 7 0 0 10 
0 0 3 7 0 0 5 0 
8 7 4 0 6 6 6 0 
0 7 3 2 0 7 6 4 
0 0 0 0 0 7 0 9 
4 0 2 0 0 4 4 4 
9 0 8 2 0 4 0 6 
4 0 9 0 4 5 11 6 
0 8 3 7 0 10 0 7 
0 0 2 6 0 7 2 6 
6 0 0 1 7 0 8 0 
0 3 9 0 0 0 7 6 
0 9 0 0 11 1 0 0 
0 3 12 8 9 6 0 6 
0 11 1 9 0 0 1 0 
6 0 5 9 0 5 4 10 
0 6 0 1 6 0 0 1 
2 7 11 4 0 11 0 0 
0 3 10 7 0 10 6 0 
0 9 6 2 7 0 7 0 
0 2 6 7 2 7 3 7 
6 0 0 7 0 7 0 0 
0 6 0 5 0 0 0 0 
0 7 0 0 6 0 0 0 
2 1 6 0 0 6 0 0 
6 0 7 1 10 0 2 7 
3 12 1 8 7 0 0 0 
0 9 0 8 6 16 0 0 
0 0 0 0 0 6 0 0 
7 7 11 8 5 0 0 0 
0 0 9 0 2 6 0 4 
0 0 0 0 0 13 0 8 
0 2 0 8 7 48 0 0 
2 11 0 0 0 0 5 5 
5 0 1 0 7 6 4 0 
0 0 7 7 0 0 6 0 
0 1 0 0 0 55 0 8 
0 8 0 7 6 41 0 0 
0 0 7 0 4 7 8 6 
9 0 0 4 0 0 7 0 
0 7 6 4 0 1 8 6 
0 0 0 0 0 34 6 6 
0 9 0 0 3 7 8 6 
0 1 0 0 1 6 5 4 
0 1 5 0 1 0 8 0 
0 0 10 7 0 4 0 0 
0 0 6 0 0 0 4 1 
0 1 5 0 1 9 0 0 
0 0 0 0 3 10 7 0 
6 7 2 8 7 5 1 6 
6 2 6 0 2 0 2 0 
1 0 11 9 1 0 0 7 
0 0 0 4 0 4 0 4 
0 0 6 0 8 8 0 0 
0 0 7 0 4 2 11 0 
0 0 0 0 0 0 0 8 
0 0 0 4 0 0 7 6 
6 0 2 2 7 5 1 0 
3 0 0 7 0 10 0 4 
0 5 7 0 3 7 5 2 
0 4 0 2 0 5 5 3 
0 0 7 4 5 0 3 10 
7 6 0 0 0 0 7 10 
0 0 3 9 0 6 0 6 
0 0 0 9 8 4 0 0 
2 0 4 2 0 0 6 0 
0 6 1 2 0 0 0 9 
0 0 2 6 5 0 0 0 
6 0 1 0 4 0 6 0 
0 2 6 0 5 0 0 4 
4 0 7 1 0 6 8 0 
7 3 9 0 0 0 0 0 
11 7 0 0 0 0 0 3 
0 10 5 7 4 0 6 0 
5 6 2 5 0 0 0 7 
7 5 0 7 0 2 5 0 
0 3 0 0 5 0 5 0 
8 0 9 0 10 0 6 0 
6 0 5 2 6 0 4 0 
0 1 0 9 8 2 4 0 
0 7 5 0 0 0 0 5 
0 0 1 0 6 0 0 5 
0 0 1 11 7 4 7 11 
0 0 6 5 1 0 7 6 
11 7 7 0 0 5 0 0 
2 5 5 7 0 0 5 4 
0 5 1 10 0 2 6 0 
4 0 0 0 2 0 5 70 
0 0 6 0 7 2 0 0 
5 1 0 4 0 2 5 5 
0 0 0 0 0 2 4 5 
0 0 0 0 5 1 3 42 
0 0 0 1 0 5 4 48 
5 1 9 7 0 0 0 0 
0 0 5 1 0 0 0 7 
0 1 0 6 0 0 0 0 
0 0 0 2 5 0 5 48 
6 0 0 8 7 7 0 11 
0 5 0 5 4 0 0 6 
7 0 7 1 0 4 0 2 
0 8 0 0 7 0 7 0 
0 3 7 0 7 0 0 7 
0 5 0 0 0 0 0 0 
0 0 0 0 6 1 0 1 
0 0 4 6 0 0 3 7 
3 9 0 0 9 7 8 0 
3 6 0 7 0 0 7 0 
6 5 1 0 6 0 1 9 
1 1 0 0 2 7 5 4 
1 0 7 5 5 0 1 1 
3 8 5 0 6 0 0 0 
0 0 0 9 0 3 0 11 
0 0 0 6 5 0 0 5 
1 5 2 7 0 0 1 4 
1 8 5 4 1 5 7 6 
0 5 2 0 1 6 0 1 
0 7 0 12 0 0 0 9 
0 7 7 0 0 7 6 0 
0 4 4 2 10 0 7 7 
0 0 0 8 6 0 0 3 
0 5 7 0 0 7 0 7 
0 7 3 10 0 0 0 2 
2 0 4 0 0 6 7 1 
8 0 0 1 3 0 8 7 
7 2 0 0 8 0 0 11 
0 0 0 5 8 0 7 4 
0 4 0 4 2 2 0 0 
2 4 1 2 5 4 5 1 
10 8 0 2 2 6 0 5 
7 0 0 6 0 0 0 6 
7 8 5 6 4 2 0 0 
0 0 0 6 1 0 2 8 
2 2 0 10 0 6 1 6 
0 7 0 0 10 7 0 2 
6 9 0 0 9 8 0 4 
0 3 0 0 0 2 5 9 
0 7 7 3 9 0 1 9 
0 0 1 0 4 3 9 0 
1 7 0 0 5 5 0 1 
7 7 2 1 7 0 6 0 
4 0 0 0 7 4 4 0 
0 1 0 0 6 0 0 0 
0 3 9 6 0 7 4 0 
0 0 10 0 0 9 0 0 
4 3 0 0 5 2 0 0 
5 5 3 3 5 0 2 1 
6 4 0 0 2 0 0 4 
4 4 0 0 0 7 2 5 
5 7 4 1 2 7 0 1 
0 0 4 0 4 0 0 4 
0 0 6 7 3 10 0 0 
0 12 0 7 7 5 4 1 
4 0 0 0 9 0 0 7 
1 0 0 0 2 0 6 7 
0 7 0 0 1 0 4 4 
8 4 0 0 0 0 5 0 
0 0 2 8 0 6 4 0 
0 0 4 1 3 4 7 0 
0 0 0 7 0 2 6 0 
0 7 4 3 6 3 7 2 
0 0 0 4 3 0 7 4 
0 6 0 0 9 0 0 8 
3 10 0 1 4 6 0 0 
0 3 0 0 1 12 6 4 
0 6 9 4 0 2 6 11 
9 6 0 6 0 0 0 4 
0 0 0 0 6 0 0 5 
0 1 0 0 10 6 2 0 
0 7 0 0 4 7 8 0 
6 0 2 7 0 7 6 7 
0 0 7 0 0 0 8 0 
0 2 0 0 8 6 0 8 
7 10 0 4 0 4 6 0 
1 0 0 3 0 7 0 1 
0 0 8 0 0 0 11 0 
0 6 0 0 6 0 0 6 
0 0 0 0 0 1 0 4 
END
