# Supplementary material for: Maximizing adaptive power in neuroevolution
Source: PLoS One. 2018 Jul 18;13(7):e0198788. doi: 10.1371/journal.pone.0198788 (PMC6051599; doi:10.1371/journal.pone.0198788)
Supplement: S4 File — (ZIP) [file pone.0198788.s015.zip › CGPANN/CTestConfig.cmake]

SET( CTEST_PROJECT_NAME "FARSA" )
SET( CTEST_NIGHTLY_START_TIME "00:00:00 CET" )

SET( CTEST_DROP_METHOD "http" )
SET( CTEST_DROP_SITE "192.168.0.1" )
SET( CTEST_DROP_LOCATION "/CDash/submit.php?project=${CTEST_PROJECT_NAME}" )
SET( CTEST_DROP_SITE_CDASH TRUE )
