# Supplementary material for: Maximizing adaptive power in neuroevolution
Source: PLoS One. 2018 Jul 18;13(7):e0198788. doi: 10.1371/journal.pone.0198788 (PMC6051599; doi:10.1371/journal.pone.0198788)
Supplement: S4 File — (ZIP) [file pone.0198788.s015.zip › CGPANN/src/cartpoleexperiment.cpp]

/********************************************************************************
 *  FARSA - Total99                                                             *
 *  Copyright (C) 2005-2011 Gianluca Massera <emmegian@yahoo.it>                *
 *                                                                              *
 *  This program is free software; you can redistribute it and/or modify        *
 *  it under the terms of the GNU General Public License as published by        *
 *  the Free Software Foundation; either version 2 of the License, or           *
 *  (at your option) any later version.                                         *
 *                                                                              *
 *  This program is distributed in the hope that it will be useful,             *
 *  but WITHOUT ANY WARRANTY; without even the implied warranty of              *
 *  MERCHANTABILITY or FITNESS FOR A PARTICULAR PURPOSE.  See the               *
 *  GNU General Public License for more details.                                *
 *                                                                              *
 *  You should have received a copy of the GNU General Public License           *
 *  along with this program; if not, write to the Free Software                 *
 *  Foundation, Inc., 51 Franklin St, Fifth Floor, Boston, MA  02110-1301  USA  *
 ********************************************************************************/

#include "cartpoleexperiment.h"
#include "evoga.h"
#include "utilitiesexceptions.h"
#include "randomgenerator.h"
#include "robots.h"
#include "world.h"
#include "phybox.h"
#include "wheeledexperimenthelper.h"
#include "logger.h"
#include "configurationhelper.h"
#include "helperresources.h"

// This is needed because the isnan and isinf functions are not present windows
#ifdef WIN32
	#include <float.h>
	#define isnan(x) _isnan(x)
	#define isinf(x) (!_finite(x))
#else
	#define isnan(x) std::isnan(x)
	#define isinf(x) std::isinf(x)
#endif

CartPoleExperiment::CartPoleExperiment() :
	farsa::EvoRobotExperiment(),
	m_cartPole(),
	m_delay(0),
	m_test(false),
	m_randomTrials(false),
	m_rng(1),
	m_normalizeFitness(false),
	m_completedTrials(0),
	m_saveTrajectory(false)
{
	// No need to add resources, they are added by EvoRobotExperiment
}

CartPoleExperiment::~CartPoleExperiment()
{
}

void CartPoleExperiment::configure(farsa::ConfigurationParameters& params, QString prefix)
{
	// Calling parent function
	farsa::EvoRobotExperiment::configure(params, prefix);
	m_delay = farsa::ConfigurationHelper::getInt(params, prefix + "delay", m_delay);
	if (m_delay < 0)
	{
		farsa::Logger::warning(QString("Delay cannot be less than 0!!! Set to default value of 0 (no delay)! Please check your configuration file"));
		m_delay = 0;
	}
	m_test = farsa::ConfigurationHelper::getBool(params, prefix + "test", m_test);
	m_randomTrials = farsa::ConfigurationHelper::getBool(params, prefix + "randomTrials", m_randomTrials);
}

void CartPoleExperiment::save(farsa::ConfigurationParameters& params, QString prefix)
{
	// Calling parent function
	farsa::EvoRobotExperiment::save(params, prefix);

    farsa::Logger::error("NOT IMPLEMENTED (CartPoleExperiment::save)");
	abort();
}

void CartPoleExperiment::describe(QString type)
{
	// Calling parent function
	farsa::EvoRobotExperiment::describe(type);

	Descriptor d = addTypeDescription(type, "The cart-pole experiment");
	d.describeInt("delay").limits(0,INT_MAX).def(0).help("The amount of delay (i.e., to run the delayed task)");
	d.describeBool("test").def(false).help("Flags whether or not a test routine must be run");
	d.describeBool("randomTrials").def(false).help("Define the initialization of the trials (random or fixed)");
}

void CartPoleExperiment::postConfigureInitialization()
{
	// Calling parent function
	EvoRobotExperiment::postConfigureInitialization();

	// Set the seed
	farsa::Evoga* ga = getEvoga();
	const int seed = ga->getCurrentSeed();
	setRngSeed(seed);

	// Initialize cart-pole
	m_cartPole.nmarkov_long = false;
    m_cartPole.generalization_test = false;
    m_cartPole.testCart = false;
    m_cartPole.initializeCartPole(true, false, &m_rng);
	m_cartPole.setDelay(m_delay);
	m_cartPole.setInitialConditions(m_randomTrials);
}

void CartPoleExperiment::initGeneration(int /*generation*/)
{
}

void CartPoleExperiment::initIndividual(int individual)
{
	if (individual < 0)
	{
		// Set the number of trials to 1000
		setNTrials(1000);
		// Set the flag to true
		m_normalizeFitness = true;
		m_completedTrials = 0;
	}
	if (individual >= 9999)
	{
		// Save trajectory
		m_saveTrajectory = true;
		m_cartPole.saveTrajectory(individual - 9999);
		m_cartPole.setInitialConditions(false);
	}
}

void CartPoleExperiment::initTrial(int /*trial*/)
{
	trialFitnessValue = 0.0;
	m_cartPole.resetAll();
}

void CartPoleExperiment::initStep(int /*step*/)
{
}

void CartPoleExperiment::afterSensorsUpdate()
{
}

void CartPoleExperiment::beforeMotorsUpdate()
{
}

void CartPoleExperiment::beforeWorldAdvance()
{
}

void CartPoleExperiment::endStep(int /*step*/)
{
}

void CartPoleExperiment::endTrial(int trial)
{
	farsa::ResourcesLocker locker(this);
	farsa::Evonet* evonet = getResource<farsa::Evonet>("evonet");
	evonet->resetNet();
	if (m_test)
	{
		// Perform generalization test
		trialFitnessValue = testCartPole(evonet);
		totalFitnessValue = trialFitnessValue;
	}
	else
	{
		// Evolution
		trialFitnessValue = m_cartPole.evalNet(evonet, trial);
		totalFitnessValue += trialFitnessValue; // We do not have steps
		if (m_normalizeFitness)
		{
			m_completedTrials += m_cartPole.getCompleted();
		}
	}
}

void CartPoleExperiment::endIndividual(int /*individual*/)
{
	totalFitnessValue = totalFitnessValue / farsa::real(getNTrials());
	if (m_normalizeFitness)
	{
		// Save the number of trials
		char filename[64];
		sprintf(filename, "genCompletedTrials.txt");
		FILE* fp = fopen(filename, "a");
		if (fp != NULL)
		{
			fprintf(fp, "%d\n", m_completedTrials);
			fclose(fp);
		}
	}
}

void CartPoleExperiment::endGeneration(int /*generation*/)
{
}

double CartPoleExperiment::testCartPole(farsa::Evonet* evonet)
{
	double score = 0.0;
	double fit;
	double statevals[5] = {0.05, 0.25, 0.5, 0.75, 0.95};
    int s0c, s1c, s2c, s3c;
    for (s0c = 0; s0c <= 4; ++s0c)
	{
		for (s1c = 0; s1c <= 4; ++s1c)
		{
			for (s2c = 0; s2c <= 4; ++s2c)
			{
				for (s3c = 0; s3c <= 4; ++s3c) 
				{
					m_cartPole.state[0] = statevals[s0c] * 4.32 - 2.16;
					m_cartPole.state[1] = statevals[s1c] * 2.70 - 1.35;
					m_cartPole.state[2] = statevals[s2c] * 0.12566304 - 0.06283152;
					/* 0.06283152 =  3.6 degrees */
					m_cartPole.state[3] = statevals[s3c] * 0.30019504 - 0.15009752;
					/* 0.15009752 =  8.6 degrees */
					m_cartPole.state[4]=0.0;
					m_cartPole.state[5]=0.0;
					m_cartPole.generalization_test=true;
					// Compute the fitness network
					fit = m_cartPole.evalNet(evonet,1);
					if (fit >= 999) 
					{
						score++;
					}
				}
			}
		}
	}
	return score;
}

void CartPoleExperiment::setRngSeed(const int seed)
{
	m_rng.setSeed(seed);
}

farsa::RandomGenerator* CartPoleExperiment::getRng()
{
	return &m_rng;
}

// The following source code (lines 252-678) has been taken from http://nn.cs.utexas.edu/keyword?neat-c (Stanley and Miikkulainen, 2002)
CartPoleExperiment::CartPole::CartPole()
	: MUP(0.000002)
	, MUC(0.0005)
	, GRAVITY(-9.8)
	, MASSCART(1.0)
	, MASSPOLE_1(0.1)
	, LENGTH_1(0.5)
	, FORCE_MAG(10.0)
	, TAU(0.01)
	, one_degree(0.0174532)
	, six_degrees(0.1047192)
	, twelve_degrees(0.2094384)
	, fifteen_degrees(0.2617993)
	, thirty_six_degrees(0.628329)
	, fifty_degrees(0.87266)
{
}

CartPoleExperiment::CartPole::~CartPole()
{
}

void CartPoleExperiment::CartPole::initializeCartPole(bool randomize, bool velocity, farsa::RandomGenerator* rng)
{
	maxFitness = 100000;
	delay = 0;
	this->rng = rng;
	randTrials = false;
	completed = 0;
	saveTraj = false;
	localInd = -1;

	MARKOV = velocity;
	stampOuput = "";

	MIN_INC = 0.001;
	POLE_INC = 0.05;
	MASS_INC = 0.01;

	LENGTH_2 = 0.05;
	MASSPOLE_2 = 0.01;
}

double CartPoleExperiment::CartPole::evalNet(farsa::Evonet *evonet, int thresh)
{
  int steps=0;
  double input[NUM_INPUTS];
  double output;
  QVector<QVector<double> > m_stepMatrix;

  int nmarkovmax;

  double nmarkov_fitness;

  double jiggletotal; //total jiggle in last 100
  int count;  //step counter

  if (nmarkov_long) nmarkovmax=100000;
  else if (generalization_test) nmarkovmax=1000;
  else nmarkovmax=1000;

  init(thresh);

  if (MARKOV) {
    while (steps++ < maxFitness) {


      input[0] = state[0] / 4.8;
      input[1] = state[1] /2;
      input[2] = state[2]  / 0.52;
      input[3] = state[3] /2;
      input[4] = state[4] / 0.52;
      input[5] = state[5] /2;
      input[6] = .5;

      if (outsideBounds())	// if failure
    break;			// stop it now
    }
    return (double) steps;
  }
  else {  //NON MARKOV CASE

    while (steps++ < nmarkovmax) {

		QVector<double> tmpState;
        tmpState.append(state[0] / 4.8);
        tmpState.append(state[2] / 0.52);
        tmpState.append(state[4] / 0.52);
		tmpState.append(.5);

        m_stepMatrix.append(tmpState);

		if(steps - 1 < delay){
		 input[0] = m_stepMatrix[steps-1][0];
		 input[1] = m_stepMatrix[steps-1][1];
		 input[2] = m_stepMatrix[steps-1][2];
		 input[3] = m_stepMatrix[steps-1][3];
		}else{
			input[0] = m_stepMatrix[steps-1-delay][0];
			input[1] = m_stepMatrix[steps-1-delay][1];
			input[2] = m_stepMatrix[steps-1-delay][2];
			input[3] = m_stepMatrix[steps-1-delay][3];

		}

     for(int j = 0; j < 4 ; j++){
         evonet->setInput(j,input[j]);
     }

      //Activate the net

	  evonet->updateNet();

	  output=evonet->getOutput(0);

      performAction(output,steps);

	  if (saveTraj)
		{
			char filename[64];
			sprintf(filename, "trajectoryS%dTrial%d.txt", localInd, thresh);
			FILE* fp = fopen(filename, "a");
			if (fp != NULL)
			{
				fprintf(fp, "%lf\n", state[0]);
				fclose(fp);
			}
		}

      if (outsideBounds())	// if failure
    break;			// stop it now

      if (nmarkov_long&&(outsideBounds()))	// if failure
    break;			// stop it now
    }

   //If we are generalizing we just need to balance it a while
   if (generalization_test){
     return (double) balanced_sum;
   }


   //Sum last 100
   if ((steps>100)&&(!nmarkov_long)) {

     jiggletotal=0;
     //Adjust for array bounds and count
     for (count=steps-99-2;count<=steps-2;count++)
       jiggletotal+=jigglestep[count];
   }

   if (!nmarkov_long) {
     nmarkov_fitness=(((double) balanced_sum)/1000.0);
	 if (balanced_sum == 1000)
	 {
		completed++;
	 }
     return nmarkov_fitness;
   }
   else{
       return (double) steps;
   }


  }

}

void CartPoleExperiment::CartPole::init(int type)
{
	if (!MARKOV) 
	{
		//Clear all fitness records
		cartpos_sum = 0.0;
		cartv_sum = 0.0;
		polepos_sum = 0.0;
		polev_sum = 0.0;
	}

	balanced_sum = 0; //Always count # balanced

	last_hundred = false;

	if (!generalization_test) 
	{
		if (randTrials)
		{
			state[0] = rng->getDouble(-1.944,1.944);
			state[1] = rng->getDouble(-1.215,1.215);
			state[2] = rng->getDouble(-0.10472,0.10472);
			state[3] = rng->getDouble(-0.135088,0.135088);
			state[4] = rng->getDouble(-0.10472,0.10472);
			state[5] = rng->getDouble(-0.135088,0.135088);
		}
		else
		{
			if (type == 0)
		{
			state[0] = -1.944;
			state[1] = state[2] = state[3] = state[4] = state[5] = 0;
		}
		if (type == 1)
		{
			state[0] = 1.944;
			state[1] = state[2] = state[3] = state[4] = state[5] = 0;
		}
		if (type == 2)
		{
			state[1] = -1.215;
			state[0] = state[2] = state[3] = state[4] = state[5] = 0;
		}
		if (type == 3)
		{
			state[1] = 1.215;
			state[0] = state[2] = state[3] = state[4] = state[5] = 0;
		}
		if (type == 4)
		{
			state[2] = -0.10472;
			state[0] = state[1] = state[3] = state[4] = state[5] = 0;
		}
		if (type == 5)
		{
			state[2] = 0.10472;
			state[0] = state[1] = state[3] = state[4] = state[5] = 0;
		}
		if (type == 6)
		{
			state[3] = -0.135088;
			state[0] = state[1] = state[2] = state[4] = state[5] = 0;
		}
		if (type == 7)
		{
			state[3] = 0.135088;
			state[0] = state[1] = state[2] = state[4] = state[5] = 0;
		}
		}
	}
	else 
	{
		state[4] = state[5] = 0;
	}
}

void CartPoleExperiment::CartPole::performAction(double output, int stepnum)
{

  int i;
  double  dydx[6];

  const bool RK4=true; //Set to Runge-Kutta 4th order integration method
  const double EULER_TAU= TAU/4;

    if(testCart)
        stampOuput += QString("%1 %2 %3 \n").arg(state[0]).arg(state[2]).arg(state[4]);

  /*--- Apply action to the simulated cart-pole ---*/

  if(RK4){
    for(i=0;i<2;++i){
      dydx[0] = state[1];
      dydx[2] = state[3];
      dydx[4] = state[5];
      step(output,state,dydx);
      rk4(output,state,dydx,state);
    }
  }
  else{
    for(i=0;i<8;++i){
      step(output,state,dydx);
      state[0] += EULER_TAU * dydx[0];
      state[1] += EULER_TAU * dydx[1];
      state[2] += EULER_TAU * dydx[2];
      state[3] += EULER_TAU * dydx[3];
      state[4] += EULER_TAU * dydx[4];
      state[5] += EULER_TAU * dydx[5];
    }
  }

  //Record this state
  cartpos_sum+=fabs(state[0]);
  cartv_sum+=fabs(state[1]);
  polepos_sum+=fabs(state[2]);
  polev_sum+=fabs(state[3]);
  if (stepnum<=1000)
    jigglestep[stepnum-1]=fabs(state[0])+fabs(state[1])+fabs(state[2])+fabs(state[3]);

  if (false) {
    if (!(outsideBounds())) {
      if (balanced_sum<1000) {
    //cout<<".";
    ++balanced_sum;
      }
    }
    else {
      if (balanced_sum==1000)
    balanced_sum=1000;
      else balanced_sum=0;
    }
  }
  else if (!(outsideBounds()))
    ++balanced_sum;

}

void CartPoleExperiment::CartPole::step(double action, double *st, double *derivs)
{
    double force,costheta_1,costheta_2,sintheta_1,sintheta_2,
          gsintheta_1,gsintheta_2,temp_1,temp_2,ml_1,ml_2,fi_1,fi_2,mi_1,mi_2;

    force =  (action - 0.5) * FORCE_MAG * 2;
    costheta_1 = cos(st[2]);
    sintheta_1 = sin(st[2]);
    gsintheta_1 = GRAVITY * sintheta_1;
    costheta_2 = cos(st[4]);
    sintheta_2 = sin(st[4]);
    gsintheta_2 = GRAVITY * sintheta_2;

    ml_1 = LENGTH_1 * MASSPOLE_1;
    ml_2 = LENGTH_2 * MASSPOLE_2;
    temp_1 = MUP * st[3] / ml_1;
    temp_2 = MUP * st[5] / ml_2;
    fi_1 = (ml_1 * st[3] * st[3] * sintheta_1) +
           (0.75 * MASSPOLE_1 * costheta_1 * (temp_1 + gsintheta_1));
    fi_2 = (ml_2 * st[5] * st[5] * sintheta_2) +
           (0.75 * MASSPOLE_2 * costheta_2 * (temp_2 + gsintheta_2));
    mi_1 = MASSPOLE_1 * (1 - (0.75 * costheta_1 * costheta_1));
    mi_2 = MASSPOLE_2 * (1 - (0.75 * costheta_2 * costheta_2));

    derivs[1] = (force + fi_1 + fi_2)
                 / (mi_1 + mi_2 + MASSCART);

    derivs[3] = -0.75 * (derivs[1] * costheta_1 + gsintheta_1 + temp_1)
                 / LENGTH_1;
    derivs[5] = -0.75 * (derivs[1] * costheta_2 + gsintheta_2 + temp_2)
                  / LENGTH_2;

}

void CartPoleExperiment::CartPole::rk4(double f, double y[], double dydx[], double yout[])
{

    int i;

    double hh,h6,dym[6],dyt[6],yt[6];


    hh=TAU*0.5;
    h6=TAU/6.0;
    for (i=0;i<=5;i++) yt[i]=y[i]+hh*dydx[i];
    step(f,yt,dyt);
    dyt[0] = yt[1];
    dyt[2] = yt[3];
    dyt[4] = yt[5];
    for (i=0;i<=5;i++) yt[i]=y[i]+hh*dyt[i];
    step(f,yt,dym);
    dym[0] = yt[1];
    dym[2] = yt[3];
    dym[4] = yt[5];
    for (i=0;i<=5;i++) {
        yt[i]=y[i]+TAU*dym[i];
        dym[i] += dyt[i];
    }
    step(f,yt,dyt);
    dyt[0] = yt[1];
    dyt[2] = yt[3];
    dyt[4] = yt[5];
    for (i=0;i<=5;i++)
        yout[i]=y[i]+h6*(dydx[i]+dyt[i]+2.0*dym[i]);
}

bool CartPoleExperiment::CartPole::outsideBounds()
{
  const double failureAngle = thirty_six_degrees;

  return
    state[0] < -2.4              ||
    state[0] > 2.4               ||
    state[2] < -failureAngle     ||
    state[2] > failureAngle      ||
    state[4] < -failureAngle     ||
    state[4] > failureAngle;
}

void CartPoleExperiment::CartPole::nextTask()
{

   LENGTH_2 += POLE_INC;   /* LENGTH_2 * INCREASE;   */
   MASSPOLE_2 += MASS_INC; /* MASSPOLE_2 * INCREASE; */
}

void CartPoleExperiment::CartPole::simplifyTask()
{
  if(POLE_INC > MIN_INC) {
    POLE_INC = POLE_INC/2;
    MASS_INC = MASS_INC/2;
    LENGTH_2 -= POLE_INC;
    MASSPOLE_2 -= MASS_INC;
  }
}

void CartPoleExperiment::CartPole::setDelay(const int delay)
{
	this->delay = delay;
}

void CartPoleExperiment::CartPole::setInitialConditions(const bool flag)
{
	this->randTrials = flag;
}

void CartPoleExperiment::CartPole::resetAll()
{
	completed = 0;
}

int CartPoleExperiment::CartPole::getCompleted()
{
	return completed;
}

void CartPoleExperiment::CartPole::saveTrajectory(const int individual)
{
	this->saveTraj = true;
	this->localInd = individual;
}
