# Supplementary material for: Maximizing adaptive power in neuroevolution
Source: PLoS One. 2018 Jul 18;13(7):e0198788. doi: 10.1371/journal.pone.0198788 (PMC6051599; doi:10.1371/journal.pone.0198788)
Supplement: S4 File — (ZIP) [file pone.0198788.s015.zip › CGPANN/src/myevoalgo.cpp]

#include "myevoalgo.h"
#include "evonet.h"
#include <cmath>
#include <QTextStream>
#include <QFile>

using namespace std;

struct FitnessAndId
{
    /**
     * \brief Fitness
     */
    float fitness;

    /**
     * \brief Id
     */
    int id;
};

/**
 * \brief Lesser-than operator overloading for FitnessAndId
 */
bool operator<(FitnessAndId first, FitnessAndId second)
{
	return (first.fitness < second.fitness);
}

//------------------------------------- MYEVOALGO CLASS ------------------------------------------------------
//---------------------------------- Inherited from EVOGA ----------------------------------------------------

MyEvoAlgo::MyEvoAlgo()
	: farsa::Evoga()
	, m_pop()
	, m_rng(1)
	, m_numLayers(0)
	, m_numHiddensPerLayer(0)
	, m_neuronArity(1)
	, m_info()
    , m_mutationRate(0.2)
	, m_recProb(0.0)
	, m_test(false)
	, m_generalizationTest(false)
	, m_behaviourAnalysis(false)
	, m_scoreFlag(false)
	, netTopology()
	, netFreep()
	, m_savingRate(0)
{
}

MyEvoAlgo::~MyEvoAlgo()
{
}

void MyEvoAlgo::configure(farsa::ConfigurationParameters& params, QString prefix)
{
	// Calling parent function
	farsa::Evoga::configure(params, prefix);
	m_numLayers = farsa::ConfigurationHelper::getInt(params, prefix + "numLayers", m_numLayers);
	m_neuronArity = farsa::ConfigurationHelper::getInt(params, prefix + "neuronArity", m_neuronArity);
	if (m_neuronArity <= 0)
	{
		m_neuronArity = 1;
	}
    m_mutationRate = farsa::ConfigurationHelper::getDouble(params, prefix + "mutationRate", m_mutationRate);
	m_recProb = farsa::ConfigurationHelper::getDouble(params, prefix + "recProb", m_recProb);
	m_test = farsa::ConfigurationHelper::getBool(params, prefix + "test", m_test);
	if (m_test)
	{
		m_scoreFlag = farsa::ConfigurationHelper::getBool(params, prefix + "scoreFlag", m_scoreFlag);
		m_generalizationTest = farsa::ConfigurationHelper::getBool(params, prefix + "generalizationTest", m_generalizationTest);
		m_behaviourAnalysis = farsa::ConfigurationHelper::getBool(params, prefix + "behaviourAnalysis", m_behaviourAnalysis);
		if (m_generalizationTest && m_behaviourAnalysis)
		{
			// Perform generalization test over 1000 trials
			m_behaviourAnalysis = false;
		}
	}
	m_savingRate = farsa::ConfigurationHelper::getInt(params, prefix + "savingRate", m_savingRate);
}

void MyEvoAlgo::describe(QString type)
{
	// Calling parent function
	farsa::Evoga::describe(type);

	Descriptor d = addTypeDescription(type, "A modified version of the steadyState algorithm that uses floating-point genes");
	d.describeInt("numLayers").limits(0,INT_MAX).def(0).help("Number of layers");
	d.describeInt("neuronArity").limits(1,INT_MAX).def(4).help("The neuron arity (i.e., how many incoming connections a neuron receives");
    d.describeReal("mutationRate").def(0.2).help("Mutation rate");
	d.describeReal("recProb").def(0.0).help("Probability of having recurrent connections");
	d.describeBool("test").def(false).help("Flags whether or not a test must be performed");
	d.describeBool("generalizationTest").def(false).help("Flags whether or not generalization test (over 1000 trials) must be run");
	d.describeBool("behaviourAnalysis").def(false).help("Flags whether or not a behavioural analysis must be run");
	d.describeBool("scoreFlag").def(false).help("Whether or not detailed scores must be saved");
	d.describeInt("savingRate").limits(0,INT_MAX).def(0).help("How many generations both the best individual and fitness must be saved");
}

void MyEvoAlgo::postConfigureInitialization()
{
	// Calling parent function
	farsa::Evoga::postConfigureInitialization();
	// Retrieve all information from Evonet
	farsa::ResourcesLocker locker(this);
	farsa::Evonet* net = getResource<farsa::Evonet>("evonet");
	const int nneurons = net->getNoNeurons();
	const int ninputs = net->getNoInputs();
	const int nhiddens = net->getNoHiddens();
	const int noutputs = net->getNoOutputs();
	const float wrange = net->getWrange();
	if ((nhiddens % m_numLayers) != 0)
	{
		farsa::Logger::error(QString("FATAL ERROR in configuration file!!! Bad definition of the number of hidden neurons. The value %1 cannot be converted into a grid of %2 layers!").arg		(nhiddens).arg(m_numLayers));
		exit(-1);
	}
	if (m_numLayers > 0)
	{
		m_numHiddensPerLayer = nhiddens / m_numLayers;
	}
	net->setNumLayers(m_numLayers);
	// The length of the genotype is given by the number of connections + the number of neurons
	glen = (((m_numLayers * m_numHiddensPerLayer) + 1) * m_neuronArity);
    farsa::Logger::info("MyEvoAlgo Configured - Number of genes: " + QString::number(glen));
	// Fill m_info struct (for initialization)
	m_info.numInputs = ninputs;
	m_info.numOutputs = noutputs;
	m_info.numNeurons = nneurons;
	m_info.weightRange = wrange;
	// Set the population size
	popSize = 5; // (1 + 4)-ES
	m_pop.resize(popSize);
	for (int i = 0; i < popSize; i++)
	{
		m_pop[i].resize(glen);
	}
	if ((m_savingRate <= 0) || (m_savingRate > nogenerations))
	{
		// The best individual must be saved only at the end of the evolutionary process
		m_savingRate = nogenerations;
	}
}

void MyEvoAlgo::evolveAllReplicas()
{
	stopEvolution = false;
	// It doesn't matter the option chosen in evolutionType,
	// this class will always call my evolutionary Algorithm.
	if (m_test)
	{
		if (m_behaviourAnalysis)
		{
			// Behavioural analysis
			analyzeBehavior();
		}
		else if (m_generalizationTest)
		{
			// Generalization test (over 1000 trials)
			generalizationTest();
		}
		else
		{
			// Post-evaluation test (Gruau's generalization)
			test();
		}
	}
	else
	{
		evolve();
	}
}

farsa::RandomGenerator* MyEvoAlgo::getRandomGenerator()
{
	return &m_rng;
}

void MyEvoAlgo::setSeed(int s)
{
	m_rng.setSeed(s);
	currentSeed = s;
}

int MyEvoAlgo::computeValidIndex(const int idx)
{
	int index;
	const int nneurons = m_info.numNeurons;
    const int ninputs = m_info.numInputs;
    const int noutputs = m_info.numOutputs;
    const int nhiddens = nneurons - (ninputs + noutputs);
	if (idx < ninputs)
	{
		farsa::Logger::error(QString("Invalid index %1! Abort!!!").arg(idx));
		exit(-1);
	}
	if (idx < (ninputs + nhiddens))
	{
		int layer = floor(((double) (idx - ninputs)) / ((double) m_numHiddensPerLayer));
		index = ((layer * m_numHiddensPerLayer) + ninputs - 1);
	}
	else
	{
		// Index refers to an output neuron
		index = (ninputs + nhiddens) - 1;
	}
	return index;
}

void MyEvoAlgo::randomizePop()
{
	const int nneurons = m_info.numNeurons;
    const int ninputs = m_info.numInputs;
	const int noutputs = m_info.numOutputs;
    const int nhiddens = nneurons - (ninputs + noutputs);
	const float wrange = m_info.weightRange;
	int idx;
	double randval;
    for (int ind = 0; ind < popSize; ind++)
	{
		idx = ninputs;
		int g = 0;
		while (g < glen)
		{
			for (int nn = 0; nn < m_neuronArity; nn++)
			{
				m_pop[ind][g + nn].output = idx;
				m_pop[ind][g + nn].enabled = true;
				m_pop[ind][g + nn].weight = (getRandomGenerator())->getDouble(-wrange, wrange);
				if (g < (m_neuronArity * nhiddens))
				{
					randval = (getRandomGenerator())->getDouble(0.0,1.0);
					if (randval < (1.0 - m_recProb))
					{
						// Feed-forward connection
						const int lastValidIndex = computeValidIndex(idx);
						m_pop[ind][g + nn].input = (getRandomGenerator())->getInt(0, lastValidIndex);
					}
					else
					{
						// Recurrent connection
						m_pop[ind][g + nn].input = (getRandomGenerator())->getInt(ninputs, (ninputs + nhiddens - 1));
					}
				}
				else
				{
					randval = (getRandomGenerator())->getDouble(0.0,1.0);
					if (randval < (1.0 - m_recProb))
					{
						// Feed-forward connection
						m_pop[ind][g + nn].input = (getRandomGenerator())->getInt(0, (ninputs + nhiddens - 1));
					}
					else
					{
						// Recurrent connection
						m_pop[ind][g + nn].input = (getRandomGenerator())->getInt(0, (ninputs + nhiddens));
					}
				}
			}
			g += m_neuronArity;
			idx++;
		}
    }
}

void MyEvoAlgo::genoToPheno(const int ind)
{
	int nneurons = 0;
    int cneuron;
    int n, c;
    int input, output;
    bool cont;

	// Bias' buffer
	QVector<float> biasBuffer;
	// Weights' buffer
	QVector<QVector<float> > weightsBuffer;

	// Clear data
    for (int r = 0; r < netTopology.size(); r++)
	{
		netTopology[r].clear();
	}
    netTopology.clear();

	// Fill topology and freep structures
    for(int i = 0; i < m_pop[ind].size(); i++)
    {
		// Compute the number of neurons
		// In order to calculate the number of neurons
		// we consider the highest index between input
		// and output (we do have to take into account
		// the possibility of having connections from
		// a neuron <src> to a neuron <dst> so that
		// <src> > <dst>. An example might be a connection
		// from an output neuron to a hidden neuron)
		cneuron = ((m_pop[ind][i].output >= m_pop[ind][i].input) ? m_pop[ind][i].output : m_pop[ind][i].input);
        if ((cneuron + 1) > nneurons)
        {
            // Update the number of neurons
            netTopology.resize(cneuron + 1);
            for (n=nneurons; n < cneuron + 1; n++)
            {
              netTopology[n].resize(3);
              netTopology[n][0] = 0;  // neurontype 0=logistic
              netTopology[n][1] = 0;  // timeconstant
              netTopology[n][2] = 0;  // nconnections
            }
            nneurons = cneuron + 1;
        }
		// Resize bias's buffer
		biasBuffer.resize(nneurons);
		// Resize weights' buffer
		weightsBuffer.resize(nneurons);
		for (int w = 0; w < weightsBuffer.size(); w++)
		{
			weightsBuffer[w].resize(nneurons);
		}
		// Extract pair of neurons
		input = m_pop[ind][i].input;
        output = m_pop[ind][i].output;
		if (m_pop[ind][i].enabled)
		{
			// fill either bias' or weights' buffer entry
			if (input < 0)
			{
				biasBuffer[output] = m_pop[ind][i].weight;
			}
			else
			{
				weightsBuffer[output][input] = m_pop[ind][i].weight;
			}
		}
        // bias are connections with input -1
		if (m_pop[ind][i].enabled)
		{
			cont = true;
			for (c = 3; c < netTopology[output][2] + 3 && cont; c++)
			{
				 if (netTopology[output][c] > input)
				 {
					 // Insert the connection in the right position
					 // (indices are sorted in ascending mode, the
					 // index -1 refers to the neuron bias)
					 netTopology[output].insert(c, input);
					 netTopology[output][2]++;
					 cont = false;
				  }
			}
			if (cont)
			{
				// If the connection has not been inserted, append it
				// at the end of the array
				netTopology[output].append(input);
				netTopology[output][2]++;
			}
		}
	}

	// now we create free parameters
	netFreep.clear();
	for (int n = 0; n < nneurons; n++)
	{
		for (c = 3; c < netTopology[n][2] + 3; c++)
		{
			if (netTopology[n][c] < 0)
				netFreep.append(biasBuffer[n]);
			else
				netFreep.append(weightsBuffer[n][netTopology[n][c]]);
		}
	}

	// Set the network parameters
	experiment->setNetParameters(netFreep, netTopology);
}


void MyEvoAlgo::copyGenes(int from, int to)
{
	for(int i = 0; i < glen; i++) 
	{
		m_pop[to][i].input = m_pop[from][i].input;
		m_pop[to][i].output = m_pop[from][i].output;
		m_pop[to][i].weight = m_pop[from][i].weight;
		m_pop[to][i].enabled = m_pop[from][i].enabled;
	}
}

void MyEvoAlgo::copyAndMutate(int from, int to)
{
	const int nneurons = m_info.numNeurons;
    const int ninputs = m_info.numInputs;
    const int noutputs = m_info.numOutputs;
    const int nhiddens = nneurons - (ninputs + noutputs);
	const float wrange = m_info.weightRange;
	double randVal;
	// Mutations can change either the weight of the connection, or the incoming node
	// It is worth noting that the last gene can only change in its input (i.e., the
	// weight does not change)
	for (int g = 0; g < glen; g++)
	{
		// Output and enabled
		// Both enable flag and the output index are kept constant
		m_pop[to][g].enabled = m_pop[from][g].enabled;
		m_pop[to][g].output = m_pop[from][g].output;
		// Weight
		// Extract a random value in the range [0.0,1.0]
		randVal = (getRandomGenerator())->getDouble(0.0,1.0);
		if (randVal <= m_mutationRate)
		{
			// Mutate
			m_pop[to][g].weight = (getRandomGenerator())->getDouble(-wrange, wrange);
		}
		else
		{
			// Simply copy
			m_pop[to][g].weight = m_pop[from][g].weight;
		}
		// Input
		if (g < (glen - m_neuronArity))
		{
			// Hidden neurons
			randVal = (getRandomGenerator())->getDouble(0.0,1.0);
			if (randVal <= m_mutationRate)
			{
				// Mutate
				randVal = (getRandomGenerator())->getDouble(0.0,1.0);
				if (randVal < (1.0 - m_recProb))
				{
					// Feed-forward connection
					const int idx = computeValidIndex(m_pop[to][g].output);
					m_pop[to][g].input = (getRandomGenerator())->getDouble(0, idx);
				}
				else
				{
					// Recurrent connection
					m_pop[to][g].input = (getRandomGenerator())->getInt(ninputs, (ninputs + nhiddens - 1));
				}
			}
			else
			{
				// Simply copy
				m_pop[to][g].input = m_pop[from][g].input;
			}
		}
		else
		{
			// output neuron
			randVal = (getRandomGenerator())->getDouble(0.0,1.0);
			if (randVal <= m_mutationRate)
			{
				// Mutate
				randVal = (getRandomGenerator())->getDouble(0.0,1.0);
				if (randVal < (1.0 - m_recProb))
				{
					// Feed-forward connection
					m_pop[to][g].input = (getRandomGenerator())->getInt(ninputs, (ninputs + nhiddens - 1));
				}
				else
				{
					// Recurrent connection
					m_pop[to][g].input = (getRandomGenerator())->getInt(ninputs, (ninputs + nhiddens));
				}
			}
			else
			{
				// Simply copy
				m_pop[to][g].input = m_pop[from][g].input;
			}
		}
	}
}

/*
 * Main function of the Genetic Algorithm (Steady State Version with the possibility
 * of performing the Annealing routine...)
 */
void MyEvoAlgo::evolve()
{
	int rp; //replication
	int gn; //generation
	int id; //individuals
	double fit;
	QVector<double> indFit(popSize);
	int startGeneration = 0;
	char statfile[128];
	char genFile[128];

	farsa::Logger::info("EVOLUTION: steady state with custom evaluation function");
	farsa::Logger::info("Number of replications: " + QString::number(nreplications));

	// Resize population
	m_pop.resize(popSize * 2);
	for (int i = 0; i < m_pop.size(); i++)
	{
		m_pop[i].resize(glen);
	}

	for(rp = 0; rp < nreplications; rp++) 
	{	// replications
		startGeneration = 0;
		setSeed(getStartingSeed() + rp);
		farsa::Logger::info(QString("Replication %1, seed: %2").arg(rp + 1).arg(getStartingSeed() + rp));
		cgen = 0;
		// Resize the genome length to avoid junk data
		// from previous replications due to increased
		// genotype sizes...
		for (int i = 0; i < popSize; i++)
		{
			m_pop[i].clear();
			m_pop[i].resize(glen);
		}
		// Randomize population
		randomizePop();
		/*savePop();
		exit(-1);*/
		// Set fbest to a very low value
		this->fbest = -99999.0;

		emit startingReplication( rp );

		// Resetting seed in experiments
		experiment->newGASeed(getCurrentSeed());

		QTime evotimer;
		evotimer.start();
		for (int i = 0; i < popSize; i++) 
		{
			tfitness[i] = 0.0;
			ntfitness[i] = 1.0;
			indFit[i] = 0.0;
		}

		// Evaluate the parents
		for(id = 0; id < popSize; id++)
        {
			genoToPheno(id);
			experiment->doAllTrialsForIndividual(id);
			fit = experiment->getFitness();
			tfitness[id] = fit;
			ntfitness[id] = 1.0;
			indFit[id] = fit;
			if (isStopped())
			{
				return;
            }
		}
		// Before the selection process takes place,
		// a certain degree of noise is added to the
		// fitness measure
		for (id = 0; id < popSize; id++)
		{
			indFit[id] += getRandomGenerator()->getDouble(-m_stochasticity * indFit[id], m_stochasticity * indFit[id]);
		}
		// Select the best individual as the parent
		double maxFit = indFit[0];
		int maxId = 0;
		for (id = 1; id < popSize; id++)
		{
			if (indFit[id] > maxFit)
			{
				maxFit = indFit[id];
				maxId = id;
			}
		}
		// Store the individual at position 0
		copyGenes(maxId, 0);
		tfitness[0] = tfitness[maxId]; // The actual fitness is copied
		ntfitness[0] = 1.0;
		// The first generation has been run
		startGeneration++;

		//code to recovery a previous evolution: Experimental
		sprintf(statfile, "statS%d.fit", getStartingSeed() + rp);
		//now check if the file exists
		farsa::DataChunk statTest(QString("stattest"),Qt::blue,2000,false);
		if (statTest.loadRawData(QString(statfile),0)) 
		{
			startGeneration=statTest.getIndex();
			sprintf(genFile,"G%dS%d.gen",startGeneration,getStartingSeed()+rp);
			farsa::Logger::info("Recovering from startGeneration: " + QString::number(startGeneration));
			farsa::Logger::info(QString("Loading file: ") + genFile);
            loadallg(-1,genFile);
			cgen=startGeneration;
			m_pop.resize(popSize * 2);
			for (int i = 0; i < m_pop.size(); i++)
			{
				m_pop[i].resize(glen);
			}
			emit recoveredInterruptedEvolution( QString(statfile) );
		} //end evolution recovery code

		for(gn = startGeneration; gn < nogenerations; gn++) 
		{	// generations
			evotimer.restart();
			farsa::Logger::info(" Generation " + QString::number(gn + 1));
			// Here we do this to avoid too many complications: if we have to run no threads, we use the old
			// code, otherwise we go for the multithread code below
			experiment->initGeneration(gn);
			if ( commitStep() ) 
			{ 
				return;
			}

			// Re-evaluate parent (stochastic trials)
			genoToPheno(0);
			experiment->doAllTrialsForIndividual(0);
			fit = experiment->getFitness();
			tfitness[0] = fit;
			ntfitness[0] = 1.0;
			indFit[0] = fit;
			if (isStopped()) { // stop evolution
				return;
			}

			// Generate and evaluate offspring
			for (id = 1; id < popSize; id++) 
			{
				// Generate a variation by duplicating and mutating
                copyAndMutate(0, id);
				genoToPheno(id);
				experiment->doAllTrialsForIndividual(id);
				fit = experiment->getFitness();
				tfitness[id] = fit;
				ntfitness[id] = 1.0;
				indFit[id] = fit;
				if (isStopped()) { // stop evolution
					return;
				}
			}

			// Select the best individual (parent of the next generation)
			maxFit = indFit[0];
			maxId = 0;
			for (id = 1; id < popSize; id++)
			{
				if (indFit[id] > maxFit)
				{
					maxFit = indFit[id];
					maxId = id;
				}
			}
			// Store the individual at position 0
			copyGenes(maxId, 0);
			tfitness[0] = tfitness[maxId]; // The actual fitness is copied
			ntfitness[0] = 1.0;
			
			experiment->endGeneration(gn);
			if ( commitStep() )
			{ 
				return;
			}

			// Compute fitness' statistics each generation
            double min, max, av;
            min = max = av = tfitness[0] / ntfitness[0];
            statfit[gn][0] = fmax = max;
            statfit[gn][1] = faverage = av;
            statfit[gn][2] = fmin = min;
            if (fmax > fbest)
            {
                fbest = fmax;
                fbestgen = cgen;
            }

			// Save the best individual and fitness
			if ((gn == 0) || (((gn + 1) % m_savingRate) == 0))
			{
				saveBestInd(0);
				saveFStat();
			}

			emit endGeneration( cgen, fmax, faverage, fmin );
			if (commitStep()) {
				return; // stop the evolution process
			}

			cgen++;

			printf("Generation %d Time %.2f Best Fitness %.3f \n", gn, (double)evotimer.elapsed()/60000.0, fmax);
			fflush(stdout);
		}
		saveallg();

		// Save the best generation fitness statistics
		saveBestFitness();
	}
}

void MyEvoAlgo::test()
{
	char statfile[64];
	char genfile[64];
	char testfile[64];
	double avgFit = 0.0;
	double maxFit = -9999.0;
	double minFit = 9999.0;
	QVector<double> score(nreplications);
	for (int rp = 0; rp < nreplications; rp++)
	{
		//code to recovery a previous evolution: Experimental
		sprintf(statfile,"statS%d.fit", this->getStartingSeed() + rp);
		//now check if the file exists
		farsa::DataChunk statTest(QString("stattest"),Qt::blue,2000,false);
		if (statTest.loadRawData(QString(statfile),0)) 
		{
			sprintf(genfile,"B0S%d.gen", this->getStartingSeed() + rp);			
			loadallg(-1,genfile);
			double fit;
			// We test the best individual of the last generation
			const int id = numLoadedGenotypes() - 1;
			genoToPheno(id);
			experiment->doAllTrialsForIndividual(id);
			fit = experiment->getFitness();
			if (fit > maxFit)
			{
				maxFit = fit;
			}
			if (fit < minFit)
			{
				minFit = fit;
			}
			avgFit += fit;
			score[rp] = fit;
		} 
	}
	avgFit /= nreplications;
	// Save stats
	sprintf(testfile, "postEvaluationStats.txt");
	FILE* f = fopen(testfile, "w+");
	if (f != NULL)
	{
		fprintf(f, "Average score %lf\tMaximum score %lf\tMinimum score %lf\n", avgFit, maxFit, minFit);
		fclose(f);
	}
	if (m_scoreFlag)
	{
		char scorefile[64];
		sprintf(scorefile, "score.txt");
		FILE* fp = fopen(scorefile, "w+");
		if (fp != NULL)
		{
			for (int rp = 0; rp < nreplications; rp++)
			{
				fprintf(fp, "%lf\n", score[rp]);
			}
			fclose(fp);
		}
	}
}

void MyEvoAlgo::generalizationTest()
{
	char statfile[64];
	char genfile[64];
	char testfile[64];
	QVector<double> score(nreplications);
	double avgScore = 0.0;
	for (int rp = 0; rp < nreplications; rp++)
	{
		//code to recovery a previous evolution: Experimental
		sprintf(statfile,"statS%d.fit", this->getStartingSeed() + rp);
		//now check if the file exists
		farsa::DataChunk statTest(QString("stattest"),Qt::blue,2000,false);
		if (statTest.loadRawData(QString(statfile),0)) 
		{
			sprintf(genfile,"B0S%d.gen", this->getStartingSeed() + rp);			
			loadallg(-1,genfile);
			double fit;
			// We test the best individual of the last generation
			//const int id = (nogenerations / m_saveStatGenCnt) - 1;
			const int id = numLoadedGenotypes() - 1;
			genoToPheno(id);
			experiment->doAllTrialsForIndividual(-1);
			fit = experiment->getFitness();
			score[rp] = fit;
			avgScore += fit;
		} 
	}
	avgScore /= ((double) nreplications);
	// Save stats
	sprintf(testfile, "genStats.txt");
	FILE* f = fopen(testfile, "w+");
	if (f != NULL)
	{
		fprintf(f, "Average score %lf\n", avgScore);
		fclose(f);
	}
	if (m_scoreFlag)
	{
		char scorefile[64];
		sprintf(scorefile, "genScore.txt");
		FILE* fp = fopen(scorefile, "w+");
		if (fp != NULL)
		{
			for (int rp = 0; rp < nreplications; rp++)
			{
				fprintf(fp, "%lf\n", score[rp]);
			}
			fclose(fp);
		}
	}
}

void MyEvoAlgo::analyzeBehavior()
{
	char statfile[64];
	char genfile[64];
	char testfile[64];
	QVector<double> fit(nreplications);
	for (int rp = 0; rp < nreplications; rp++)
	{
		//code to recovery a previous evolution: Experimental
		sprintf(statfile,"statS%d.fit", this->getStartingSeed() + rp);
		//now check if the file exists
		farsa::DataChunk statTest(QString("stattest"),Qt::blue,2000,false);
		if (statTest.loadRawData(QString(statfile),0)) 
		{
			sprintf(genfile,"B0S%d.gen", this->getStartingSeed() + rp);			
			loadallg(-1,genfile);
			// We test the best individual of the last generation
			//const int id = (nogenerations / m_saveStatGenCnt) - 1;
			const int id = numLoadedGenotypes() - 1;
			genoToPheno(id);
			experiment->doAllTrialsForIndividual(rp + 9999);
			fit[rp] += experiment->getFitness();
		} 
	}
	// Save stats
	sprintf(testfile, "behaviour.txt");
	FILE* f = fopen(testfile, "w+");
	if (f != NULL)
	{
		for (int rp = 0; rp < nreplications; rp++)
		{
			fprintf(f, "Fitness %lf\n", fit[rp]);
		}
		fclose(f);
	}
}

void MyEvoAlgo::saveBestFitness()
{
	FILE *fp;
	char sbuffer[128];
	sprintf(sbuffer, "bestgenS%d.fit", currentSeed);
	if (cgen == 0)
	{
		fp = fopen(sbuffer, "w");
	}
	else
	{
		fp = fopen(sbuffer, "a");
	}

	if (fp != NULL)
	{
		fprintf(fp, "%d %.3f\n", (fbestgen + 1), fbest);
		fclose(fp);
	}
	else
	{
		farsa::Logger::error("unable to save best generation statistics on a file");
	}
}

void MyEvoAlgo::saveFStat()
{
	FILE *fp;
	char sbuffer[128];
	sprintf(sbuffer,"statS%d.fit",currentSeed);
        if (cgen == 0)
		fp=fopen(sbuffer , "w");
	else
		fp=fopen(sbuffer , "a");

	if (fp != NULL) {
		fprintf(fp,"%.3f %.3f %.3f\n",fmax,faverage,fmin);
		fclose(fp);
	} else
		farsa::Logger::error("unable to save statistics on a file");
}

void MyEvoAlgo::saveBestInd(int bestind)
{
	char sbuffer[64];
	FILE *fp;

	sprintf(sbuffer, "B%dS%d.gen", 0, currentSeed);
	if (cgen == 0)
	{
		if ((fp = fopen(sbuffer, "w")) == NULL) 
		{
			farsa::Logger::error(QString("I cannot open file B%1S%2.gen").arg(0).arg(currentSeed));
		}
	} 
	else 
	{
		if ((fp = fopen(sbuffer, "a")) == NULL)
		{
			farsa::Logger::error(QString("I cannot open file B%1S%2.gen").arg(0).arg(currentSeed));
		}
	}

	//now saving
	fprintf(fp, "**NET : s%d_%d.wts\n", cgen, bestind);
	saveagenotype(fp, bestind);
	fflush(fp);
	fclose(fp);
}

void MyEvoAlgo::saveagenotype(FILE *fp, int ind)
{
	int j;
	fprintf(fp, "DYNAMICAL NN\n");
	for (j = 0; j < glen; j++)
	{
		fprintf(fp, "%d\n", m_pop[ind][j].enabled);
		fprintf(fp, "%d\n", m_pop[ind][j].input);
		fprintf(fp, "%d\n", m_pop[ind][j].output);
		fprintf(fp, "%f\n", m_pop[ind][j].weight);
	}
	fprintf(fp, "END\n");
}

//save all current generation
void MyEvoAlgo::saveallg()
{
	FILE *fp;
	char filename[64];
	int i;

	sprintf(filename, "G%dS%d.gen", cgen, currentSeed);
	if ((fp = fopen(filename, "w+")) == NULL) 
	{
		farsa::Logger::error(QString("Cannot open file %1").arg(filename));
	} 
	else 
	{
		//we save
		for(i = 0; i < popSize;i++) 
		{
			fprintf(fp, "**NET : %d_%d_%d.wts\n", cgen, 0, i);
			saveagenotype(fp, i);
		}
		fclose(fp);
	}
}

void MyEvoAlgo::loadgenotype(FILE *fp, int ind)
{
	int j;
	int v;
	float w;

	fscanf(fp, "DYNAMICAL NN\n");
	for (j = 0; j < glen; j++) 
	{
		fscanf(fp, "%d\n", &v);
		m_pop[ind][j].enabled = v;
		fscanf(fp, "%d\n", &v);
		m_pop[ind][j].input = v;
		fscanf(fp, "%d\n", &v);
		m_pop[ind][j].output = v;
		fscanf(fp, "%f\n", &w);
		m_pop[ind][j].weight = w;
	}
	fscanf(fp, "END\n");
}

int MyEvoAlgo::loadallg(int gen, const char *filew)
{
	FILE *fp;
	char filename[512];
	char message[512];
	char flag[512];

	if (gen >= 0) 
	{
		sprintf(filename, "G%dS%d.gen", gen, seed);
	} 
	else 
	{
		sprintf(filename, "%s", filew);//in case of B%P$S.gen
	}

	if ((fp = fopen(filename, "r")) != NULL) 
	{
		m_pop.clear();
		int idx = 0;
		while (true) 
		{
			flag[0] = '\0';
			fscanf(fp, "%s : %s\n", flag, message);
			if (strcmp(flag, "**NET") == 0)
			{
				QVector<Gene> ind(glen);
				m_pop.append(ind);
				loadgenotype(fp, idx);
				idx++;
			} 
			else 
			{
				break;
			}
		}
		farsa::Logger::info(QString("Loaded ind: %1").arg(m_pop.size()));
		fclose(fp);
	} 
	else 
	{
		farsa::Logger::error(QString("File %1 could not be opened").arg(filename));
	}

	loadedIndividuals = m_pop.size();

	return loadedIndividuals;
}

unsigned int MyEvoAlgo::loadGenotypes(QString filename)
{
	return loadallg(-1, filename.toLatin1().data());
}

unsigned int MyEvoAlgo::numLoadedGenotypes() const
{
	return loadedIndividuals;
}

int MyEvoAlgo::getLoadedIndividualLength(const int id)
{
	return glen;
}

#ifdef WIN32
int MyEvoAlgo::round(double value)
{
	int val;
	// Compute the nearest integer less than value
	int lowBound = floor(value);
	// Compute the decimal part
	double diff = value - (lowBound);
	if (diff >= 0.5)
	{
		// If decimal part is >= 0.5, round to the next integer
		val = (lowBound + 1);
	}
	else
	{
		// Otherwise, set val to the lower bound
		val = lowBound;
	}
	return val;
}
#endif
