# Supplementary material for: Maximizing adaptive power in neuroevolution
Source: PLoS One. 2018 Jul 18;13(7):e0198788. doi: 10.1371/journal.pone.0198788 (PMC6051599; doi:10.1371/journal.pone.0198788)
Supplement: S5 File — (ZIP) [file pone.0198788.s016.zip]

Archive with 19 entries (14 files):
- xNES/
- xNES/build/
- xNES/build/CartPoleExperimentNES.suo
- xNES/build/CartPoleExperimentWithAnnealing.suo
- xNES/CMakeLists.txt
- xNES/conf/
- xNES/conf/README.txt
- xNES/conf/round.sam
- xNES/conf/small.sam
- xNES/conf/wall.sam
- xNES/CTestConfig.cmake
- xNES/CTestCustom.cmake
- xNES/CTestScript.cmake
- xNES/include/
- xNES/include/cartpoleexperiment.h
- xNES/include/myevoalgo.h
- xNES/src/
- xNES/src/cartpoleexperiment.cpp
- xNES/src/myevoalgo.cpp
