# Supplementary material for: Maximizing adaptive power in neuroevolution
Source: PLoS One. 2018 Jul 18;13(7):e0198788. doi: 10.1371/journal.pone.0198788 (PMC6051599; doi:10.1371/journal.pone.0198788)
Supplement: S5 File — (ZIP) [file pone.0198788.s016.zip › xNES/conf/README.txt]

### The following document explains how it is possible to modify a configuration file
### for the double-pole balancing task. Here we report the full list of parameters we
### have actually modified, while other parameters are supposed to be kept fixed as
### reported in the example file.

[Component/GA]
ngenerations: number of generations
nreplications: number of replications
nreproducing: number of individuals in the population
noffspring: number of offspring
saveBestInd: how often - in terms of generations - we want to save statistics (fitness, individuals)
stepRate: learning rate used to update the individual (usually set to 1.0, see Wierstra et al. (2008))
		  
[Component/GA/Experiment]
ntrials: number of trials
delay: specifies whether or not to perform the delayed task (0 = no delay; 1 = delay)
rangeState0: range for cart position
rangeState1: range for cart velocity
rangeState2: long-pole angular position
rangeState3: long-pole angular velocity
specifySecondPoleStates: flags whether or not we want to specify ranges also for the short-pole
rangeState4: short-pole angular position
rangeState5: short-pole angular velocity
fixedPositions: flags whether or not initial conditions are fixed
secondPoleLength: length of the short-pole
secondPoleMass: mass of the short-pole
