# Supplementary material for: Maximizing adaptive power in neuroevolution
Source: PLoS One. 2018 Jul 18;13(7):e0198788. doi: 10.1371/journal.pone.0198788 (PMC6051599; doi:10.1371/journal.pone.0198788)
Supplement: S6 File — (ZIP) [file pone.0198788.s017.zip]

Archive with 24 entries (19 files):
- SSS/
- SSS/build/
- SSS/build/CartPoleExperimentWithAnnealing.suo
- SSS/build/CartPoleExperimentWithFixedDiffPos.suo
- SSS/build/CartPoleExperimentWithPseudoRandomPos.suo
- SSS/build/CartPoleExperimentWithRandomPos.suo
- SSS/build/CartPoleExperimentWithRandomPos3.suo
- SSS/build/CartPoleExperimentWithRandomPos4.suo
- SSS/build/CartPoleExperimentWithStochPos.suo
- SSS/CMakeLists.txt
- SSS/conf/
- SSS/conf/README.txt
- SSS/conf/round.sam
- SSS/conf/small.sam
- SSS/conf/wall.sam
- SSS/CTestConfig.cmake
- SSS/CTestCustom.cmake
- SSS/CTestScript.cmake
- SSS/include/
- SSS/include/cartpoleexperiment.h
- SSS/include/myevoalgo.h
- SSS/src/
- SSS/src/cartpoleexperiment.cpp
- SSS/src/myevoalgo.cpp
