# Supplementary material for: Maximizing adaptive power in neuroevolution
Source: PLoS One. 2018 Jul 18;13(7):e0198788. doi: 10.1371/journal.pone.0198788 (PMC6051599; doi:10.1371/journal.pone.0198788)
Supplement: S6 File — (ZIP) [file pone.0198788.s017.zip › SSS/conf/README.txt]

### The following document explains how it is possible to modify a configuration file
### for the double-pole balancing task. Here we report the full list of parameters we
### have actually modified, while other parameters are supposed to be kept fixed as
### reported in the example file.

[Component/GA]
ngenerations: number of generations. It is worth noting that this parameter can be modified since it is tightly related to <numEvals> (see explanation below). You can ignore it.
nreplications: number of replications
nreproducing: number of individuals in the population
noffspring: number of offspring
rateWReplace: % of weight replacements (i.e., this value indicates how often a weight is replaced by a new random value)
rateWPerturbe: % of weight perturbations (i.e., this value indicates how often a weight is slightly perturbed by adding a random value. Values exceeding the ranges are set to boundary values)
nmutations: number of mutations (floating-point value, it corresponds to a certain percentage. Example: 1.51 corresponds to 1% due to the genotype's length equal to 151)
saveBestInd: how often - in terms of generations - we want to save statistics (fitness, individuals)
stochasticity: stochasticity added to the fitness during selection (i.e., suppose you have individuals i1 and i2, whose fitness is f1 and f2, respectively. 
			   stochasticity works as follows: ff1 = f1 + rand(-stochasticity * f1, stochasticity * f1) and ff2 = f2 + rand(-stochasticity * f2, stochasticity * f2), respectively)
numEvals: number of evaluations. This parameter determines the number of generations actually used during evolution (in case of evolution run with fixed initial states, we evaluate individuals
		  in the population only during the first generation. Consequently, to reach the number of evaluations, we actually perform more generations than those specified in the file. A concrete
		  example give us the point: suppose you have to run 2000000 evaluations. The population size is 20 and each individual is allowed to generate 1 offspring. We evaluate 40 individuals
		  during the first generation and 20 individuals after. The number of generations actually performed is (2000000 - 20) / 20 = 99999, regardless of the value indicated in the configuration.
		  On the other hand, let us consider the case of evolution run with randomly varying initial conditions. In this situation, population members must be evaluated during all generations. If we
		  consider the same numerical example, in this case the number of generations is (200000 / 40) = 50000, independenty of <ngenerations>).
		  
[Component/GA/Experiment]
ntrials: number of trials
delay: specifies whether or not to perform the delayed task (0 = no delay; 1 = delay)
rangeState0: range for cart position
rangeState1: range for cart velocity
rangeState2: long-pole angular position
rangeState3: long-pole angular velocity
specifySecondPoleStates: flags whether or not we want to specify ranges also for the short-pole
rangeState4: short-pole angular position
rangeState5: short-pole angular velocity
fixedPositions: flags whether or not initial conditions are fixed
secondPoleLength: length of the short-pole
secondPoleMass: mass of the short-pole
