# Supplementary material for: Maximizing adaptive power in neuroevolution
Source: PLoS One. 2018 Jul 18;13(7):e0198788. doi: 10.1371/journal.pone.0198788 (PMC6051599; doi:10.1371/journal.pone.0198788)
Supplement: S6 File — (ZIP) [file pone.0198788.s017.zip › SSS/include/myevoalgo.h]

/********************************************************************************
 *  FARSA - Total99                                                             *
 *  Copyright (C) 2012-2013 Gianluca Massera <emmegian@yahoo.it>                *
 *                                                                              *
 *  This program is free software; you can redistribute it and/or modify        *
 *  it under the terms of the GNU General Public License as published by        *
 *  the Free Software Foundation; either version 2 of the License, or           *
 *  (at your option) any later version.                                         *
 *                                                                              *
 *  This program is distributed in the hope that it will be useful,             *
 *  but WITHOUT ANY WARRANTY; without even the implied warranty of              *
 *  MERCHANTABILITY or FITNESS FOR A PARTICULAR PURPOSE.  See the               *
 *  GNU General Public License for more details.                                *
 *                                                                              *
 *  You should have received a copy of the GNU General Public License           *
 *  along with this program; if not, write to the Free Software                 *
 *  Foundation, Inc., 51 Franklin St, Fifth Floor, Boston, MA  02110-1301  USA  *
 ********************************************************************************/

#ifndef MYEVOALGO_H
#define MYEVOALGO_H

#include "farsaplugin.h"

#include "evoga.h"
#include "logger.h"
#include "evodataviewer.h"
#include "randomgenerator.h"
#include "evorobotexperiment.h"
#include "evonet.h"
#include <parametersettable.h>
#include <configurationhelper.h>
#include <configurationparameters.h>

#include <vector>
#include <fstream>
#include <iostream>
#include <deque>
#include <iomanip>
#include <sstream>
#include <string>

#include <QFile>
#include <QTime>
#include <QVector>
#include <QtAlgorithms>
#include <QThreadPool>
#include <QtConcurrentMap>

/**
 * \brief My evolutionary algorithm. It inherits from Evoga
 *        and runs a modified version of the steadyState
 *        algorithm (with floating-point genes).
 */
class FARSA_PLUGIN_API MyEvoAlgo : public farsa::Evoga
{
	Q_OBJECT
	FARSA_REGISTER_CLASS(Evoga)

	struct Gene 
	{
		int input;
		int output;
		float weight;
		bool enabled;
	};

	struct NeuralNetworkInfo
	{
		int numNeurons;
		int numInputs;
		int numOutputs;
		bool inputOutputConnections;
		bool recurrentHiddens;
		bool recurrentOutputs;
		float weightRange;
	};

	struct LongFitness
	{
		double fitness;
		int generations;
	};

public:
     /**
	 * \brief Constructor
	 */
	 MyEvoAlgo();


     /**
	 * \brief Destructor
	 */     
    ~MyEvoAlgo();
	
	/**
	 * \brief Configures the object using a ConfigurationParameters object
	 *
	 * \param params the configuration parameters object with parameters to
	 *               use
	 * \param prefix the prefix to use to access the object configuration
	 *               parameters. This is guaranteed to end with the
	 *               separator character when called by the factory, so you
	 *               don't need to add one
	 */
	virtual void configure(farsa::ConfigurationParameters& params, QString prefix);

	virtual void save(farsa::ConfigurationParameters& params, QString prefix)
	{
		// Calling parent function
		farsa::Evoga::save(params, prefix);
		farsa::Logger::warning("NOT IMPLEMENTED (MyEvoAlgo::save)");
		abort();
	}

	//! Describe
	static void describe(QString type);
	
	void postConfigureInitialization();
	/**
	 * \brief Entry point of MyEvoAlgo class
	 */
	void evolve();
	/**
	 * \brief Test evolved individuals
	 */
	void test();
	/**
	 * \brief Generalization test of the evolved individuals
	 */
	void generalizationTest();
	/**
	 * \brief Generalization test of the evolved individuals (last generation)
	 */
	void generalizationTestLast();
	/**
	 * \brief Detailed test of the evolved individuals
	 */
	void detailedTest();
	/**
	 * \brief Behavioural analysis
	 */
	void analyzeBehavior();
	/**
	 * \brief Weights' analysis
	 */
	void analyzeWeights();
	/**
	 * \brief It invokes either evolve() or test() method independently of
	 *        the chosen type. This depends on the <test> flag.
	 */
	virtual void evolveAllReplicas();

	void saveBestInd(int bestind);

	void saveBestEvolved();

	void saveagenotype(FILE *fp, int ind);

	void saveallg();

	void loadgenotype(FILE *fp, int ind);

	int loadallg(int gen, const char *filew);

	/**
     * \brief Loads genotypes from the given file
     *
     * \param filename the name of the file to load
     * \return the number of individuals that have been loaded, 0 in case of
     *         errors
     */
    unsigned int loadGenotypes(QString filename);

    /**
     * \brief Returns number of loaded genotypes
     *
     * \return the number of individuals that have been loaded
     */
    unsigned int numLoadedGenotypes() const;

	int getLoadedIndividualLength(const int id);

	/**
     * \brief Returns the array of genes for the given individual
     *
     * \param ind the individual for whom genes are requested
     * \return the array of genes for the given individual
     */
    QVector<float> getFloatVectorGenesForIndividual(unsigned int id);

	/*! Initialize the random number generator
     *
     *  \param s The seed used to initialize the random number generator
     */
    void setSeed(int s);

	/*! Transform a genotype into a phenotype
     *  consisting of a topology vector and of a free parameters vector
     *  and copy the parameters in evonet
     *
     *  \param the genotype to be mappend into a phenotype
     */
    void genoToPheno(const int ind);

	unsigned int getCurrentSeed();

private:
	/*! Randomize the genome of the population
     *
     */
    void randomizePop();
	/*! Copy the genotype of an individual into the genotype of a second individual
     *  and introduce mutations
     *  This function is used by the steadystate genetic algorithm to store the child in the genome matrix
     *  at position population+1 and eventually to use the genome of the child to overwrite the genome
     *  of the worst individual or discarded
     *
     *  \param from The id of the individual genome to reproduce
     *  \param to The id of the location where the reproduced individual is stored
     *  \param mut A binary flag that specify whether mutation should be introduced of not
     */
    void copyGenes(int from, int to);
    /*! Copy the genotype of an individual into the genotype of a second individual
     *  and introduce mutations
     *  This function is used by the steadystate genetic algorithm to store the child in the genome matrix
     *  at position population+1 and eventually to use the genome of the child to overwrite the genome
     *  of the worst individual or discarded
     *
     *  \param from The id of the individual genome to reproduce
     *  \param to The id of the location where the reproduced individual is stored
     *  \param mut A binary flag that specify whether mutation should be introduced of not
     */
    void copyAndMutate(int from, int to);
	/**
	 * \brief Saves general statistics
	 */
	void saveGStat();
	/**
	 * \brief Returns the random number generator
	 *
	 * \return The random number generator
	 */
	farsa::RandomGenerator* getRandomGenerator();
	/**
	 * \brief Round a double value to the nearest integer
	 *
	 * \param value The value
	 * \return The nearest integer
	 */
	int round(double value);
	/**
	 * \brief Checks whether or not a connection between two neurons already exists
	 *
	 * \param input The input neuron (connection's source)
	 * \param output The output neuron (connection's destination)
	 * \param genotype The genotype
	 * \param size The number of genes to be checked (it is worth noting that
	 *             it might not match the genotype length)
	 * \param index The position of the connection in the genotype (if it exists)
	 * \return True if the connection already exists, false otherwise
	 */
	bool checkConnectionExistence(const int input, const int output, const QVector<Gene> genotype, const int size, int& index);

	/**
	 * \brief Returns the number of neurons of a given genotype
	 *
	 * \param genotype The genotype
	 * \return The number of neurons
	 */
	int getGenotypeNeurons(const QVector<Gene> genotype);

	/**
	 * \brief Swaps two elements of an array
	 *
	 * \param v The array
	 * \param i Index of the first element
	 * \param j Index of the second element
	 */
	void swap(QVector<int>& v, const int i, const int j);

	/**
	 * \brief Defines two partitions of an array (Quick Sort)
	 *
	 * \param v The array
	 * \param lo Index of the first element
	 * \param hi Index of the last element
	 * \return Partition index
	 */
	int partition(QVector<int>& v, const int lo, const int hi);

	/**
	 * \brief Quick Sort algorithm for sorting an array
	 *
	 * \param v The array to be sorted
	 * \param lo Index of the first element
	 * \param hi Index of the last element
	 *
	 * N.B.: for sorting the whole array, you must call the
	 *       function as quickSort(v, 0, v.size() - 1);
	 */
	void quickSort(QVector<int>& v, const int lo, const int hi);

	/**
	 * \brief Sorts an array of LongFitness elements by exploiting QuickSort.
	 *        Stores the sorted indices in <indices> too.
	 *
	 * \param v The array
	 * \param indices The indices to be sorted
	 */
	void lfitSort(const QVector<LongFitness> v, QVector<int>& indices);

	/**
	 * \brief Computes the candidates for elitism
	 */
	void computeCandidatesForElitism(QVector<int>& candidates);

	//! Number of evaluations
	int m_numEvals;
	//! Population
	QVector<QVector<Gene> > m_pop;
	//! Best evolved invidual
	QVector<Gene> m_bestEvolved;
	//! Local random number generator
	farsa::RandomGenerator m_rng;
	//! Elitism
	bool m_elitism;
	//! Array storing cumulative fitness
	QVector<LongFitness> m_lfit;
	//! Number of individuals among which the best parent is selected
	//! (it depends on the number of generations an individual survives in the population)
	const int m_elitismPool;
	//! Flags whether or not the sophisticated elitism mechanism is used
	bool m_useElitismPool;
	//! Number of times the best individual would be replaced if <elitism> flag was not set
	int m_thoreticalReplacingTimes;
	//! Information about the neural network
	NeuralNetworkInfo m_info;
    //! Weight replace rate
    double m_rateWR;
    //! Weight perturb rate
    double m_rateWP;
    //! Add neuron rate
    double m_rateAN;
    //! Add connection rate
    double m_rateAC;
    //! Enable-disable rate
    double m_rateE;
	//! Remove neuron rate
    double m_rateRN;
    //! Remove connection rate
    double m_rateRC;
	//! Flags whether or not the mutation is done according to NEAT algorithm
	bool m_neatMut;
	//! Number of mutations
	double m_nmutations;
	//! Minimum number of mutations that must be performed
	int m_minmuts;
	//! Probability of inter-breeding
	double m_interbreeding;
	//! Maximum number of neurons belonging to the network
	int m_maxNumNeurons;
	//! Maximum number of connections belonging to the network
	int m_maxNumConnections;
	//! Number of learning iterations
	int m_learningIterations;
	//! Flags whether or not parents must be re-evaluated
	bool m_reEvaluateParents;
	//! Flags whether or not a test must be performed
	bool m_test;
	//! Flags whether or not balancing test must be run
	bool m_generalizationTest;
	//! Flags whether or not detailed test must be run
	bool m_detailedTest;
	//! Flags whether or not the behavioural analysis must be run
	bool m_behaviourAnalysis;
	//! Number of neutral varied individual
    int m_neutralMuts;
    //! Number of maladaptive varied individual
    int m_maladaptiveMuts;
    //! Number of adapted varied individual
    int m_adaptiveMuts;
    //! Number of individual replaced
    int m_numReplaced;
    //! Average age of parent individuals in generations
    double m_avgIndAge;
	//! Average number of neurons
	double m_avgNeurons;
	//! Average number of enabled connections
	double m_avgConns;
    //! Vector describing the topology of the current network
    QVector<QVector<int> > netTopology;
    //! Vector describing the free parameters of the current network
    QVector<float> netFreep;
	//! Flags whether or not statistical data must be saved
	bool m_saveStats;
	//! How many generations the best individual is stored
	int m_saveStatGenCnt;
	//! Standard deviation of the Gaussian distribution
	double m_gaussianStdDev;
	//! Target fraction of neutral genetic variations
    double m_targetneutral;
	//! Rate for modifying "target neutral" parameter
	double m_targetneutralrate;
    //! The probability to accept offsprings that received maladaptive variations
    double m_stochasticity;
	//! Array storing the genotype actual number of neurons (independently of stored indices)
	QVector<int> m_genotypeNeurons;
	//! Score flag
	bool m_scoreFlag;
	//! Set stochasticity to null
	bool m_setNullStoch;
	//! Set mutation rate to 1%
	bool m_setLowMutRate;
	//! Do not truncate weights during mutations
	bool m_truncateWeights;
	//! Last portion of the evolution
	int m_evolRate;
	//! Test fixed positions
	bool m_testFixedPositions;
	//! Weight analysis
	bool m_weightAnalysis;
};

#endif
