# Supplementary material for: Maximizing adaptive power in neuroevolution
Source: PLoS One. 2018 Jul 18;13(7):e0198788. doi: 10.1371/journal.pone.0198788 (PMC6051599; doi:10.1371/journal.pone.0198788)
Supplement: S6 File — (ZIP) [file pone.0198788.s017.zip › SSS/src/myevoalgo.cpp]

#include "myevoalgo.h"
#include "evonet.h"
#include <cmath>
#include <QTextStream>
#include <QFile>

using namespace std;

struct FitnessAndId
{
    /**
     * \brief Fitness
     */
    double fitness;

    /**
     * \brief Id
     */
    int id;
};

/**
 * \brief Lesser-than operator overloading for FitnessAndId
 */
bool operator<(FitnessAndId first, FitnessAndId second)
{
	return (first.fitness < second.fitness);
}

//------------------------------------- MYEVOALGO CLASS ------------------------------------------------------
//---------------------------------- Inherited from EVOGA ----------------------------------------------------

MyEvoAlgo::MyEvoAlgo()
	: farsa::Evoga()
	, m_numEvals(2000000)
	, m_pop()
	, m_bestEvolved()
	, m_rng(1)
	, m_elitism(false)
	, m_lfit()
	, m_elitismPool(3)
	, m_useElitismPool(false)
	, m_thoreticalReplacingTimes(0)
	, m_info()
    , m_rateWR(0.0)
    , m_rateWP(0.0)
    , m_rateAN(0.0)
    , m_rateE(0.0)
	, m_rateAC(0.0)
	, m_rateRN(0.0)
	, m_rateRC(0.0)
    , m_nmutations(1.5)
	, m_minmuts(1)
	, m_maxNumNeurons(50)
	, m_maxNumConnections(250)
	, m_interbreeding(0.1)
	, m_learningIterations(1)
	, m_reEvaluateParents(true)
	, m_test(false)
	, m_generalizationTest(false)
	, m_detailedTest(false)
	, m_behaviourAnalysis(false)
	, m_neutralMuts(0)
	, m_adaptiveMuts(0)
	, m_maladaptiveMuts(0)
    , m_targetneutral(0.0)
	, m_targetneutralrate(1.0)
    , m_stochasticity(0.0)
	, m_numReplaced(0)
	, m_avgIndAge(0.0)
	, m_avgNeurons(0.0)
	, m_avgConns(0.0)
	, netTopology()
	, netFreep()
	, m_saveStats(false)
	, m_saveStatGenCnt(0)
	, m_gaussianStdDev(0.1)
	, m_genotypeNeurons()
	, m_scoreFlag(false)
	, m_setNullStoch(true)
	, m_setLowMutRate(true)
	, m_truncateWeights(true)
	, m_evolRate(20)
	, m_testFixedPositions(false)
	, m_weightAnalysis(false)
{
}

MyEvoAlgo::~MyEvoAlgo()
{
}

void MyEvoAlgo::configure(farsa::ConfigurationParameters& params, QString prefix)
{
	// Calling parent function
	farsa::Evoga::configure(params, prefix);
	m_numEvals = farsa::ConfigurationHelper::getInt(params, prefix + "numEvals", m_numEvals);
	m_elitism = farsa::ConfigurationHelper::getBool(params, prefix + "doElitism", m_elitism);
	m_useElitismPool = farsa::ConfigurationHelper::getBool(params, prefix + "useElitismPool", m_useElitismPool);
    m_rateWR = farsa::ConfigurationHelper::getDouble(params, prefix + "rateWReplace", m_rateWR);
    m_rateWP = farsa::ConfigurationHelper::getDouble(params, prefix + "rateWPerturbe", m_rateWP);
    m_rateAN = farsa::ConfigurationHelper::getDouble(params, prefix + "rateNeuronAdd", m_rateAN);
    m_rateAC = farsa::ConfigurationHelper::getDouble(params, prefix + "rateConnectionAdd", m_rateAC);
    m_rateE = farsa::ConfigurationHelper::getDouble(params, prefix + "rateEnableDisable", m_rateE);
	m_rateRN = farsa::ConfigurationHelper::getDouble(params, prefix + "rateNeuronRemove", m_rateRN);
    m_rateRC = farsa::ConfigurationHelper::getDouble(params, prefix + "rateConnectionRemove", m_rateRC);
    m_nmutations = farsa::ConfigurationHelper::getDouble(params, prefix + "nmutations", m_nmutations);
	m_interbreeding = farsa::ConfigurationHelper::getDouble(params, prefix + "interbreeding", m_interbreeding);
	m_minmuts = farsa::ConfigurationHelper::getInt(params, prefix + "minmuts", m_minmuts);
	if (m_minmuts < 1)
	{
		farsa::Logger::warning(QString("Wrong setting of parameter <minmuts>. At least one mutation must be performed!"));
		m_minmuts = 1;
	}
	m_maxNumNeurons = farsa::ConfigurationHelper::getInt(params, prefix + "maxNumNeurons", m_maxNumNeurons);
	m_maxNumConnections = farsa::ConfigurationHelper::getInt(params, prefix + "maxNumConnections", m_maxNumConnections);
	m_learningIterations = farsa::ConfigurationHelper::getInt(params, prefix + "learningIterations", m_learningIterations);
	//m_reEvaluateParents = farsa::ConfigurationHelper::getBool(params, prefix + "reEvaluateParents", m_reEvaluateParents);
	m_test = farsa::ConfigurationHelper::getBool(params, prefix + "test", m_test);
	if (m_test)
	{
		m_scoreFlag = farsa::ConfigurationHelper::getBool(params, prefix + "scoreFlag", m_scoreFlag);
		m_generalizationTest = farsa::ConfigurationHelper::getBool(params, prefix + "generalizationTest", m_generalizationTest);
		m_detailedTest = farsa::ConfigurationHelper::getBool(params, prefix + "detailedTest", m_detailedTest);
		m_behaviourAnalysis = farsa::ConfigurationHelper::getBool(params, prefix + "behaviourAnalysis", m_behaviourAnalysis);
		int flagCnt = 0;
		if (m_generalizationTest)
		{
			flagCnt++;
		}
		if (m_detailedTest)
		{
			flagCnt++;
		}
		if (m_behaviourAnalysis)
		{
			flagCnt++;
		}
		//if (m_generalizationTest && m_behaviourAnalysis)
		if (flagCnt > 1)
		{
			// Perform generalization test over 1000 trials
			m_generalizationTest = true;
			m_detailedTest = false;
			m_behaviourAnalysis = false;
		}
		m_testFixedPositions = farsa::ConfigurationHelper::getBool(params, prefix + "testFixedPositions", m_testFixedPositions);
	}
	m_saveStats = farsa::ConfigurationHelper::getBool(params, prefix + "saveStats", m_saveStats);
	m_saveStatGenCnt = farsa::ConfigurationHelper::getInt(params, prefix + "saveBestInd", m_saveStatGenCnt);
	m_gaussianStdDev = farsa::ConfigurationHelper::getDouble(params, prefix + "gaussianStdDev", m_gaussianStdDev);
	m_targetneutral = farsa::ConfigurationHelper::getDouble(params, prefix + "targetneutral", m_targetneutral);
	m_targetneutralrate = farsa::ConfigurationHelper::getDouble(params, prefix + "targetneutralrate", m_targetneutralrate);
    m_stochasticity = farsa::ConfigurationHelper::getDouble(params, prefix + "stochasticity", m_stochasticity);
	m_setNullStoch = farsa::ConfigurationHelper::getBool(params, prefix + "setNullStoch", m_setNullStoch);
	m_setLowMutRate = farsa::ConfigurationHelper::getBool(params, prefix + "setLowMutRate", m_setLowMutRate);
	m_truncateWeights = farsa::ConfigurationHelper::getBool(params, prefix + "truncateWeights", m_truncateWeights);
	m_evolRate = farsa::ConfigurationHelper::getInt(params, prefix + "evolRate", m_evolRate);
	m_weightAnalysis = farsa::ConfigurationHelper::getBool(params, prefix + "weightAnalysis", m_weightAnalysis);
	if (m_test)
	{
		// Overwrite value read from configuration file when test flag is set
		m_weightAnalysis = false;
	}
}

void MyEvoAlgo::describe(QString type)
{
	// Calling parent function
	farsa::Evoga::describe(type);

	Descriptor d = addTypeDescription(type, "A modified version of the steadyState algorithm that uses floating-point genes");
	d.describeBool("doElitism").def(false).help("Elitism");
	d.describeBool("useElitismPool").def(false).help("Flags whether or not the sophisticated elitism mechanism is used");
    d.describeReal("rateWReplace").def(0.0).help("Mutation rate: Weight replacing");
    d.describeReal("rateWPerturbe").def(0.0).help("Mutation rate: Weight perturbing");
    d.describeReal("rateNeuronAdd").def(0.0).help("Mutation rate: Adding a neuron");
    d.describeReal("rateConnectionAdd").def(0.0).help("Mutation rate: Adding a connection");
    d.describeReal("rateEnableDisable").def(0.0).help("Mutation rate: Enabled-Disabled weights");
	d.describeReal("rateNeuronRemove").def(0.0).help("Mutation rate: Removing a neuron");
    d.describeReal("rateConnectionRemove").def(0.0).help("Mutation rate: Removing a connection");
    d.describeReal("nmutations").def(1.5).help("Number of mutations");
	d.describeReal("interbreeding").def(100.0).help("Interbreeding probability");
	d.describeInt("minmuts").limits(1,INT_MAX).def(1).help("Minimum number of mutations that must be performed");
	d.describeInt("maxNumNeurons").limits(0,INT_MAX).def(50).help("Maximum number of neurons belonging to the network");
	d.describeInt("maxNumConnections").limits(0,INT_MAX).def(250).help("Maximum number of connections belonging to the network");
	d.describeInt("learningIterations").limits(1,INT_MAX).def(1).help("Number of learning iterations");
	d.describeBool("reEvaluateParents").def(false).help("Flags whether or not parents must be re-evaluated");
	d.describeBool("test").def(false).help("Flags whether or not a test must be performed");
	d.describeBool("generalizationTest").def(false).help("Flags whether or not generalization test (over 1000 trials) must be run");
	d.describeBool("behaviourAnalysis").def(false).help("Flags whether or not a behavioural analysis must be run");
	d.describeBool("saveStats").def(false).help("Whether or not statistical data must be saved");
	d.describeInt("saveBestInd").limits(0,INT_MAX).def(0).help("How many generations both the best individual and fitness must be saved");
	d.describeReal("gaussianStdDev").def(0.1).help("Standard deviation of the Gaussian distribution");
	d.describeReal("targetneutral").def(0.0).help("The target fraction of neutral/adaptive variations 0= no adjustment");
	d.describeReal("targetneutralrate").def(1.0).help("The adjustment rate of the <targetneutral> parameter");
    d.describeReal("stochasticity").limits(0.0,1.0).help("The probability to accept individuals that received maladaptive variations");
	d.describeBool("scoreFlag").def(false).help("Flag that specifies whether or not the score must be saved for all replications");
}

void MyEvoAlgo::postConfigureInitialization()
{
	// Calling parent function
	farsa::Evoga::postConfigureInitialization();
	// Retrieve all information from Evonet
	farsa::ResourcesLocker locker(this);
	farsa::Evonet* net = getResource<farsa::Evonet>("evonet");
	const int nneurons = net->getNoNeurons();
	const int ninputs = net->getNoInputs();
	const int nhiddens = net->getNoHiddens();
	const int noutputs = net->getNoOutputs();
	const float wrange = net->getWrange();
	// The length of the genotype is given by the number of connections + the number of neurons
	glen = (ninputs * nhiddens) + (nhiddens * noutputs);
	if (net->inputOutputConnections)
	{
		glen += (ninputs * noutputs);
	}
	if (net->recurrentHiddens)
	{
		glen += (nhiddens * nhiddens);
	}
	if (net->recurrentOutputs)
	{
		glen += (noutputs * noutputs);
	}
    farsa::Logger::info("MyEvoAlgo Configured - Number of genes: " + QString::number(glen));
	// Fill m_info struct (for initialization)
	m_info.numInputs = ninputs;
	m_info.numOutputs = noutputs;
	m_info.numNeurons = nneurons;
	m_info.recurrentHiddens = net->recurrentHiddens;
	m_info.recurrentOutputs = net->recurrentOutputs;
	m_info.inputOutputConnections = net->inputOutputConnections;
	m_info.weightRange = wrange;
	m_pop.resize(popSize);
	for (int i = 0; i < popSize; i++)
	{
		m_pop[i].resize(glen);
	}
	m_bestEvolved.resize(glen);
	if ((m_saveStatGenCnt <= 0) || (m_saveStatGenCnt > nogenerations))
	{
		// The best individual must be saved only at the end of the evolutionary process
		m_saveStatGenCnt = nogenerations;
	}
	m_genotypeNeurons.resize(popSize);
	m_lfit.resize(popSize);
	for (int i = 0; i < popSize; i++)
	{
		m_lfit[i].fitness = 0.0;
		m_lfit[i].generations = 0;
	}
	// Overwrite the number of evaluations
	if ((16000000 % experiment->getNTrials()) != 0)
	{
		exit(-1);
	}
	m_numEvals = 16000000 / experiment->getNTrials();
}

void MyEvoAlgo::evolveAllReplicas()
{
	stopEvolution = false;
	// It doesn't matter the option chosen in evolutionType,
	// this class will always call my evolutionary Algorithm.
	if (m_test)
	{
		if (m_behaviourAnalysis)
		{
			// Behavioural analysis
			analyzeBehavior();
		}
		else if (m_detailedTest)
		{
			// Detailed test (generalization test over 50 trials)
			detailedTest();
		}
		else if (m_generalizationTest)
		{
			// Generalization test (over 1000 trials)
			//generalizationTest();
			generalizationTestLast();
		}
		else
		{
			// Generalization test
			test();
		}
	}
	else
	{
		if (m_weightAnalysis)
		{
			// Analyze weights of evolved individuals
			analyzeWeights();
		}
		else
		{
			// Evolution
			evolve();
		}
	}
}

farsa::RandomGenerator* MyEvoAlgo::getRandomGenerator()
{
	return &m_rng;
}

void MyEvoAlgo::setSeed(int s)
{
	m_rng.setSeed(s);
	currentSeed = s;
}

unsigned int MyEvoAlgo::getCurrentSeed()
{
	return currentSeed;
}

void MyEvoAlgo::randomizePop()
{
    const int nneurons = m_info.numNeurons;
    const int ninputs = m_info.numInputs;
    const int noutputs = m_info.numOutputs;
    const int nhiddens = nneurons - (ninputs + noutputs);
	const bool recurrentHiddens = m_info.recurrentHiddens;
	const bool recurrentOutputs = m_info.recurrentHiddens;
	const bool inputOutputConnections = m_info.inputOutputConnections;
    int i, o;
    
    
	for (int ind = 0; ind < popSize; ind++)
	{
		m_genotypeNeurons[ind] = nneurons;
        int nweights = 0;
        // input-hidden connections
        for (o = ninputs; o < (ninputs + nhiddens); o++)
		{
			for (i = 0; i < ninputs; i++)
			{
				// Connection
				m_pop[ind][nweights].enabled = true;
				m_pop[ind][nweights].weight = (getRandomGenerator())->getDouble(-m_info.weightRange, m_info.weightRange);
				m_pop[ind][nweights].input = i;
				m_pop[ind][nweights].output = o;
				nweights++;
			}
		}
		// hidden-output connections
        for (o = (ninputs + nhiddens); o < nneurons; o++)
		{
			for (i = ninputs; i < (ninputs + nhiddens); i++)
			{
				// Connection
				m_pop[ind][nweights].enabled = true;
				m_pop[ind][nweights].weight = (getRandomGenerator())->getDouble(-m_info.weightRange, m_info.weightRange);
				m_pop[ind][nweights].input = i;
				m_pop[ind][nweights].output = o;
				nweights++;
			}
		}
		// input-output connections
		if (inputOutputConnections)
		{
			for (o = (ninputs + nhiddens); o < nneurons; o++)
			{
				for (i = 0; i < ninputs; i++)
				{
					// Connection
					m_pop[ind][nweights].enabled = true;
					m_pop[ind][nweights].weight = (getRandomGenerator())->getDouble(-m_info.weightRange, m_info.weightRange);
					m_pop[ind][nweights].input = i;
					m_pop[ind][nweights].output = o;
					nweights++;
				}
			}
		}
		// Recurrent connections on hiddens
		if (recurrentHiddens)
		{
			for (o = ninputs; o < (ninputs + nhiddens); o++)
			{
				for (i = ninputs; i < (ninputs + nhiddens); i++)
				{
					// Connection
					m_pop[ind][nweights].enabled = true;
					m_pop[ind][nweights].weight = (getRandomGenerator())->getDouble(-m_info.weightRange, m_info.weightRange);
					m_pop[ind][nweights].input = i;
					m_pop[ind][nweights].output = o;
					nweights++;
				}
			}
		}
        // Recurrent connections on outputs
        if (recurrentOutputs)
		{
			for (o = (ninputs + nhiddens); o < nneurons; o++)
			{
				for (i = (ninputs + nhiddens); i < nneurons; i++)
				{
					// Connection
					m_pop[ind][nweights].enabled = true;
					m_pop[ind][nweights].weight = (getRandomGenerator())->getDouble(-m_info.weightRange, m_info.weightRange);
					m_pop[ind][nweights].input = i;
					m_pop[ind][nweights].output = o;
					nweights++;
				}
			}
		}
    }
}

void MyEvoAlgo::genoToPheno(const int ind)
{
	int nneurons = 0;
    int cneuron;
    int n, c;
    int input, output;
    bool cont;

	// Bias' buffer
	QVector<float> biasBuffer;
	// Weights' buffer
	QVector<QVector<float> > weightsBuffer;

	// Clear data
    for (int r = 0; r < netTopology.size(); r++)
	{
		netTopology[r].clear();
	}
    netTopology.clear();

	// Fill topology and freep structures
    for(int i = 0; i < m_pop[ind].size(); i++)
    {
		// Compute the number of neurons
		// In order to calculate the number of neurons
		// we consider the highest index between input
		// and output (we do have to take into account
		// the possibility of having connections from
		// a neuron <src> to a neuron <dst> so that
		// <src> > <dst>. An example might be a connection
		// from an output neuron to a hidden neuron)
		cneuron = ((m_pop[ind][i].output >= m_pop[ind][i].input) ? m_pop[ind][i].output : m_pop[ind][i].input);
        if ((cneuron + 1) > nneurons)
        {
            // Update the number of neurons
            netTopology.resize(cneuron + 1);
            for (n=nneurons; n < cneuron + 1; n++)
            {
              netTopology[n].resize(3);
              netTopology[n][0] = 0;  // neurontype 0=logistic
              netTopology[n][1] = 0;  // timeconstant
              netTopology[n][2] = 0;  // nconnections
            }
            nneurons = cneuron + 1;
        }
		// Resize bias's buffer
		biasBuffer.resize(nneurons);
		// Resize weights' buffer
		weightsBuffer.resize(nneurons);
		for (int w = 0; w < weightsBuffer.size(); w++)
		{
			weightsBuffer[w].resize(nneurons);
		}
		// Extract pair of neurons
		input = m_pop[ind][i].input;
        output = m_pop[ind][i].output;
		if (m_pop[ind][i].enabled)
		{
			// fill either bias' or weights' buffer entry
			if (input < 0)
			{
				biasBuffer[output] = m_pop[ind][i].weight;
			}
			else
			{
				weightsBuffer[output][input] = m_pop[ind][i].weight;
			}
		}
        // bias are connections with input -1
		if (m_pop[ind][i].enabled)
		{
			cont = true;
			for (c = 3; c < netTopology[output][2] + 3 && cont; c++)
			{
				 if (netTopology[output][c] > input)
				 {
					 // Insert the connection in the right position
					 // (indices are sorted in ascending mode, the
					 // index -1 refers to the neuron bias)
					 netTopology[output].insert(c, input);
					 netTopology[output][2]++;
					 cont = false;
				  }
			}
			if (cont)
			{
				// If the connection has not been inserted, append it
				// at the end of the array
				netTopology[output].append(input);
				netTopology[output][2]++;
			}
		}
	}

	// now we create free parameters
	netFreep.clear();
	for (int n = 0; n < nneurons; n++)
	{
		for (c = 3; c < netTopology[n][2] + 3; c++)
		{
			if (netTopology[n][c] < 0)
				netFreep.append(biasBuffer[n]);
			else
				netFreep.append(weightsBuffer[n][netTopology[n][c]]);
		}
	}

	// Before setting parameters, we should check whether or not
	// information concerning all existing neurons have been actually
	// stored in the network topology. If not, we must update it.
	if (nneurons != m_genotypeNeurons[ind])
	{
		const int computedNeurons = nneurons;
		nneurons = m_genotypeNeurons[ind];
		netTopology.resize(nneurons);
		for (int n = computedNeurons; n < nneurons; n++)
		{
			netTopology[n].resize(3);
            netTopology[n][0] = 0;  // neurontype 0=logistic
            netTopology[n][1] = 0;  // timeconstant
            netTopology[n][2] = 0;  // nconnections
		}
	}

	// Set the network parameters
	experiment->setNetParameters(netFreep, netTopology);
}


void MyEvoAlgo::copyGenes(int from, int to)
{
	// The size is always the one of the source
	const int size = m_pop[from].size();
	m_pop[to].clear();
	m_pop[to].resize(size);
	for(int i = 0; i < size; i++) 
	{
		m_pop[to][i].input = m_pop[from][i].input;
		m_pop[to][i].output = m_pop[from][i].output;
		m_pop[to][i].weight = m_pop[from][i].weight;
		m_pop[to][i].enabled = m_pop[from][i].enabled;
	}
	m_genotypeNeurons[to] = m_genotypeNeurons[from];
}

void MyEvoAlgo::copyAndMutate(int from, int to)
{
	// Extract the size of the original genotype
	const int size = m_pop[from].size();
    int nneurons;
    int nmuts;
	// Store the number of neurons
	nneurons = m_genotypeNeurons[from];
    
    // the number of mutations is set around the average specified
    // in the m_nmutations parameter with a gaussian distribution
    // we want at least <minmuts> mutations, however (default is 1)
	nmuts = round((getRandomGenerator())->getGaussian(0.95, m_nmutations));
    if (nmuts < m_minmuts)
	{
		nmuts = m_minmuts;
	}
    
    // Determine the number of mutations (for each type) that we will make
    // Connection addition are made only when the network include internal neurons
	double fractionRange = m_rateWR + m_rateWP + m_rateAN + m_rateE + m_rateAC + m_rateRN + m_rateRC;
	double fraction;
	double coin;
    int nWR, nWP, nAN, nE, nAC, nRN, nRC;
    nWR = nWP = nAN = nE = nAC = nRN = nRC = 0;
    for (int nm=0; nm < nmuts; nm++)
    {
		fraction = 0.0;
		coin = (getRandomGenerator())->getDouble(0.0,fractionRange);
		if (coin >= fraction && coin < fraction + m_rateWR)
			nWR++;
		fraction += m_rateWR;
        if (coin >= fraction && coin < fraction + m_rateWP)
            nWP++;
        fraction += m_rateWP;
        if (coin >= fraction && coin < fraction + m_rateAN)
            nAN++;
        fraction += m_rateAN;
        if (coin >= fraction && coin < fraction + m_rateE)
            nE++;
        fraction += m_rateE;
        if (coin >= fraction && coin < fraction + m_rateAC)
            nAC++;
        fraction += m_rateAC;
		if (coin >= fraction && coin < fraction + m_rateRN)
            nRN++;
        fraction += m_rateRN;
		if (coin >= fraction && coin < fraction + m_rateRC)
            nRC++;
        fraction += m_rateRC;
    }

	// Check on mutations that modify either the number of
	// neurons or the number of connections

	// we reduce nAC in case the limit of connection has been reached
    while ((m_pop[from].size() + nAC) > m_maxNumConnections)
    {
        nAC--;
    }
	// we reduce nAN in case the limit of connection has been reached
    while ((m_pop[from].size() + (nAN * 2)) > m_maxNumConnections)
    {
        nAN--;
    }
    // we reduce nAN in case the limit of neurons has been reached
    while ((nneurons + nAN) > m_maxNumNeurons)
    {
        nAN--;
    }
	// we reduce nRN in case the minimum number of neurons is exceeded
	while ((nneurons - nRN) < (m_info.numInputs + m_info.numOutputs))
	{
		nRN--;
	}
	if (size > 0)
	{
		// we reduce nRC
		while ((size - nRC) <= 0)
		{
			nRC--;
		}
	}
    
    // Re-allocate the size of the destination genotype on the basis of the size of the genotype to be copied
    // and on the basis of size variations caused by mutations
    // The number of neurons of the destination individual might vary as well as a result of mutations
    m_pop[to].clear();
	m_pop[to].resize(size);
    
    // we copy the original genotype
    for(int i = 0; i < size; i++)
    {
        m_pop[to][i].input = m_pop[from][i].input;
        m_pop[to][i].output = m_pop[from][i].output;
        m_pop[to][i].weight = m_pop[from][i].weight;
        m_pop[to][i].enabled = m_pop[from][i].enabled;
    }
    
	// We can perform mutations that change the genotype
	// if and only if there is at least one connection.
	// Furthermore we cannot add neuron in absence of
	// connections. In other words, if <size> == 0, we
	// could only add connections.
	if (size > 0)
	{
		// we do weight-replacement mutations
		int c;
		for (int m=0; m < nWR; m++)
		{
			c = (getRandomGenerator())->getInt(0,size - 1);
			m_pop[to][c].weight = (getRandomGenerator())->getDouble(-m_info.weightRange, m_info.weightRange);
		}
	    
		// we do weight-perturbe mutations
		for (int m=0; m < nWP; m++)
		{
			c = (getRandomGenerator())->getInt(0,size-1);
			double weight = m_pop[to][c].weight + (getRandomGenerator())->getGaussian(m_gaussianStdDev, 0.0);
			if (m_truncateWeights)
			{
				// Set weight in the range
				if (weight > m_info.weightRange)
					weight = m_info.weightRange;
				if (weight < -m_info.weightRange)
					weight = -m_info.weightRange;
			}
			m_pop[to][c].weight = weight;
		}

		// we do enable-disable mutations
		for (int m=0; m < nE; m++)
		{
			c = (getRandomGenerator())->getInt(0,size-1);
			//m_pop[to][c].enabled = (getRandomGenerator())->getBool(0.5);
			m_pop[to][c].enabled = !m_pop[to][c].enabled;
		}

		// we do add-neurons mutations
		Gene first, second;
		int inp, out;
		for (int m=0; (m < nAN); m++)
		{
			// Extract a pair of neurons linked through a connection
			int index = -1;
			bool exist = false;
			int attempts = 0;
			inp = -1;
			out = -1;
			while (!exist && (attempts < 1000))
			{
				inp = (getRandomGenerator())->getInt(0,(nneurons - 1));
				out = (getRandomGenerator())->getInt(m_info.numInputs,(nneurons - 1));
				exist = checkConnectionExistence(inp, out, m_pop[to], m_pop[to].size(), index);
				attempts++;
			}
			if (exist)
			{
				// the id of the neuron to be added
				int neuronId = (nneurons - m_info.numOutputs);
				// we increase the id of the output neurons to accomodate the new hidden neuron
				for (int i = 0; i < m_pop[to].size(); i++)
				{
					if (m_pop[to][i].output >= neuronId)
						(m_pop[to][i].output)++;
					if (m_pop[to][i].input >= neuronId)
						(m_pop[to][i].input)++;
				}
				if (inp >= neuronId)
					inp++;
				if (out >= neuronId)
					out++;
				// we add a new incoming connection with a random weight
				first.input = inp;
				first.output = neuronId;
				first.weight = m_pop[to][index].weight;
				first.enabled = true;
				m_pop[to].append(first);
				// we add the outgoing connection with a random weight
				second.input = neuronId;
				second.output = out;
				second.weight = 1.0;
				second.enabled = true;
				m_pop[to].append(second);
				// Finally we remove previous existing connection from <inp> to <out>
				m_pop[to].remove(index);
				// update the current number of neurons
				nneurons++;
			}
			else
			{
				// we replace the weights of an existing connection
				int r;
				r = (getRandomGenerator())->getInt(0, m_pop[to].size() - 1);
				m_pop[to][r].weight = (getRandomGenerator())->getDouble(-m_info.weightRange, m_info.weightRange);
			}
		}
	}
    
    // we add a connection (by trying to avoid input-output connections)
    for (int m=0; m < nAC; m++)
    {
		Gene gene;
		int inp, out;
        bool exist = true;
		int attempts = 0;
		// Invalidate input and output
		inp = -1;
		out = -1;
		while (exist && (attempts < 1000))
		{
			int dummy;
			inp = (getRandomGenerator())->getInt(0,(nneurons - 1));
			out = (getRandomGenerator())->getInt(m_info.numInputs,(nneurons - 1));
			exist = checkConnectionExistence(inp, out, m_pop[to], m_pop[to].size(), dummy);
			attempts++;
			if (!exist)
			{
				if ((inp < m_info.numInputs) && (out >= (nneurons - m_info.numOutputs)))
				{
					// Invalidate <exist> flag, input-output connections cannot be added
					exist = true;
				}
			}
		}
		if (!exist)
		{
			// If a non-existing connection has been found, add it to the genotype
			gene.input = inp;
			gene.output = out;
			gene.weight = (getRandomGenerator())->getDouble(-m_info.weightRange, m_info.weightRange);
			gene.enabled = true;
			m_pop[to].append(gene);
		}
		else
		{
			// we replace the weights of an existing connection
            int r;
            r = (getRandomGenerator())->getInt(0, m_pop[to].size() - 1);
            m_pop[to][r].weight = (getRandomGenerator())->getDouble(-m_info.weightRange, m_info.weightRange);
		}
    }

	if (size > 0)
	{
		// We do remove mutations
		if (nRN > 0)
		{
			// Compute the number of hiddens
			int nhiddens = (nneurons - (m_info.numInputs + m_info.numOutputs));
			// We can actually do "remove neuron" mutations
			// only if there is at least one internal unit
			if (nhiddens > 0)
			{
				// Retrieve minimum and maximum activation of the neuron
				farsa::ResourcesLocker locker(this);
				farsa::Evonet* net = getResource<farsa::Evonet>("evonet");
				QVector<int> hiddenIndices(nhiddens);
				QVector<float> maxAct(nhiddens);
				QVector<float> minAct(nhiddens);
				QVector<float> hiddenAct(nhiddens);
				QVector<float> varAct(nhiddens);
				QVector<bool> examined(nhiddens);
				for (int h = 0; h < nhiddens; h++)
				{
					hiddenIndices[h] = h + m_info.numInputs;
					minAct[h] = net->getMinAct(hiddenIndices[h]);
					maxAct[h] = net->getMaxAct(hiddenIndices[h]);
					hiddenAct[h] = (minAct[h] + maxAct[h]) / 2.0;
					varAct[h] = abs((maxAct[h] - minAct[h]) / 2.0);
					examined[h] = false;
				}
				// Sort hidden neurons according to their variance
				// in ascending mode (from the lowest to the highest
				// activation value)
				QVector<int> sortedOnActHiddens; // The array does not store the actual index, but the entry
				int examinedCnt = 0;
				while (examinedCnt < nhiddens)
				{
					// Look for the minimum not examined index
					int mi = 0;
					bool found = false;
					while (!found)
					{
						if (!examined[mi])
						{
							found = true;
						}
						else
						{
							mi++;
						}
					}
					float minv = varAct[mi];
					int minid = mi;
					for (int h = mi + 1; h < hiddenIndices.size(); h++)
					{
						if ((varAct[h] < minv) && !examined[h])
						{
							minv = varAct[h];
							minid = h;	
						}
					}
					sortedOnActHiddens.append(minid);
					examined[minid] = true;
					examinedCnt++;
				}
				// We must check whether or not the number of "remove neuron"
				// mutations is feasible. If not, we adjust it to its upperbound
				// (i.e., the number of hidden neurons)
				if (nhiddens < nRN)
				{
					nRN = nhiddens;
				}
				// We need to create an array storing the indices
				// of hidden neurons that are removed. This because
				// we want to avoid mistakes in updating indices in
				// the genotype. Moreover, we do take into consideration
				// the original hidden neurons to keep correct information.
				QVector<int> removedNeurons;
				// Loop over the "remove neuron" mutations
				for (int m = 0; m < nRN; m++)
				{
					int hid = (getRandomGenerator())->getInt(0, nhiddens - 1);
					int hh = (getRandomGenerator())->getInt(0, nhiddens - 1);
					if (hh < hid)
					{
						hid = hh;
					}
					float hv = hiddenAct[hid];
					int minid = hiddenIndices[hid];
					// Store the right index of the hidden neuron
					// in order to avoid numerical problems
					int origid = minid;
					for (int j = 0; j < removedNeurons.size(); j++)
					{
						if (origid > removedNeurons[j])
							minid--;
					}
					removedNeurons.append(origid);
					// Now we examine all the connections in the genotype
					// and remove those concerning the hidden neuron
					int i = 0;
					while (i < m_pop[to].size())
					{
						bool removed = false;
						if (m_pop[to][i].input == minid)
						{
							// Check whether or not the connection is recurrent.
							// If not, we must add bias
							if (m_pop[to][i].output != minid)
							{
								// Add bias
								int index = -1;
								bool exist = checkConnectionExistence(-1, m_pop[to][i].output, m_pop[to], m_pop[to].size(), index);
								if (exist)
								{
									// Bias already exists. We must update its value
									m_pop[to][index].weight += (m_pop[to][i].weight * hv);
								}
								else
								{
									// Bias does not exist. We can append it
									// at the end of the genotype
									Gene conn;
									conn.input = -1;
									conn.output = m_pop[to][i].output;
									conn.weight = (m_pop[to][i].weight * hv);
									conn.enabled = true;
									m_pop[to].append(conn);
								}
								// We may remove connections
								m_pop[to].remove(i);
								removed = true;
							}
						}
						if (m_pop[to][i].output == minid)
						{
							// We can remove without performing any checks
							m_pop[to].remove(i);
							removed = true;
						}
						if (!removed)
						{
							i++;
						}
					}
					// Adjust the indices of remaining neurons
					for (int i = 0; i < m_pop[to].size(); i++)
					{
						if (m_pop[to][i].input > minid)
							m_pop[to][i].input--;
						if (m_pop[to][i].output > minid)
							m_pop[to][i].output--;
					}
					// Update the number of neurons
					nneurons--;
				}
			}
		}

		// We do remove connection mutations
		const int tosize = m_pop[to].size();
		// Before applying remove connection mutations,
		// we should check whether or not the current
		// number of mutations is still feasible: indeed,
		// some connections might have been removed by
		// remove neuron connections and at
		// least one connection must exist
		while ((tosize - nRC) <= 0)
		{
			nRC--;
		}
		for (int m = 0; m < nRC; m++)
		{
			int r = (getRandomGenerator())->getInt(0, m_pop[to].size() - 1);
			m_pop[to].remove(r);
		}
	}
	m_genotypeNeurons[to] = nneurons;
}

/*
 * Main function of the Genetic Algorithm (Steady State Version with the possibility
 * of performing the Annealing routine...)
 */
void MyEvoAlgo::evolve()
{
	int rp; //replication
	int gn; //generation
	int id; //individuals
	double fit;
	double minfit = 9999;
	int minid = -1;
	int startGeneration=0;
	char statfile[128];
	char genFile[128];
	char filename[64];
	const double initmutations = m_nmutations; // We keep the original number of mutations
	const double stochasticity = m_stochasticity; // We keep the original stochasticity
	const int defEvolRate = 20;
	if ((m_numEvals % m_evolRate) != 0)
	{
		m_evolRate = defEvolRate;
	}
	const int stochGens = m_numEvals / m_evolRate;//100000;
	int nullStochGen;
    double fractionneutral;
    QVector<int> subsVec;
    double currentRetentionRate;
	QVector<int> createdInGen(popSize);
	QVector<double> indFit;
	// Data for storing worse individual (i.e., the one replaced
	// during the offspring evaluation)
	QVector<int> worstinds(popSize);  
    int nws;
    double worsefit;
    int selectedworse;
	// Flags whether or not the individuals are evaluated
	// on fixed initial states
	const bool fixed = experiment->getBoolean();
	if (fixed)
	{
		// Parents have not to be re-evaluated
		m_reEvaluateParents = false;
	}
	else
	{
		// Parents must be re-evaluated in pure stochastic scenario
		m_reEvaluateParents = true;
	}

    subsVec.resize(popSize);

	// Structure resizing depending on the type of evolution
	if (m_learningIterations == 1)
	{
		// Standard evolutionary algorithm
		m_pop.resize(popSize * 2);
		for (int i = 0; i < m_pop.size(); i++)
		{
			m_pop[i].resize(glen);
		}
		m_genotypeNeurons.resize(popSize * 2);
		indFit.resize(popSize * 2);
	}
	if (m_learningIterations > 1)
	{
		// Evolution and learning
		m_pop.resize((popSize * 2) + m_learningIterations + 1);
		for (int i = 0; i < m_pop.size(); i++)
		{
			m_pop[i].resize(glen);
		}
		m_genotypeNeurons.resize((popSize * 2) + m_learningIterations + 1);
		indFit.resize((popSize * 2) + m_learningIterations + 1);
	}

	farsa::Logger::info("EVOLUTION: steady state with custom evaluation function");
	farsa::Logger::info("Number of replications: " + QString::number(nreplications));

	// Independently of the setup, delete previously allocated matrix for statistics
	for (int i = 0; i < nogenerations; i++)
	{
		delete statfit[i];
	}
	delete statfit;

	if (fixed)
	{
		// Update the number of generations regardless of what specified in configuration.ini file
		// when the individuals are evolved starting from fixed positions
		if (((m_numEvals - popSize) % popSize) != 0)
		{
			// If data are not consistent, we stop execution immediately
			farsa::Logger::error(QString("Inconsistent data in configuration file (fixed positions' case). Number of evaluations %1 and population size %2 are not consistent!!! Abort()").arg(m_numEvals).arg(popSize));
			exit(-1);
		}
		nogenerations = ((m_numEvals - popSize) / popSize); // Both parents and offspring are evaluated during first generation
		nullStochGen = nogenerations - (stochGens / popSize);
	}
	else
	{
		// We calculate the number of generations depending on both number of evaluations
		// and population size. Moreover, we perform a consistency check between configured
		// and calculated data based on the available information. In case of mismatch, we
		// send a warning message for users. Before performing this, we verify consistency
		// of data in configuration file. In case of error, we immediately stop execution.
		const int configuredGenerations = nogenerations;
		if ((m_numEvals % (popSize * 2)) != 0)
		{
			// If data are not consistent, we stop execution immediately
			farsa::Logger::error(QString("Inconsistent data in configuration file (random positions' case). Number of evaluations %1 and population size %2 are not consistent!!! Abort()").arg(m_numEvals).arg(popSize));
			exit(-1);
		}
		nogenerations = (m_numEvals / (popSize * 2));
		if (nogenerations != configuredGenerations)
		{
			farsa::Logger::warning(QString("Discrepancy between configured and computed data. %1 != %2... Maybe the number of evaluations %3 is wrongly set. The computed value %4 is used for the current experiment. Please check your .ini file for future simulations!!!").arg(configuredGenerations).arg(nogenerations).arg(m_numEvals).arg(nogenerations));
		}
		nullStochGen = nogenerations - (stochGens / (popSize * 2));
	}
	// Redefine statistics fit
	statfit = new double*[nogenerations];
	for(int i = 0; i < nogenerations; i++) {
		statfit[i] = new double[3];
		statfit[i][0] = 0.0; //Average fitness of population
		statfit[i][1] = 0.0; //max fitness
		statfit[i][2] = 0.0; //min fitness
	}

	for(rp = 0; rp < nreplications; rp++) 
	{	// replications
		startGeneration = 0;
        limitationFactor = 1.0;
		setSeed(getStartingSeed() + rp);
		farsa::Logger::info(QString("Replication %1, seed: %2").arg(rp + 1).arg(getStartingSeed() + rp));
		resetGenerationCounter();
		// Reset the number of mutations at the beginning of
		// the replication (to avoid starting from a wrong value)
		m_nmutations = initmutations;
		m_stochasticity = stochasticity;
		// Resize the genome length to avoid junk data
		// from previous replications due to increased
		// genotype sizes...
		for (int i = 0; i < popSize; i++)
		{
			m_pop[i].clear();
			m_pop[i].resize(glen);
		}
		// Randomize population
		randomizePop();
		// Set fbest to a very low value
		this->fbest = -99999.0;
		// Reset best evolved
		m_bestEvolved.clear();
		m_bestEvolved.resize(glen);

		emit startingReplication( rp );

		// Resetting seed in experiments
		experiment->newGASeed(getCurrentSeed());

		m_thoreticalReplacingTimes = 0;

		QTime evotimer;
		evotimer.start();
		for (int i = 0; i < popSize; i++) 
		{
			tfitness[i] = 0.0;
			ntfitness[i] = 1.0;
			m_lfit[i].fitness = 0.0;
			m_lfit[i].generations = 0;
		}
		//code to recovery a previous evolution: Experimental
		sprintf(statfile, "statS%d.fit", getStartingSeed() + rp);
		//now check if the file exists
		farsa::DataChunk statTest(QString("stattest"),Qt::blue,2000,false);
		if (statTest.loadRawData(QString(statfile),0)) 
		{
			startGeneration=statTest.getIndex();
			sprintf(genFile,"G%dS%d.gen",startGeneration,getStartingSeed()+rp);
			farsa::Logger::info("Recovering from startGeneration: " + QString::number(startGeneration));
			farsa::Logger::info(QString("Loading file: ") + genFile);
            loadallg(-1,genFile);
			cgen=startGeneration;
			// Resizing genome the loading process changed the genome size = popSize
			m_pop.resize(popSize * 2);
			emit recoveredInterruptedEvolution( QString(statfile) );
		} //end evolution recovery code

		for (int i = 0; i < popSize; i++)
		{
			createdInGen[i] = 0;
		}

		for(gn=startGeneration;gn<nogenerations;gn++) 
		{	// generations
			evotimer.restart();
            currentRetentionRate = 0.0;
			vector<int> identity;
			// Reset mutations
			m_neutralMuts = 0;
			m_maladaptiveMuts = 0;
			m_adaptiveMuts = 0;
            m_numReplaced = 0;
			farsa::Logger::info(" Generation " + QString::number(gn + 1));
			// Here we do this to avoid too many complications: if we have to run no threads, we use the old
			// code, otherwise we go for the multithread code below
			experiment->initGeneration(gn);
			if ( commitStep() ) 
			{ 
				return;
			}
			if (m_learningIterations == 1)
			{
				for(id=0;id<popSize;id++)
                {
					identity.push_back(id);
					if (m_reEvaluateParents || (gn == 0))
					{
						genoToPheno(id);
						experiment->doAllTrialsForIndividual(id);
						fit = experiment->getFitness();
						tfitness[id] = fit;
						ntfitness[id] = 1.0;
						indFit[id] = fit;
						m_lfit[id].fitness += fit;
						m_lfit[id].generations++;
						if (isStopped())
						{
							return;
						}
					}
                }
				for (id=0;id<popSize;id++) 
				{ // offspring
                    copyAndMutate(id,popSize+id);//generate a variation by duplicating and mutating
					tfitness[popSize+id]=0;
					ntfitness[popSize+id]=0;
					genoToPheno(popSize + id);
					experiment->doAllTrialsForIndividual(popSize + id);
					fit = experiment->getFitness();
					tfitness[popSize+id] = fit;
					ntfitness[popSize+id] = 1.0;
					indFit[popSize + id] = fit;
					if (isStopped()) { // stop evolution
						return;
					}
					// Check if the mutation is either neutral, or adaptive, or maladaptive
					if (fit == indFit[id])
					{
						m_neutralMuts++;
					}
					if (fit > indFit[id])
					{
						m_adaptiveMuts++;
					}
					if (fit < indFit[id])
					{
						m_maladaptiveMuts++;
					}
				}

				// Before applying selection, find the best parent
				double bestParentFit;
				int bestParentId;
				if (fixed)
				{
					// In case of fixed initial states, use simple mechanism to
					// find the best parent in the population
					bestParentFit = tfitness[identity[0]] / ntfitness[identity[0]];
					bestParentId = identity[0];
					for (int i = 1; i < popSize; i++)
					{
						if ((tfitness[identity[i]] / ntfitness[identity[i]]) > bestParentFit)
						{
							bestParentFit = tfitness[identity[i]] / ntfitness[identity[i]];
							bestParentId = identity[i];
						}
					}
				}
				else
				{
					if (m_useElitismPool)
					{
						// In case of pure stochastic scenario, the best parent is
						// computed based on a more sophisticated approach (more
						// resistent to failures in keeping good characters)
						QVector<int> candidates;
						// Compute the pool of candidates for elitism
						computeCandidatesForElitism(candidates);
						// The best parent is selected among candidates only
						bestParentFit = m_lfit[candidates[0]].fitness / m_lfit[candidates[0]].generations;
						bestParentId = candidates[0];
						for (int i = 1; i < candidates.size(); i++)
						{
							if (((m_lfit[candidates[i]].fitness / m_lfit[candidates[i]].generations) > bestParentFit) || (((m_lfit[candidates[i]].fitness / m_lfit[candidates[i]].generations) == bestParentFit) && (m_lfit[candidates[i]].generations > m_lfit[bestParentId].generations)))
							{
								bestParentFit = m_lfit[candidates[i]].fitness / m_lfit[candidates[i]].generations;
								bestParentId = candidates[i];
							}
						}
					}
					else
					{
						// Classic (and simple) approach, although very risky
						// (high risk of losing good characters during evolution)!!!
						bestParentFit = tfitness[identity[0]] / ntfitness[identity[0]];
						bestParentId = identity[0];
						for (int i = 1; i < popSize; i++)
						{
							if ((tfitness[identity[i]] / ntfitness[identity[i]]) > bestParentFit)
							{
								bestParentFit = tfitness[identity[i]] / ntfitness[identity[i]];
								bestParentId = identity[i];
							}
						}
					}
				}

				// Check whether or not stochasticity must be set to 0.0
				if (m_setNullStoch || m_setLowMutRate)
				{
					if ((gn + 1) == nullStochGen)
					{
						if (m_setNullStoch)
						{
							m_stochasticity = 0.0;
						}
						if (m_setLowMutRate)
						{
							m_nmutations = 1.51;
						}
					}
				}
				
				// Selection mechanism
				random_shuffle(identity.begin(),identity.end());
				QVector<FitnessAndId> parents(popSize);
				QVector<FitnessAndId> children(popSize);
				for (int i = 0; i < popSize; i++)
				{
					parents[i].fitness = tfitness[identity[i]] / ntfitness[identity[i]];
					parents[i].id = identity[i];
					if (m_stochasticity > 0.0)
					{
						parents[i].fitness += (getRandomGenerator())->getDouble(-m_stochasticity * parents[i].fitness, m_stochasticity * parents[i].fitness);
					}
				}
				for (int i = 0; i < popSize; i++)
				{
					children[i].fitness = tfitness[popSize + identity[i]] / ntfitness[popSize + identity[i]];
					children[i].id = popSize + identity[i];
					if (m_stochasticity > 0.0)
					{
						children[i].fitness += (getRandomGenerator())->getDouble(-m_stochasticity * children[i].fitness, m_stochasticity * children[i].fitness);
					}
				}
				// Sorting both parents and children. They are sorted in ascending order but we need the best
				// individuals (those with the highest fitness) first
				qSort(parents);   //Error de operadores aqui#include <QTime>
				qSort(children);
				int p = popSize - 1;
				int c = popSize - 1;
				int rc = popSize - 1;
				for (int i = 0; i < popSize; i++)
				{
					if (parents[p].fitness > children[c].fitness) 
					{
						// No need to swap, parents are already in the population vector
						p--;
            		} 
					else 
					{
						// Check whether or not the best parent must be saved
						if (m_elitism)
						{
							// Check whether or not the individual to be replaced is the best parent
							if (parents[popSize - 1 - rc].id != bestParentId)
							{
								// Swapping with one of the worst parents (we know for sure that p + c = popSize)
								copyGenes(children[c].id, parents[popSize - 1 - rc].id);
								tfitness[parents[popSize - 1 - rc].id] = tfitness[children[c].id];
								ntfitness[parents[popSize - 1 - rc].id] = ntfitness[children[c].id];
								indFit[parents[popSize - 1 - rc].id] = indFit[children[c].id];
								m_lfit[parents[popSize - 1 - rc].id].fitness = indFit[children[c].id];
								m_lfit[parents[popSize - 1 - rc].id].generations = 1;
								c--;
								rc--;
							}
							else
							{
								// If the best parent has been selected for the replacement,
								// it is necessary to compare the actual fitness. If the check
								// passes, the best parent will be effectively replaced
								if ((tfitness[children[c].id] / ntfitness[children[c].id]) >= bestParentFit)
								{
									//printf("Best parent replaced. Individual %d has fitness %lf, while candidate %d has fitness %lf!!\n", bestParentId, bestParentFit, children[c].id, (tfitness[children[c].id] / ntfitness[children[c].id]));
									// Swapping with one of the worst parents (we know for sure that p + c = popSize)
									copyGenes(children[c].id, bestParentId);
									tfitness[bestParentId] = tfitness[children[c].id];
									ntfitness[bestParentId] = ntfitness[children[c].id];
									indFit[bestParentId] = indFit[children[c].id];
									m_lfit[bestParentId].fitness = indFit[children[c].id];
									m_lfit[bestParentId].generations = 1;
									c--;
									rc--;
								}
								else
								{
									// The best parent is not replaced
									m_thoreticalReplacingTimes++;
									//printf("Best parent not replaced. Individual %d has fitness %lf and selection fitness %lf, while candidate %d has fitness %lf and selection fitness %lf. Replacement does not take place for the %d-th time!!!\n", bestParentId, bestParentFit, parents[popSize - 1 - rc].fitness, children[c].id, (tfitness[children[c].id] / ntfitness[children[c].id]), children[c].fitness, m_thoreticalReplacingTimes);
									rc--;
								}
							}
						}
						else
						{
							// Swapping with one of the worst parents (we know for sure that p + c = popSize)
							copyGenes(children[c].id, parents[popSize - 1 - c].id);
							tfitness[parents[popSize - 1 - c].id] = tfitness[children[c].id];
							ntfitness[parents[popSize - 1 - c].id] = ntfitness[children[c].id];
							indFit[parents[popSize - 1 - c].id] = indFit[children[c].id];
							c--;
						}
					}
				}
			}
			if (m_learningIterations > 1)
			{
				for(id=0;id<popSize;id++)
                {
					identity.push_back(id);
					genoToPheno(id);
					experiment->doAllTrialsForIndividual(id);
					fit = experiment->getFitness();
					tfitness[id] = fit;
					ntfitness[id] = 1.0;
					indFit[id] = fit;
					if (isStopped())
					{
						return;
					}
                }
				for (id=0;id<popSize;id++) 
				{ // offspring
                    copyAndMutate(id,popSize+id);//generate a variation by duplicating and mutating
					tfitness[popSize+id]=0;
					ntfitness[popSize+id]=0;
					genoToPheno(popSize + id);
					experiment->doAllTrialsForIndividual(popSize + id);
					fit = experiment->getFitness();
					tfitness[popSize+id] = fit;
					ntfitness[popSize+id] = 1.0;
					indFit[popSize + id] = fit;
					if (isStopped()) { // stop evolution
						return;
					}
					// Check if the mutation is either neutral, or adaptive, or maladaptive
					if (fit == indFit[id])
					{
						m_neutralMuts++;
					}
					if (fit > indFit[id])
					{
						m_adaptiveMuts++;
					}
					if (fit < indFit[id])
					{
						m_maladaptiveMuts++;
					}
				}
                for(id = 0; id < popSize * 2; id++)
				{  
					// copy the genotype without variations in position popSize
					copyGenes(id, popSize * 2);
					indFit[popSize * 2] = indFit[id];
					int vretained = 0;
					// learning iterations
					for(int ls = 0; ls < m_learningIterations; ls++)
					{  
						// generate a variation with mutation
						// variations are placed in position popSize+1+ls
						copyAndMutate((popSize * 2) + ls, (popSize * 2) + ls + 1);
						genoToPheno((popSize * 2) + ls + 1);
						experiment->doAllTrialsForIndividual((popSize * 2) + ls + 1);
						fit = experiment->getFitness();
						tfitness[(popSize * 2) + ls + 1] = fit;
						ntfitness[(popSize * 2) + ls + 1] = 1.0;
						indFit[(popSize * 2) + ls + 1] = fit;
						if (isStopped())
						{
							return;
						}
            
						// update the number of adaptive/neutral/maladaptive variations
						if (fit == indFit[(popSize * 2) + ls])
							m_neutralMuts++;
						if (fit < indFit[(popSize * 2) + ls])
							m_maladaptiveMuts++;
						if (fit > indFit[(popSize * 2) + ls])
							m_adaptiveMuts++;
						
						// retain variation if adaptive or neutral with respect to the original individual
						// alternatively restore the previous variation
						if (fit >= indFit[(popSize * 2) + ls])
						{
							vretained++;
						}
						else
						{
							copyGenes((popSize * 2) + ls, (popSize * 2) + ls + 1);
							indFit[(popSize * 2) + ls + 1] = indFit[(popSize * 2) + ls];
						}  
					} // end learningsteps
                    
					copyGenes((popSize * 2) + m_learningIterations, id);
					indFit[id] = indFit[(popSize * 2) + m_learningIterations];
					tfitness[id] = indFit[(popSize * 2) + m_learningIterations];
					ntfitness[id] = 1.0;
					m_numReplaced += vretained;

                    // replace also the worst parent (if it is worse than the current adapted individual)
                    // with a certain probability (<interbreeding> parameter. The default is 1%)
                    if ((getRandomGenerator())->getDouble(0.0, 1.0) <= m_interbreeding)
                    {
						int ii;
						if (id != 0)
						{
							worsefit = indFit[0];
							ii = 1;
						}
						else
						{
							worsefit = indFit[1];
							ii = 2;
						}
						for(int i = ii; i < (popSize * 2); i++)
						{
							if ((indFit[i] < worsefit) && i != id) // we exclude the parent of the individual that has been already replaced
								worsefit = indFit[i];
						}
							
						if (indFit[(popSize * 2) + m_learningIterations] >= worsefit)
						{
							nws=0;
							for(int i=0; i<popSize; i++)
							{
								if (indFit[i] == worsefit && i != id)
								{
									worstinds[nws] = i;
									nws++;
								}
							}
							selectedworse = (getRandomGenerator())->getInt(0,nws-1);
							copyGenes((popSize * 2) + m_learningIterations, worstinds[selectedworse]);
							m_numReplaced += vretained;
							indFit[worstinds[selectedworse]] = indFit[(popSize * 2) + m_learningIterations];
							tfitness[worstinds[selectedworse]] = indFit[(popSize * 2) + m_learningIterations];
							ntfitness[worstinds[selectedworse]] = 1.0;
                        }
                    }
                }

				// Before applying selection, find the best parent
				double bestParentFit = tfitness[0] / ntfitness[0];
				int bestParentId = 0;
				for (int i = 1; i < popSize; i++)
				{
					if ((tfitness[i] / ntfitness[i]) > bestParentFit)
					{
						bestParentFit = tfitness[i] / ntfitness[i];
						bestParentId = i;
					}
				}
				
				// Selection mechanism
				random_shuffle(identity.begin(),identity.end());
				QVector<FitnessAndId> parents(popSize);
				QVector<FitnessAndId> children(popSize);
				for (int i = 0; i < popSize; i++)
				{
					parents[i].fitness = tfitness[identity[i]] / ntfitness[identity[i]];
					parents[i].id = identity[i];
					if (m_stochasticity > 0.0)
					{
						parents[i].fitness += (getRandomGenerator())->getDouble(-m_stochasticity * parents[i].fitness, m_stochasticity * parents[i].fitness);
					}
				}
				for (int i = 0; i < popSize; i++)
				{
					children[i].fitness = tfitness[popSize + identity[i]] / ntfitness[popSize + identity[i]];
					children[i].id = popSize + identity[i];
					if (m_stochasticity > 0.0)
					{
						children[i].fitness += (getRandomGenerator())->getDouble(-m_stochasticity * children[i].fitness, m_stochasticity * children[i].fitness);
					}
				}
				// Sorting both parents and children. They are sorted in ascending order but we need the best
				// individuals (those with the highest fitness) first
				qSort(parents);   //Error de operadores aqui#include <QTime>
				qSort(children);
				int p = popSize - 1;
				int c = popSize - 1;
				int rc = popSize - 1;
				for (int i = 0; i < popSize; i++)
				{
					if (parents[p].fitness > children[c].fitness) 
					{
						// No need to swap, parents are already in the population vector
						p--;
            		} 
					else 
					{
						// Check whether or not the best parent must be saved
						if (m_elitism)
						{
							// Check whether or not the individual to be replaced is the best parent
							if (parents[popSize - 1 - rc].id != bestParentId)
							{
								// Swapping with one of the worst parents (we know for sure that p + c = popSize)
								copyGenes(children[c].id, parents[popSize - 1 - rc].id);
								tfitness[parents[popSize - 1 - rc].id] = tfitness[children[c].id];
								ntfitness[parents[popSize - 1 - rc].id] = ntfitness[children[c].id];
								indFit[parents[popSize - 1 - rc].id] = indFit[children[c].id];
								c--;
								rc--;
							}
							else
							{
								// If the best parent has been selected for the replacement,
								// it is necessary to compare the actual fitness. If the check
								// passes, the best parent will be effectively replaced
								if ((tfitness[children[c].id] / ntfitness[children[c].id]) >= bestParentFit)
								{
									// Swapping with one of the worst parents (we know for sure that p + c = popSize)
									copyGenes(children[c].id, parents[popSize - 1 - rc].id);
									tfitness[parents[popSize - 1 - rc].id] = tfitness[children[c].id];
									ntfitness[parents[popSize - 1 - rc].id] = ntfitness[children[c].id];
									indFit[parents[popSize - 1 - rc].id] = indFit[children[c].id];
									c--;
									rc--;
								}
								else
								{
									m_thoreticalReplacingTimes++;
									rc--;
								}
							}
						}
						else
						{
							// Swapping with one of the worst parents (we know for sure that p + c = popSize)
							copyGenes(children[c].id, parents[popSize - 1 - c].id);
							tfitness[parents[popSize - 1 - c].id] = tfitness[children[c].id];
							ntfitness[parents[popSize - 1 - c].id] = ntfitness[children[c].id];
							indFit[parents[popSize - 1 - c].id] = indFit[children[c].id];
							c--;
						}
					}
				}
			}
			
			experiment->endGeneration(gn);
			if ( commitStep() )
			{ 
				return;
			}

			// Compute fitness' statistics each generation
            double min, max, av;
            min=max=indFit[0];
            av=0.0;
            int bestindividual = 0;
            for(int i=0;i<popSize;i++)
            {
                if (indFit[i] < min)
                 {
                   min = indFit[i];
                 }
                if (indFit[i] > max)
                 {
                    max = indFit[i];
                    bestindividual = i;
                 }
                av += indFit[i];
            }
            statfit[gn][0] = fmax = max;
            statfit[gn][1] = faverage = av / (double)popSize;
            statfit[gn][2] = fmin = min;
            if (fmax >= fbest)
            {
                fbest = fmax;
                fbestgen = cgen;
				// Save best evolved individual
				for (int g = 0; g < glen; g++)
				{
					m_bestEvolved[g] = m_pop[bestindividual][g];
				}
            }

			// Save the best individual and fitness each <saveStatGenCnt> generations
			if ((gn == 0) || (((gn + 1) % m_saveStatGenCnt) == 0))
			{
				saveBestInd(bestindividual);
				saveFStat();
			}

			m_avgIndAge = 0.0;
            for (int i = 0; i < popSize; i++)
			{
				m_avgIndAge += ((gn + 1) - createdInGen[i]);
			}
            m_avgIndAge = (m_avgIndAge / ((double) popSize));

			// Compute the average number of neurons
			m_avgNeurons = 0.0;
			for (int i = 0; i < popSize; i++)
			{
				m_avgNeurons += (double)(m_genotypeNeurons[i]);
			}
			m_avgNeurons /= (double)popSize;

			// Compute the average number of enabled connections
			m_avgConns = 0.0;
			for (int i = 0; i < popSize; i++)
			{
				int conns = 0;
				for (int g = 0; g < m_pop[i].size(); g++)
				{
					// Check if the current gene stores a bias or a connection
					if (m_pop[i][g].input >= 0)
					{
						// Check if the connection is enabled
						if (m_pop[i][g].enabled)
						{
							conns++;
						}
					}
				}
				m_avgConns += (double)conns;
			}
			m_avgConns /= (double)popSize;

			if (m_saveStats)
			{
				// Save all stats
				saveGStat();
			}

            if(saveRetStat)
               saveRStat(subsVec);

			emit endGeneration( cgen, fmax, faverage, fmin );
			if (commitStep()) {
				return; // stop the evolution process
			}

			cgen++;

            // adjust mutation rate so to keep the fraction of adaptive/neutral mutations constant
            //printf("%.2f\n", m_targetneutral);
            if (m_targetneutral > 0.0)
            {
		        fractionneutral = (((double)(m_adaptiveMuts + m_neutralMuts)) / ((double) popSize));
		        if (fractionneutral >= m_targetneutral)
				{
		            m_nmutations += ((m_nmutations * (fractionneutral - m_targetneutral)) * m_targetneutralrate);
				}
		        else
				{
		            m_nmutations -= ((m_nmutations * (m_targetneutral - fractionneutral)) * m_targetneutralrate);
				}
		        if (m_nmutations < 1.0)
				{
		            m_nmutations = 1.0;
				}
		        if (m_nmutations > 50.0)
				{
		            m_nmutations = 50.0;
				}
            }

			//always save in order to be able to resume the evolution process, but keep only the last gen file unless it has to be saved by the param savePopulationEachNGenerations
			if (m_saveStats)
			{
				saveallg();

				//remove the previous genfile unless it has to be kept because of the savePopulationEachNGenerations param
				if ((savePopulationEachNGenerations == 0) || (gn>1 && ((gn-1) % (savePopulationEachNGenerations) != 0))) {
					//EX: gn 998 = G999S1.gen --- gn 999 = G1000S1.gen --- gn = 1000 = G1001S1.gen --- gn 1001 = G1002S1.gen
					sprintf(filename,"G%dS%d.gen",gn,currentSeed);
					if(!QFile::remove(filename)) {
						farsa::Logger::warning(QString("Error deleting temporary gen file: ") + QString::fromStdString(filename));
					}
				}
			}

			printf("Generation %d Time %.2f mut %.2f Best Fitness %.2f  Adapt/Neutral/Maladp %d %d %d\n", gn, (double)evotimer.elapsed()/60000.0, m_nmutations, fmax, m_adaptiveMuts, m_neutralMuts, m_maladaptiveMuts);
            //farsa::Logger::info(QString("Generation %1 Time %2m  Best Fitness %3  Adapt/Neutral/Maladp %4 %5 %6").arg(gn+1).arg((double)evotimer.elapsed()/60000.0, 0, 'f', 2).arg(fmax).arg(m_adaptiveMuts).arg(m_neutralMuts).arg(m_maladaptiveMuts));
            
            if(limitRetention)
				farsa::Logger::info(QString(" --- Target retention rate: %1; current rate: %2; fitness limitation factor: %3").arg(targetRetentionRate).arg(currentRetentionRate).arg(limitationFactor));
			fflush(stdout);
		}
		saveallg();

		// Save the best generation fitness statistics
		saveBestFitness();

		// Save the best evolved individual too
		saveBestEvolved();

		// Save how many times the best individual has not been replaced
		if (m_elitism)
		{
			char logfile[64];
			char logfile2[64];
			FILE* lf;
			FILE* lf2;
			sprintf(logfile, "dbgInfoS%d.txt", this->getStartingSeed() + rp);
			lf = fopen(logfile, "w");
			if (lf != NULL)
			{
				fprintf(lf, "%d\n", m_thoreticalReplacingTimes);
				fclose(lf);
			}
			sprintf(logfile2, "elitismInfoS%d.txt", this->getStartingSeed() + rp);
			lf2 = fopen(logfile2, "w");
			if (lf2 != NULL)
			{
				for (int i = 0; i < popSize; i++)
				{
					fprintf(lf2, "%lf\t%d\n", m_lfit[i].fitness, m_lfit[i].generations);
				}
				fclose(lf2);
			}
		}
	}
}

void MyEvoAlgo::saveGStat()
{
    FILE *fp;
    char sbuffer[128];
    sprintf(sbuffer,"gStatS%d.txt",currentSeed);
    if (cgen == 0)
      {
        fp=fopen(sbuffer , "w");
        fprintf(fp,"adaptive neutral maladaptive replaced neurons connections average-age\n");
      }
    else
      {
        fp=fopen(sbuffer , "a");
      }
    
    if (fp != NULL) {
        fprintf(fp,"%d %d %d  %d %.2f %.2f %.2f\n", m_adaptiveMuts, m_neutralMuts, m_maladaptiveMuts, m_numReplaced, m_avgNeurons, m_avgConns, m_avgIndAge);
        fclose(fp);
    } else
        farsa::Logger::error("unable to save statistics on a file");
}

void MyEvoAlgo::test()
{
	char statfile[64];
	char genfile[64];
	char testfile[64];
	double avgFit = 0.0;
	double maxFit = -9999.0;
	double minFit = 9999.0;
	QVector<double> score(nreplications);
	for (int rp = 0; rp < nreplications; rp++)
	{
		//code to recovery a previous evolution: Experimental
		sprintf(statfile,"statS%d.fit", this->getStartingSeed() + rp);
		//now check if the file exists
		farsa::DataChunk statTest(QString("stattest"),Qt::blue,2000,false);
		if (statTest.loadRawData(QString(statfile),0)) 
		{
			sprintf(genfile,"B0S%d.gen", this->getStartingSeed() + rp);			
			loadallg(-1,genfile);
			double fit;
			// We test the best individual of the last generation
			//const int id = (nogenerations / m_saveStatGenCnt) - 1;
			const int id = numLoadedGenotypes() - 1;
			genoToPheno(id);
			experiment->doAllTrialsForIndividual(id);
			fit = experiment->getFitness();
			if (fit > maxFit)
			{
				maxFit = fit;
			}
			if (fit < minFit)
			{
				minFit = fit;
			}
			avgFit += fit;
			score[rp] = fit;
		} 
	}
	avgFit /= nreplications;
	// Save stats
	sprintf(testfile, "postEvaluationStats.txt");
	FILE* f = fopen(testfile, "w+");
	if (f != NULL)
	{
		fprintf(f, "Average score %lf\tMaximum score %lf\tMinimum score %lf\n", avgFit, maxFit, minFit);
		fclose(f);
	}
	if (m_scoreFlag)
	{
		char scorefile[64];
		sprintf(scorefile, "score.txt");
		FILE* fp = fopen(scorefile, "w+");
		if (fp != NULL)
		{
			for (int rp = 0; rp < nreplications; rp++)
			{
				fprintf(fp, "%lf\n", score[rp]);
			}
			fclose(fp);
		}
	}
}

void MyEvoAlgo::generalizationTest()
{
	char statfile[64];
	char genfile[64];
	char testfile[64];
	QVector<double> score(nreplications);
	double avgScore = 0.0;
	for (int rp = 0; rp < nreplications; rp++)
	{
		//code to recovery a previous evolution: Experimental
		sprintf(statfile,"statS%d.fit", this->getStartingSeed() + rp);
		//now check if the file exists
		farsa::DataChunk statTest(QString("stattest"),Qt::blue,2000,false);
		if (statTest.loadRawData(QString(statfile),0)) 
		{
			sprintf(genfile,"B0S%d.gen", this->getStartingSeed() + rp);			
			//sprintf(genfile,"BestEvolvedS%d.gen", this->getStartingSeed() + rp);
			loadallg(-1,genfile);
			double fit;
			// We test the best individual of the last generation
			//const int id = (nogenerations / m_saveStatGenCnt) - 1;
			const int id = numLoadedGenotypes() - 1;
			genoToPheno(id);
			experiment->doAllTrialsForIndividual(-1);
			fit = experiment->getFitness();
			score[rp] = fit;
			avgScore += fit;
		} 
	}
	avgScore /= ((double) nreplications);
	// Save stats
	sprintf(testfile, "genStats.txt");
	FILE* f = fopen(testfile, "w+");
	if (f != NULL)
	{
		fprintf(f, "Average score %lf\n", avgScore);
		fclose(f);
	}
	if (m_scoreFlag)
	{
		char scorefile[64];
		sprintf(scorefile, "genScore.txt");
		FILE* fp = fopen(scorefile, "w+");
		if (fp != NULL)
		{
			for (int rp = 0; rp < nreplications; rp++)
			{
				fprintf(fp, "%lf\n", score[rp]);
			}
			fclose(fp);
		}
	}
}

void MyEvoAlgo::generalizationTestLast()
{
	char statfile[64];
	char genfile[64];
	char testfile[64];
	QVector<double> score(nreplications);
	double avgScore = 0.0;
	m_numEvals = 2000000; // Default value
	if (m_testFixedPositions)
	{
		// Update the number of generations regardless of what specified in configuration.ini file
		// when the individuals are evolved starting from fixed positions
		if (((m_numEvals - popSize) % popSize) != 0)
		{
			// If data are not consistent, we stop execution immediately
			farsa::Logger::error(QString("Inconsistent data in configuration file (fixed positions' case). Number of evaluations %1 and population size %2 are not consistent!!! Abort()").arg(m_numEvals).arg(popSize));
			exit(-1);
		}
		nogenerations = ((m_numEvals - popSize) / popSize); // Both parents and offspring are evaluated during first generation
	}
	else
	{
		// We calculate the number of generations depending on both number of evaluations
		// and population size. Moreover, we perform a consistency check between configured
		// and calculated data based on the available information. In case of mismatch, we
		// send a warning message for users. Before performing this, we verify consistency
		// of data in configuration file. In case of error, we immediately stop execution.
		const int configuredGenerations = nogenerations;
		if ((m_numEvals % (popSize * 2)) != 0)
		{
			// If data are not consistent, we stop execution immediately
			farsa::Logger::error(QString("Inconsistent data in configuration file (random positions' case). Number of evaluations %1 and population size %2 are not consistent!!! Abort()").arg(m_numEvals).arg(popSize));
			exit(-1);
		}
		//nogenerations = (m_numEvals / (popSize * 2));
		nogenerations = configuredGenerations;
		if (nogenerations != configuredGenerations)
		{
			farsa::Logger::warning(QString("Discrepancy between configured and computed data. %1 != %2... Maybe the number of evaluations %3 is wrongly set. The computed value %4 is used for the current experiment. Please check your .ini file for future simulations!!!").arg(configuredGenerations).arg(nogenerations).arg(m_numEvals).arg(nogenerations));
		}
	}
	for (int rp = 0; rp < nreplications; rp++)
	{
		//code to recovery a previous evolution: Experimental
		sprintf(statfile,"statS%d.fit", this->getStartingSeed() + rp);
		//now check if the file exists
		farsa::DataChunk statTest(QString("stattest"),Qt::blue,2000,false);
		if (statTest.loadRawData(QString(statfile),0)) 
		{
			QVector<double> fit;
			sprintf(genfile,"G%dS%d.gen", nogenerations, this->getStartingSeed() + rp);			
			loadallg(-1,genfile);
			const int numIndividuals = numLoadedGenotypes();
			fit.resize(numIndividuals);
			for (int id = 0; id < numIndividuals; id++)
			{
				// We test evolved individuals of the last generation
				genoToPheno(id);
				experiment->doAllTrialsForIndividual(-1);
				fit[id] = experiment->getFitness();
			}
			// Now find the best individual for the replication <rp>
			double bfit = fit[0];
			for (int i = 1; i < numIndividuals; i++)
			{
				if (fit[i] > bfit)
				{
					bfit = fit[i];
				}
			}
			score[rp] = bfit;
			avgScore += bfit;
		} 
	}
	avgScore /= ((double) nreplications);
	// Save stats
	sprintf(testfile, "genStatsLast.txt");
	FILE* f = fopen(testfile, "w+");
	if (f != NULL)
	{
		fprintf(f, "Average score %lf\n", avgScore);
		fclose(f);
	}
	if (m_scoreFlag)
	{
		char scorefile[64];
		sprintf(scorefile, "genScoreLast.txt");
		FILE* fp = fopen(scorefile, "w+");
		if (fp != NULL)
		{
			for (int rp = 0; rp < nreplications; rp++)
			{
				fprintf(fp, "%lf\n", score[rp]);
			}
			fclose(fp);
		}
	}
}

void MyEvoAlgo::detailedTest()
{
	char statfile[64];
	char genfile[64];
	char testfile[64];
	QVector<double> fit(nreplications);
	for (int rp = 0; rp < nreplications; rp++)
	{
		//code to recovery a previous evolution: Experimental
		sprintf(statfile,"statS%d.fit", this->getStartingSeed() + rp);
		//now check if the file exists
		farsa::DataChunk statTest(QString("stattest"),Qt::blue,2000,false);
		if (statTest.loadRawData(QString(statfile),0)) 
		{
			sprintf(genfile,"B0S%d.gen", this->getStartingSeed() + rp);			
			//sprintf(genfile,"BestEvolvedS%d.gen", this->getStartingSeed() + rp);
			loadallg(-1,genfile);
			// We test the best individual of the last generation
			//const int id = (nogenerations / m_saveStatGenCnt) - 1;
			const int id = numLoadedGenotypes() - 1;
			genoToPheno(id);
			experiment->doAllTrialsForIndividual(-9999 - rp);
			fit[rp] = experiment->getFitness();
		} 
	}
	// Save stats
	sprintf(testfile, "detailedBehaviour.txt");
	FILE* f = fopen(testfile, "w+");
	if (f != NULL)
	{
		for (int rp = 0; rp < nreplications; rp++)
		{
			fprintf(f, "Fitness %lf\n", fit[rp]);
		}
		fclose(f);
	}
}

void MyEvoAlgo::analyzeBehavior()
{
	char statfile[64];
	char genfile[64];
	char testfile[64];
	QVector<double> fit(nreplications);
	for (int rp = 0; rp < nreplications; rp++)
	{
		//code to recovery a previous evolution: Experimental
		sprintf(statfile,"statS%d.fit", this->getStartingSeed() + rp);
		//now check if the file exists
		farsa::DataChunk statTest(QString("stattest"),Qt::blue,2000,false);
		if (statTest.loadRawData(QString(statfile),0)) 
		{
			sprintf(genfile,"B0S%d.gen", this->getStartingSeed() + rp);			
			loadallg(-1,genfile);
			// We test the best individual of the last generation
			//const int id = (nogenerations / m_saveStatGenCnt) - 1;
			const int id = numLoadedGenotypes() - 1;
			genoToPheno(id);
			experiment->doAllTrialsForIndividual(rp + 9999);
			fit[rp] += experiment->getFitness();
		} 
	}
	// Save stats
	sprintf(testfile, "behaviour.txt");
	FILE* f = fopen(testfile, "w+");
	if (f != NULL)
	{
		for (int rp = 0; rp < nreplications; rp++)
		{
			fprintf(f, "Fitness %lf\n", fit[rp]);
		}
		fclose(f);
	}
}

void MyEvoAlgo::analyzeWeights()
{
	char statfile[64];
	char genfile[64];
	char testfile[64];
	QVector<double> maxw(nreplications);
	QVector<double> minw(nreplications);
	QVector<double> avgw(nreplications);
	QVector<int> outofrangew(nreplications);
	for (int rp = 0; rp < nreplications; rp++)
	{
		//code to recovery a previous evolution: Experimental
		sprintf(statfile,"statS%d.fit", this->getStartingSeed() + rp);
		//now check if the file exists
		farsa::DataChunk statTest(QString("stattest"),Qt::blue,2000,false);
		if (statTest.loadRawData(QString(statfile),0)) 
		{
			sprintf(genfile,"B0S%d.gen", this->getStartingSeed() + rp);			
			loadallg(-1,genfile);
			// We analyze weights of the best individual of the last generation
			const int id = numLoadedGenotypes() - 1;
			if (id < 0)
			{
				farsa::Logger::error(QString("No individuals have been loaded, id = %1... Abort!").arg(id));
				exit(-1);
			}
			if (m_pop[id].size() == 0)
			{
				farsa::Logger::error(QString("Error in loading parameters, individual %1 has size %2... Abort!").arg(id).arg(m_pop[id].size()));
				exit(-1);
			}
			maxw[rp] = m_pop[id][0].weight;
			minw[rp] = m_pop[id][0].weight;
			avgw[rp] = m_pop[id][0].weight;
			outofrangew[rp] = 0;
			if (fabs(m_pop[id][0].weight) > m_info.weightRange)
			{
				outofrangew[rp]++;
			}
			for (int g = 1; g < glen; g++)
			{
				if (m_pop[id][g].weight > maxw[rp])
				{
					maxw[rp] = m_pop[id][g].weight;
				}
				if (m_pop[id][g].weight < minw[rp])
				{
					minw[rp] = m_pop[id][g].weight;
				}
				avgw[rp] += m_pop[id][g].weight;
				if (fabs(m_pop[id][g].weight) > m_info.weightRange)
				{
					outofrangew[rp]++;
				}
			}
			avgw[rp] /= ((double)glen);
		} 
	}
	// Save stats
	sprintf(testfile, "weightAnalysis.txt");
	FILE* f = fopen(testfile, "w+");
	if (f != NULL)
	{
		for (int rp = 0; rp < nreplications; rp++)
		{
			fprintf(f, "maxw %lf\tavgw %lf\tminw %lf\toutofrangew %d\n", maxw[rp], avgw[rp], minw[rp], outofrangew[rp]);
		}
		fclose(f);
	}
}

void MyEvoAlgo::saveBestInd(int bestind)
{
	char sbuffer[64];
	FILE *fp;

	sprintf(sbuffer, "B%dS%d.gen", 0, currentSeed);
	if (cgen == 0)
	{
		if ((fp = fopen(sbuffer, "w")) == NULL) 
		{
			farsa::Logger::error(QString("I cannot open file B%1S%2.gen").arg(0).arg(currentSeed));
		}
	} 
	else 
	{
		if ((fp = fopen(sbuffer, "a")) == NULL)
		{
			farsa::Logger::error(QString("I cannot open file B%1S%2.gen").arg(0).arg(currentSeed));
		}
	}

	//now saving
	fprintf(fp, "**NET : s%d_%d.wts\n", cgen, bestind);
	saveagenotype(fp, bestind);
	fflush(fp);
	fclose(fp);
}

void MyEvoAlgo::saveBestEvolved()
{
	char filename[64];
	FILE* fp;
	int j;

	sprintf(filename, "BestEvolvedS%d.gen", currentSeed);

	fp = fopen(filename, "w");
	if (fp != NULL)
	{
		fprintf(fp, "**NET : s%d_%d.wts\n", cgen, 0);
		fprintf(fp, "SIZE\n");
		const int size = m_bestEvolved.size();
		fprintf(fp, "%d\n", size);
		fprintf(fp, "DYNAMICAL NN\n");
		for (j = 0; j < size; j++)
		{
			fprintf(fp, "%d\n", m_bestEvolved[j].enabled);
			fprintf(fp, "%d\n", m_bestEvolved[j].input);
			fprintf(fp, "%d\n", m_bestEvolved[j].output);
			fprintf(fp, "%f\n", m_bestEvolved[j].weight);
		}
		fprintf(fp, "END\n");
	}
}

void MyEvoAlgo::saveagenotype(FILE *fp, int ind)
{
	int j;
	fprintf(fp, "SIZE\n");
	const int size = m_pop[ind].size();
	fprintf(fp, "%d\n", size);
	fprintf(fp, "DYNAMICAL NN\n");
	for (j = 0; j < size; j++)
	{
		fprintf(fp, "%d\n", m_pop[ind][j].enabled);
		fprintf(fp, "%d\n", m_pop[ind][j].input);
		fprintf(fp, "%d\n", m_pop[ind][j].output);
		fprintf(fp, "%f\n", m_pop[ind][j].weight);
	}
	fprintf(fp, "END\n");
}

//save all current generation
void MyEvoAlgo::saveallg()
{
	FILE *fp;
	char filename[64];
	int i;

	sprintf(filename, "G%dS%d.gen", cgen, currentSeed);
	if ((fp = fopen(filename, "w+")) == NULL) 
	{
		farsa::Logger::error(QString("Cannot open file %1").arg(filename));
	} 
	else 
	{
		//we save
		for(i = 0; i < popSize;i++) 
		{
			fprintf(fp, "**NET : %d_%d_%d.wts\n", cgen, 0, i);
			saveagenotype(fp, i);
		}
		fclose(fp);
	}
}

void MyEvoAlgo::loadgenotype(FILE *fp, int ind)
{
	int j;
	int v;
	float w;

	fscanf(fp, "DYNAMICAL NN\n");
	for (j = 0; j < m_pop[ind].size(); j++) 
	{
		fscanf(fp, "%d\n", &v);
		m_pop[ind][j].enabled = v;
		fscanf(fp, "%d\n", &v);
		m_pop[ind][j].input = v;
		fscanf(fp, "%d\n", &v);
		m_pop[ind][j].output = v;
		fscanf(fp, "%f\n", &w);
		m_pop[ind][j].weight = w;
	}
	fscanf(fp, "END\n");
}

int MyEvoAlgo::loadallg(int gen, const char *filew)
{
	FILE *fp;
	char filename[512];
	char message[512];
	char flag[512];
	int size;

	if (gen >= 0) 
	{
		sprintf(filename, "G%dS%d.gen", gen, seed);
	} 
	else 
	{
		sprintf(filename, "%s", filew);//in case of B%P$S.gen
	}

	if ((fp = fopen(filename, "r")) != NULL) 
	{
		m_pop.clear();
		m_genotypeNeurons.clear();
		int idx = 0;
		while (true) 
		{
			flag[0] = '\0';
			fscanf(fp, "%s : %s\n", flag, message);
			if (strcmp(flag, "**NET") == 0)
			{
				fscanf(fp, "SIZE\n");
				fscanf(fp, "%d\n", &size);
				QVector<Gene> ind(size);
				m_pop.append(ind);
				loadgenotype(fp, idx);
				m_genotypeNeurons.append(getGenotypeNeurons(m_pop[idx]));
				idx++;
			} 
			else 
			{
				break;
			}
		}
		farsa::Logger::info(QString("Loaded ind: %1").arg(m_pop.size()));
		fclose(fp);
	} 
	else 
	{
		farsa::Logger::error(QString("File %1 could not be opened").arg(filename));
	}

	loadedIndividuals = m_pop.size();

	return loadedIndividuals;
}

unsigned int MyEvoAlgo::loadGenotypes(QString filename)
{
	return loadallg(-1, filename.toLatin1().data());
}

unsigned int MyEvoAlgo::numLoadedGenotypes() const
{
	return loadedIndividuals;
}

int MyEvoAlgo::getLoadedIndividualLength(const int id)
{
	return m_pop[id].size();
}

int MyEvoAlgo::round(double value)
{
	int val;
	// Compute the nearest integer less than value
	int lowBound = floor(value);
	// Compute the decimal part
	double diff = value - (lowBound);
	if (diff >= 0.5)
	{
		// If decimal part is >= 0.5, round to the next integer
		val = (lowBound + 1);
	}
	else
	{
		// Otherwise, set val to the lower bound
		val = lowBound;
	}
	return val;
}

bool MyEvoAlgo::checkConnectionExistence(const int input, const int output, const QVector<Gene> genotype, const int size, int& index)
{
	bool found = false;
	int i = 0;
	while ((i < size) && !found)
	{
		if ((genotype[i].input == input) && (genotype[i].output == output))
		{
			found = true;
			index = i;
		}
		i++;
	}
	return found;
}

int MyEvoAlgo::getGenotypeNeurons(const QVector<Gene> genotype)
{
	const int genLen = genotype.size();
	int nneurons = 0;
	for (int g = 0; g < genLen; g++)
	{
		if ((genotype[g].input + 1) > nneurons)
			nneurons = (genotype[g].input + 1);
		if ((genotype[g].output + 1) > nneurons)
			nneurons = (genotype[g].output + 1);
	}
	return nneurons;
}

void MyEvoAlgo::swap(QVector<int>& v, const int i, const int j)
{
	int tmp = v[i];
    v[i] = v[j];
    v[j] = tmp;
}

int MyEvoAlgo::partition(QVector<int>& v, const int lo, const int hi)
{
	int pivot = v[(lo + hi) / 2];
    int i = lo;
    int j = hi;
    while (i <= j)
    {
        while (v[i] < pivot)
        {
            i++;
        }
        while (v[j] > pivot)
        {
            j--;
        }
        if (i <= j)
        {
            // Swap
            swap(v, i, j);
            i++;
            j--;
        }
    }
    return i;
}

void MyEvoAlgo::quickSort(QVector<int>& v, const int lo, const int hi)
{
	if (lo < hi)
    {
        int p = partition(v, lo, hi);
        quickSort(v, lo, p - 1);
        quickSort(v, p, hi);
    }
}

void MyEvoAlgo::lfitSort(const QVector<LongFitness> v, QVector<int>& indices)
{
	// Getting size of <v>
	const int size = v.size();
	// Build an array storing generations
	QVector<int> gens(size);
	for (int i = 0; i < size; i++)
	{
		gens[i] = v[i].generations;
	}
	// Resize <indices> regardless of what stored in
	indices.clear();
	indices.resize(size);
	// Quick Sort on <gens>
	quickSort(gens, 0, (size - 1));
	bool stop = false;
	int cnt = 0;
	int j = (size - 1);
	while (!stop)
	{
		int examined = 0;
		// Look for the corresponding index (in case
		// of multiple occurencies, the highest fitness
		// is considered; if two individuals are equally
		// good, sorting preserves ascending index order)
		QVector<int> occ;
		int k = 0;
		while (k < popSize)
		{
			if (gens[j] == m_lfit[k].generations)
			{
				occ.append(k);
			}
			k++;
		}
		if (occ.size() == 1)
		{
			// Only one element has been found, insert into array
			indices[j] = occ[0];
			examined++;
			j--;
		}
		else
		{
			// More than one element has the same number of evaluations:
			// we choose the individual with the highest fitness
			const int elems = occ.size();
			while (examined < elems)
			{
				double maxFit = v[occ[0]].fitness;
				int maxId = occ[0];
				int id = 0;
				for (int i = 1; i < occ.size(); i++)
				{
					if ((v[occ[i]].fitness > maxFit) || ((v[occ[i]].fitness == maxFit) && (occ[i] > occ[0])))
					{
						maxFit = v[occ[i]].fitness;
						maxId = occ[i];
						id = i;
					}
				}
				// Insert the element into array
				indices[j] = maxId;
				examined++;
				occ.remove(id);
				j--;
			}
		}
		cnt += examined;
		if (cnt == size)
		{
			stop = true;
		}
	}
}

void MyEvoAlgo::computeCandidatesForElitism(QVector<int>& candidates)
{
	// Clear <candidates>
	if (candidates.size() != m_elitismPool)
	{
		candidates.clear();
		candidates.resize(m_elitismPool);
	}
	QVector<int> indices;
	// Build a copy of <m_lfit>
	QVector<LongFitness> v(popSize);
	for (int i = 0; i < popSize; i++)
	{
		v[i].fitness = m_lfit[i].fitness;
		v[i].generations = m_lfit[i].generations;
	}
	// Sort <mlfit> in ascending mode using Quick Sort algorithm
	lfitSort(v, indices);
	// Now fill candidates
	int j = popSize - 1;
	int k = 0;
	while (k < m_elitismPool)
	{
		candidates[k] = indices[j];
		j--;
		k++;
	}
}
