# Supplementary material for: Maximizing adaptive power in neuroevolution
Source: PLoS One. 2018 Jul 18;13(7):e0198788. doi: 10.1371/journal.pone.0198788 (PMC6051599; doi:10.1371/journal.pone.0198788)
Supplement: S7 File — (ZIP) [file pone.0198788.s018.zip]

Archive with 48 entries (39 files):
- PSHC/
- PSHC/CartPoleExperimentFixedPositions/
- PSHC/CartPoleExperimentFixedPositions/CMakeLists.txt
- PSHC/CartPoleExperimentFixedPositions/CMakeLists.txt.user
- PSHC/CartPoleExperimentFixedPositions/conf/
- PSHC/CartPoleExperimentFixedPositions/conf/mytemplate.ini
- PSHC/CartPoleExperimentFixedPositions/conf/NewNET.net
- PSHC/CartPoleExperimentFixedPositions/conf/round.sam
- PSHC/CartPoleExperimentFixedPositions/conf/small.sam
- PSHC/CartPoleExperimentFixedPositions/conf/wall.sam
- PSHC/CartPoleExperimentFixedPositions/CTestCustom.cmake
- PSHC/CartPoleExperimentFixedPositions/include/
- PSHC/CartPoleExperimentFixedPositions/include/booleanevo.h
- PSHC/CartPoleExperimentFixedPositions/include/epucktemplate.h~
- PSHC/CartPoleExperimentFixedPositions/include/logmotor.h~
- PSHC/CartPoleExperimentFixedPositions/include/multirobotcoordinationexperimenthelpers.h~
- PSHC/CartPoleExperimentFixedPositions/include/myevoexperiment.h~
- PSHC/CartPoleExperimentFixedPositions/include/myevoprocess.h
- PSHC/CartPoleExperimentFixedPositions/include/myevoprocess.h.gch
- PSHC/CartPoleExperimentFixedPositions/include/personalizedmotor.h~
- PSHC/CartPoleExperimentFixedPositions/include/personalizedsensors.h~
- PSHC/CartPoleExperimentFixedPositions/src/
- PSHC/CartPoleExperimentFixedPositions/src/booleanevo.cpp
- PSHC/CartPoleExperimentFixedPositions/src/myevoprocess.cpp
- PSHC/CartPoleExperimentRandomPositions/
- PSHC/CartPoleExperimentRandomPositions/CMakeLists.txt
- PSHC/CartPoleExperimentRandomPositions/CMakeLists.txt.user
- PSHC/CartPoleExperimentRandomPositions/CMakeLists.txt.user.3.2-pre1
- PSHC/CartPoleExperimentRandomPositions/conf/
- PSHC/CartPoleExperimentRandomPositions/conf/mytemplate.ini
- PSHC/CartPoleExperimentRandomPositions/conf/NewNET.net
- PSHC/CartPoleExperimentRandomPositions/conf/round.sam
- PSHC/CartPoleExperimentRandomPositions/conf/small.sam
- PSHC/CartPoleExperimentRandomPositions/conf/wall.sam
- PSHC/CartPoleExperimentRandomPositions/CTestCustom.cmake
- PSHC/CartPoleExperimentRandomPositions/include/
- PSHC/CartPoleExperimentRandomPositions/include/booleanevo.h
- PSHC/CartPoleExperimentRandomPositions/include/epucktemplate.h~
- PSHC/CartPoleExperimentRandomPositions/include/logmotor.h~
- PSHC/CartPoleExperimentRandomPositions/include/multirobotcoordinationexperimenthelpers.h~
- PSHC/CartPoleExperimentRandomPositions/include/myevoexperiment.h~
- PSHC/CartPoleExperimentRandomPositions/include/myevoprocess.h
- PSHC/CartPoleExperimentRandomPositions/include/myevoprocess.h.gch
- PSHC/CartPoleExperimentRandomPositions/include/personalizedmotor.h~
- PSHC/CartPoleExperimentRandomPositions/include/personalizedsensors.h~
- PSHC/CartPoleExperimentRandomPositions/src/
- PSHC/CartPoleExperimentRandomPositions/src/booleanevo.cpp
- PSHC/CartPoleExperimentRandomPositions/src/myevoprocess.cpp
