# Supplementary material for: Maximizing adaptive power in neuroevolution
Source: PLoS One. 2018 Jul 18;13(7):e0198788. doi: 10.1371/journal.pone.0198788 (PMC6051599; doi:10.1371/journal.pone.0198788)
Supplement: S7 File — (ZIP) [file pone.0198788.s018.zip › PSHC/CartPoleExperimentFixedPositions/CMakeLists.txt.user]

<?xml version="1.0" encoding="UTF-8"?>
<!DOCTYPE QtCreatorProject>
<!-- Written by QtCreator 3.0.1, 2015-12-09T12:33:41. -->
<qtcreator>
 <data>
  <variable>ProjectExplorer.Project.ActiveTarget</variable>
  <value type="int">0</value>
 </data>
 <data>
  <variable>ProjectExplorer.Project.EditorSettings</variable>
  <valuemap type="QVariantMap">
   <value type="bool" key="EditorConfiguration.AutoIndent">true</value>
   <value type="bool" key="EditorConfiguration.AutoSpacesForTabs">false</value>
   <value type="bool" key="EditorConfiguration.CamelCaseNavigation">true</value>
   <valuemap type="QVariantMap" key="EditorConfiguration.CodeStyle.0">
    <value type="QString" key="language">Cpp</value>
    <valuemap type="QVariantMap" key="value">
     <value type="QByteArray" key="CurrentPreferences">CppGlobal</value>
    </valuemap>
   </valuemap>
   <valuemap type="QVariantMap" key="EditorConfiguration.CodeStyle.1">
    <value type="QString" key="language">QmlJS</value>
    <valuemap type="QVariantMap" key="value">
     <value type="QByteArray" key="CurrentPreferences">QmlJSGlobal</value>
    </valuemap>
   </valuemap>
   <value type="int" key="EditorConfiguration.CodeStyle.Count">2</value>
   <value type="QByteArray" key="EditorConfiguration.Codec">UTF-8</value>
   <value type="bool" key="EditorConfiguration.ConstrainTooltips">false</value>
   <value type="int" key="EditorConfiguration.IndentSize">4</value>
   <value type="bool" key="EditorConfiguration.KeyboardTooltips">false</value>
   <value type="bool" key="EditorConfiguration.MouseNavigation">true</value>
   <value type="int" key="EditorConfiguration.PaddingMode">1</value>
   <value type="bool" key="EditorConfiguration.ScrollWheelZooming">true</value>
   <value type="int" key="EditorConfiguration.SmartBackspaceBehavior">0</value>
   <value type="bool" key="EditorConfiguration.SpacesForTabs">true</value>
   <value type="int" key="EditorConfiguration.TabKeyBehavior">0</value>
   <value type="int" key="EditorConfiguration.TabSize">8</value>
   <value type="bool" key="EditorConfiguration.UseGlobal">true</value>
   <value type="int" key="EditorConfiguration.Utf8BomBehavior">1</value>
   <value type="bool" key="EditorConfiguration.addFinalNewLine">true</value>
   <value type="bool" key="EditorConfiguration.cleanIndentation">true</value>
   <value type="bool" key="EditorConfiguration.cleanWhitespace">true</value>
   <value type="bool" key="EditorConfiguration.inEntireDocument">false</value>
  </valuemap>
 </data>
 <data>
  <variable>ProjectExplorer.Project.PluginSettings</variable>
  <valuemap type="QVariantMap"/>
 </data>
 <data>
  <variable>ProjectExplorer.Project.Target.0</variable>
  <valuemap type="QVariantMap">
   <value type="QString" key="ProjectExplorer.ProjectConfiguration.DefaultDisplayName">Desktop</value>
   <value type="QString" key="ProjectExplorer.ProjectConfiguration.DisplayName">Desktop</value>
   <value type="QString" key="ProjectExplorer.ProjectConfiguration.Id">{c45c60e6-73a5-4668-a871-a96990900ee9}</value>
   <value type="int" key="ProjectExplorer.Target.ActiveBuildConfiguration">0</value>
   <value type="int" key="ProjectExplorer.Target.ActiveDeployConfiguration">0</value>
   <value type="int" key="ProjectExplorer.Target.ActiveRunConfiguration">0</value>
   <valuemap type="QVariantMap" key="ProjectExplorer.Target.BuildConfiguration.0">
    <value type="bool" key="CMakeProjectManager.CMakeBuildConfiguration.UseNinja">false</value>
    <value type="QString" key="ProjectExplorer.BuildConfiguration.BuildDirectory">/home/nicola/farsa-code/farsaPlugins/BooleanExperiment/build</value>
    <valuemap type="QVariantMap" key="ProjectExplorer.BuildConfiguration.BuildStepList.0">
     <valuemap type="QVariantMap" key="ProjectExplorer.BuildStepList.Step.0">
      <value type="QString" key="CMakeProjectManager.MakeStep.AdditionalArguments"></value>
      <valuelist type="QVariantList" key="CMakeProjectManager.MakeStep.BuildTargets"/>
      <value type="bool" key="CMakeProjectManager.MakeStep.Clean">false</value>
      <value type="bool" key="CMakeProjectManager.MakeStep.UseNinja">false</value>
      <value type="bool" key="ProjectExplorer.BuildStep.Enabled">true</value>
      <value type="QString" key="ProjectExplorer.ProjectConfiguration.DefaultDisplayName">Make</value>
      <value type="QString" key="ProjectExplorer.ProjectConfiguration.DisplayName"></value>
      <value type="QString" key="ProjectExplorer.ProjectConfiguration.Id">CMakeProjectManager.MakeStep</value>
     </valuemap>
     <value type="int" key="ProjectExplorer.BuildStepList.StepsCount">1</value>
     <value type="QString" key="ProjectExplorer.ProjectConfiguration.DefaultDisplayName">Build</value>
     <value type="QString" key="ProjectExplorer.ProjectConfiguration.DisplayName"></value>
     <value type="QString" key="ProjectExplorer.ProjectConfiguration.Id">ProjectExplorer.BuildSteps.Build</value>
    </valuemap>
    <valuemap type="QVariantMap" key="ProjectExplorer.BuildConfiguration.BuildStepList.1">
     <valuemap type="QVariantMap" key="ProjectExplorer.BuildStepList.Step.0">
      <value type="QString" key="CMakeProjectManager.MakeStep.AdditionalArguments">clean</value>
      <valuelist type="QVariantList" key="CMakeProjectManager.MakeStep.BuildTargets"/>
      <value type="bool" key="CMakeProjectManager.MakeStep.Clean">true</value>
      <value type="bool" key="CMakeProjectManager.MakeStep.UseNinja">false</value>
      <value type="bool" key="ProjectExplorer.BuildStep.Enabled">true</value>
      <value type="QString" key="ProjectExplorer.ProjectConfiguration.DefaultDisplayName">Make</value>
      <value type="QString" key="ProjectExplorer.ProjectConfiguration.DisplayName"></value>
      <value type="QString" key="ProjectExplorer.ProjectConfiguration.Id">CMakeProjectManager.MakeStep</value>
     </valuemap>
     <value type="int" key="ProjectExplorer.BuildStepList.StepsCount">1</value>
     <value type="QString" key="ProjectExplorer.ProjectConfiguration.DefaultDisplayName">Clean</value>
     <value type="QString" key="ProjectExplorer.ProjectConfiguration.DisplayName"></value>
     <value type="QString" key="ProjectExplorer.ProjectConfiguration.Id">ProjectExplorer.BuildSteps.Clean</value>
    </valuemap>
    <value type="int" key="ProjectExplorer.BuildConfiguration.BuildStepListCount">2</value>
    <value type="bool" key="ProjectExplorer.BuildConfiguration.ClearSystemEnvironment">false</value>
    <valuelist type="QVariantList" key="ProjectExplorer.BuildConfiguration.UserEnvironmentChanges"/>
    <value type="QString" key="ProjectExplorer.ProjectConfiguration.DefaultDisplayName">Default</value>
    <value type="QString" key="ProjectExplorer.ProjectConfiguration.DisplayName">Default</value>
    <value type="QString" key="ProjectExplorer.ProjectConfiguration.Id">CMakeProjectManager.CMakeBuildConfiguration</value>
   </valuemap>
   <value type="int" key="ProjectExplorer.Target.BuildConfigurationCount">1</value>
   <valuemap type="QVariantMap" key="ProjectExplorer.Target.DeployConfiguration.0">
    <valuemap type="QVariantMap" key="ProjectExplorer.BuildConfiguration.BuildStepList.0">
     <value type="int" key="ProjectExplorer.BuildStepList.StepsCount">0</value>
     <value type="QString" key="ProjectExplorer.ProjectConfiguration.DefaultDisplayName">Deploy</value>
     <value type="QString" key="ProjectExplorer.ProjectConfiguration.DisplayName"></value>
     <value type="QString" key="ProjectExplorer.ProjectConfiguration.Id">ProjectExplorer.BuildSteps.Deploy</value>
    </valuemap>
    <value type="int" key="ProjectExplorer.BuildConfiguration.BuildStepListCount">1</value>
    <value type="QString" key="ProjectExplorer.ProjectConfiguration.DefaultDisplayName">Deploy locally</value>
    <value type="QString" key="ProjectExplorer.ProjectConfiguration.DisplayName"></value>
    <value type="QString" key="ProjectExplorer.ProjectConfiguration.Id">ProjectExplorer.DefaultDeployConfiguration</value>
   </valuemap>
   <value type="int" key="ProjectExplorer.Target.DeployConfigurationCount">1</value>
   <valuemap type="QVariantMap" key="ProjectExplorer.Target.PluginSettings"/>
   <valuemap type="QVariantMap" key="ProjectExplorer.Target.RunConfiguration.0">
    <valuelist type="QVariantList" key="Analyzer.Valgrind.AddedSuppressionFiles"/>
    <value type="bool" key="Analyzer.Valgrind.Callgrind.CollectBusEvents">false</value>
    <value type="bool" key="Analyzer.Valgrind.Callgrind.CollectSystime">false</value>
    <value type="bool" key="Analyzer.Valgrind.Callgrind.EnableBranchSim">false</value>
    <value type="bool" key="Analyzer.Valgrind.Callgrind.EnableCacheSim">false</value>
    <value type="bool" key="Analyzer.Valgrind.Callgrind.EnableEventToolTips">true</value>
    <value type="double" key="Analyzer.Valgrind.Callgrind.MinimumCostRatio">0.01</value>
    <value type="double" key="Analyzer.Valgrind.Callgrind.VisualisationMinimumCostRatio">10</value>
    <value type="bool" key="Analyzer.Valgrind.FilterExternalIssues">true</value>
    <value type="int" key="Analyzer.Valgrind.LeakCheckOnFinish">1</value>
    <value type="int" key="Analyzer.Valgrind.NumCallers">25</value>
    <valuelist type="QVariantList" key="Analyzer.Valgrind.RemovedSuppressionFiles"/>
    <value type="int" key="Analyzer.Valgrind.SelfModifyingCodeDetection">1</value>
    <value type="bool" key="Analyzer.Valgrind.Settings.UseGlobalSettings">true</value>
    <value type="bool" key="Analyzer.Valgrind.ShowReachable">false</value>
    <value type="bool" key="Analyzer.Valgrind.TrackOrigins">true</value>
    <value type="QString" key="Analyzer.Valgrind.ValgrindExecutable">valgrind</value>
    <valuelist type="QVariantList" key="Analyzer.Valgrind.VisibleErrorKinds">
     <value type="int">0</value>
     <value type="int">1</value>
     <value type="int">2</value>
     <value type="int">3</value>
     <value type="int">4</value>
     <value type="int">5</value>
     <value type="int">6</value>
     <value type="int">7</value>
     <value type="int">8</value>
     <value type="int">9</value>
     <value type="int">10</value>
     <value type="int">11</value>
     <value type="int">12</value>
     <value type="int">13</value>
     <value type="int">14</value>
    </valuelist>
    <value type="int" key="PE.EnvironmentAspect.Base">2</value>
    <valuelist type="QVariantList" key="PE.EnvironmentAspect.Changes"/>
    <value type="QString" key="ProjectExplorer.CustomExecutableRunConfiguration.Arguments"></value>
    <value type="QString" key="ProjectExplorer.CustomExecutableRunConfiguration.Executable">/home/nicola/farsa-code/opt/farsa/bin/total99</value>
    <value type="bool" key="ProjectExplorer.CustomExecutableRunConfiguration.UseTerminal">false</value>
    <value type="QString" key="ProjectExplorer.CustomExecutableRunConfiguration.WorkingDirectory">%{buildDir}</value>
    <value type="QString" key="ProjectExplorer.ProjectConfiguration.DefaultDisplayName">Run /home/nicola/farsa-code/opt/farsa/bin/total99</value>
    <value type="QString" key="ProjectExplorer.ProjectConfiguration.DisplayName"></value>
    <value type="QString" key="ProjectExplorer.ProjectConfiguration.Id">ProjectExplorer.CustomExecutableRunConfiguration</value>
    <value type="uint" key="RunConfiguration.QmlDebugServerPort">3768</value>
    <value type="bool" key="RunConfiguration.UseCppDebugger">true</value>
    <value type="bool" key="RunConfiguration.UseCppDebuggerAuto">false</value>
    <value type="bool" key="RunConfiguration.UseMultiProcess">false</value>
    <value type="bool" key="RunConfiguration.UseQmlDebugger">false</value>
    <value type="bool" key="RunConfiguration.UseQmlDebuggerAuto">true</value>
   </valuemap>
   <value type="int" key="ProjectExplorer.Target.RunConfigurationCount">1</value>
  </valuemap>
 </data>
 <data>
  <variable>ProjectExplorer.Project.TargetCount</variable>
  <value type="int">1</value>
 </data>
 <data>
  <variable>ProjectExplorer.Project.Updater.EnvironmentId</variable>
  <value type="QByteArray">{ad0eef84-178b-4bf1-811e-201f5773fd35}</value>
 </data>
 <data>
  <variable>ProjectExplorer.Project.Updater.FileVersion</variable>
  <value type="int">15</value>
 </data>
</qtcreator>
