# Supplementary material for: Maximizing adaptive power in neuroevolution
Source: PLoS One. 2018 Jul 18;13(7):e0198788. doi: 10.1371/journal.pone.0198788 (PMC6051599; doi:10.1371/journal.pone.0198788)
Supplement: S7 File — (ZIP) [file pone.0198788.s018.zip › PSHC/CartPoleExperimentFixedPositions/conf/mytemplate.ini]

[TOTAL99]
name = Boolean Evolution experiment
author = Nicola Milano
date = 02/03/2016 12:14
mainComponent = Component
pluginFile = ../build/booleanEvo.farsaPlugin.so
pluginPath = ../build
logLevel = LogAll

[Component]
type = EvoRobotComponent

[Component/GA]
type = MyEvoProcess
ngenerations = 500
nreplications = 30
nreproducing = 20
noffspring = 1
elitism = false
seed = 1
savenbest = 1
numThreads = 1
evolutionType = steadyState
robustness = false
selectionType = rankBased
averageIndividualFitnessOverGenerations = false
numBooleanOperator = 400
bit_lenght = 5
stochasticFitness = false
stoch_range = 0.5
mutationRate = 0.07
operatorLesion = false
lesionRate = 0.0
trials = 8
cluster = 20
jump_probability = 0.9
worstRedemption = false
mutation_type = false
annealingLenght = 200

[Component/GA/Experiment]
type = booleanEvo
ntrials = 1
nsteps = 1000
distanceThreshold = 0.08
playgroundHeight = 0.8
playgroundWidth = 0.8
minInitialRobotDistanceFromObject = 0.1
minInitialRobotDistanceFromWall = 0.01
minObjectDistanceFromWall = 0.05

[Component/GA/Experiment/Arena]
type = Arena
planeHeight = 1.0
planeWidth = 1.0

[Component/GA/Experiment/ROBOT]
type = Khepera
kinematicRobot = true

[Component/GA/Experiment/NET]
type = Evonet
netFile = NewNET.net

[Component/GA/Experiment/Sensor:0]
type = FakeSensor
name = Proximity
additionalInputs = 10

[Component/GA/Experiment/Motor:0]
type = KheperaWheelVelocityMotor
name = Wheels
