# Supplementary material for: Maximizing adaptive power in neuroevolution
Source: PLoS One. 2018 Jul 18;13(7):e0198788. doi: 10.1371/journal.pone.0198788 (PMC6051599; doi:10.1371/journal.pone.0198788)
Supplement: S7 File — (ZIP) [file pone.0198788.s018.zip › PSHC/CartPoleExperimentFixedPositions/conf/NewNET.net]

ARCHITECTURE
nneurons 16
nsensors 4
nmotors 2
nblocks 7
1 0 4 0 0 0 // block to be updated
0 4 10 0 4 0 // connections block
0 4 10 4 10 0 // connections block
1 4 10 0 0 0 // block to be updated
0 14 1 4 10 0 // connections block
0 14 1 14 1 0 // connections block
1 14 1 0 0 0 // block to be updated
neurons bias, delta, gain, xy position, display
0 0 0 50 400 1
0 0 0 80 400 1
0 0 0 110 400 1
0 0 0 140 400 1
0 0 0 120 225 1
0 0 0 150 225 1
0 0 0 180 225 1
0 0 0 210 225 1
0 0 0 240 225 1
0 0 0 270 225 1
0 0 0 300 225 1
0 0 0 330 225 1
0 0 0 360 225 1
0 0 0 390 225 1
0 0 0 80 50 1
0 0 0 110 50 1
END
