# Supplementary material for: Maximizing adaptive power in neuroevolution
Source: PLoS One. 2018 Jul 18;13(7):e0198788. doi: 10.1371/journal.pone.0198788 (PMC6051599; doi:10.1371/journal.pone.0198788)
Supplement: S7 File — (ZIP) [file pone.0198788.s018.zip › PSHC/CartPoleExperimentFixedPositions/include/epucktemplate.h~]

/********************************************************************************
 *  FARSA - Total99                                                             *
 *  Copyright (C) 2012-2013 Gianluca Massera <emmegian@yahoo.it>                *
 *                                                                              *
 *  This program is free software; you can redistribute it and/or modify        *
 *  it under the terms of the GNU General Public License as published by        *
 *  the Free Software Foundation; either version 2 of the License, or           *
 *  (at your option) any later version.                                         *
 *                                                                              *
 *  This program is distributed in the hope that it will be useful,             *
 *  but WITHOUT ANY WARRANTY; without even the implied warranty of              *
 *  MERCHANTABILITY or FITNESS FOR A PARTICULAR PURPOSE.  See the               *
 *  GNU General Public License for more details.                                *
 *                                                                              *
 *  You should have received a copy of the GNU General Public License           *
 *  along with this program; if not, write to the Free Software                 *
 *  Foundation, Inc., 51 Franklin St, Fifth Floor, Boston, MA  02110-1301  USA  *
 ********************************************************************************/

#ifndef EPUCKTEMPLATE_H
#define EPUCKTEMPLATE_H

#include "farsaplugin.h"
#include "evorobotexperiment.h"
#include "multirobotcoordinationexperimenthelpers.h"
#include "wvector.h"
#include "phyfixed.h"
#include <QVector>
#include <cmath>


/**
 * \brief An experiment in which a team of robots has to move together
 *  to Herd a Sheep into a corral
 * The resources used by this experiment are the same as the ones of the parent
 * class (EvoRobotExperiment)
 *
 * The parameters for this experiment are:
 * 	(See help in total99)
 */
class FARSA_PLUGIN_API epuckTemplate : public farsa::EvoRobotExperiment
{
	Q_OBJECT
	FARSA_REGISTER_CLASS(EvoRobotExperiment)

public:
	/**
	 * \brief Constructor
	 */
	epuckTemplate();

	/**
	 * \brief Destructor
	 */
	~epuckTemplate();

	/**
	 * \brief Configures the object using a ConfigurationParameters object
	 *
	 * \param params the configuration parameters object with parameters to
	 *               use
	 * \param prefix the prefix to use to access the object configuration
	 *               parameters. This is guaranteed to end with the
	 *               separator character when called by the factory, so you
	 *               don't need to add one
	 */
	virtual void configure(farsa::ConfigurationParameters& params, QString prefix);

	/**
	 * \brief Saves the actual status of parameters into the
	 *        ConfigurationParameters object passed
	 *
	 * \param params the configuration parameters object on which to save
	 *               the actual parameters
	 * \param prefix the prefix to use to access the object configuration
	 *               parameters
	 */
	virtual void save(farsa::ConfigurationParameters& params, QString prefix);

	/**
	 * \brief Add to Factory::typeDescriptions() the descriptions of all
	 *        parameters and subgroups
	 *
	 * It's mandatory in all subclasses where configure and save methods
	 * have been re-implemented for dealing with new parameters and
	 * subgroups to also implement the describe method
	 * \param type is the name of the type regarding the description. The
	 *             type is used when a subclass reuse the description of its
	 *             parent calling the parent describe method passing the
	 *             type of the subclass. In this way, the result of the
	 *             method describe of the parent will be the addition of the
	 *             description of the parameters of the parent class into
	 *             the type of the subclass
	 */
	static void describe( QString type );

	/**
	 * \brief This function is called after all linked objects have been
	 *        configured
	 *
	 * See the description of the ConfigurationParameters class for more
	 * information. This method creates the arena and fills it with objects
	 */
	virtual void postConfigureInitialization();

	/**
	 * \brief Called at the begin of each generation
	 *
	 * \param generation the generation about to start
	 */
	virtual void initGeneration(int generation);

	/**
	 * \brief Called before the evaluation of a new individual
	 *
	 * \param individual the id of the individual about to be tested
	 */
	virtual void initIndividual(int individual);

	/**
	 * \brief Called at the beginning of each trial
	 *
	 * \param trial the trial about to start
	 */
	virtual void initTrial(int trial);

	/**
	 * \brief Called at the beginning of each step (before world advance)
	 *
	 * \param step the step about to start
	 */
	virtual void initStep(int step);

	/**
	 * \brief Celled after all sensors have been updated but before network
	 *        spreading
	 *
	 * This is useful, for example, to overwrite the inputs of the neural
	 * network (i.e.: to silence some neurons during the experiment without
	 * modifing sensors classes)
	 */
	virtual void afterSensorsUpdate();

	/**
	 * \brief Called just before updating motors and after updating the
	 *        neural network
	 *
	 * This is useful, for example, to overwrite the outputs of the neural
	 * network
	 */
	virtual void beforeMotorsUpdate();

	/**
	 * \brief Called just before the world advances, after the update of
	 *        motors
	 *
	 * This is useful, for example, to manually actuate motors overriding
	 * the robot controller commands
	 */
	virtual void beforeWorldAdvance();

	/**
	 * \brief Called at the end of each step
	 *
	 * \param step the step about to end
	 */
	virtual void endStep(int step);

	/**
	 * \brief Called at the end of each trial
	 *
	 * \param trial the trial about to end
	 */
	virtual void endTrial(int trial);

	/**
	 * \brief Called at the end of an individual life
	 *
	 * \param individual the individual that has been just tested
	 */
	virtual void endIndividual(int individual);

	/**
	 * \brief Called at the end of each generation
	 *
	 * \param generation the generation about to end
	 */
	virtual void endGeneration(int generation);


private:

        /**
         * \brief Function to set Textures in runtime
         *
         * \param used to set and get in runtime Textures
         */
        void setTexture(QString TexName );
        QString getTexture();

	/**
	 * \brief Called to notify changes in resources
	 *
	 * We use this function to build a list of the robots in the experiment.
	 * \param resourceName the name of the resource that has changed.
	 * \param chageType the type of change the resource has gone through
	 *                  (whether it was created, modified or deleted)
	 */
        virtual void resourceChanged(QString resourceName, ResourceChangeType changeType);

	/**
	 * \brief Creates the arena
	 */
        void setupArena();

	/**
	 * \brief Places robots in the arena
	 *
	 * This function puts robots in the arena trying to avoid overlaps with
	 * other objects or the robots, so you should call this only after all
	 * the objects have been placed
	 */
        void placeRobots(int trial);


        void recreateEverything();


	/**
	 * \brief The number of times we try to put a robot or an object in the
	 *        arena if it overlaps with other robots or objects
	 */
	const unsigned int m_numPlacementAttempts;

	/**
	 * \brief The list of robots in the experiment
	 *
	 * This list is built in resourceChanged(), adding robots as they are
	 * added as resources
	 */
	RobotsList m_robots;


	/**
	 * \brief The position of robots at the beginning of the step
	 *
	 * This is needed to compute how much robots moved during a timestep
	 */
	QVector<farsa::wVector> m_robotPositions;

	/**
	 * \brief If true re-creates the world at the beginning of the next
	 *        trial
	 */
	bool m_recreateWorld;

	/**
	 * \brief The maximum displacement of a robot
	 *
	 * This is initialized in the placeRobots() function (just to be sure it
	 * always has the correct value when needed)
	 */
	farsa::real m_maxRobotDisplacement;


	/**
	 * \brief The resource needed by some sensors to know when a trial is
	 *        starting
	 */
	bool m_newTrial;
    int m_side;
    double m_fatigas[2];

    QString m_Texture;
    QStringList m_Textures;

};

#endif
