# Supplementary material for: Maximizing adaptive power in neuroevolution
Source: PLoS One. 2018 Jul 18;13(7):e0198788. doi: 10.1371/journal.pone.0198788 (PMC6051599; doi:10.1371/journal.pone.0198788)
Supplement: S7 File — (ZIP) [file pone.0198788.s018.zip › PSHC/CartPoleExperimentFixedPositions/include/logmotor.h~]

#ifndef PERSONALIZEDMOTOR_H
#define PERSONALIZEDMOTOR_H


#include "kheperasensors.h"
#include "kheperamotors.h"
#include "evorobotexperiment.h"

#include "robots.h"
#include "wheeledexperimenthelper.h"
#include "resourcesuser.h"
#include "farsaplugin.h"
#include "wmesh.h"
#include <QList>


/**
 * \brief The motor controlling the MAX speed of the robot and the wheels for KHEPERA
 *
 *             We can read the Fatighe level of the current robot and modify its behaviour
 *             in terms of the maximum speed at which its wheels can move.
 */
class FARSA_PLUGIN_API KheperaFatigheMotor : public farsa::KheperaMotor
{
    FARSA_REGISTER_CLASS(KheperaMotor)

public:
    /**
     * \brief Constructor
     *
     * Creates and configures the motor
     * \param params the ConfigurationParameters containing the parameters
     * \param prefix the path prefix to the paramters for this Sensor
     */
    KheperaFatigheMotor(farsa::ConfigurationParameters& params, QString prefix);

    /**
     * \brief Destructor
     */
    virtual ~KheperaFatigheMotor();

    /**
     * \brief Saves current parameters into the given
     *        ConfigurationParameters object
     *
     * \param params the ConfigurationParameters object in which parameters
     *               should be saved
     * \param prefix the name and path of the group where to save parametrs
     */
    virtual void save(farsa::ConfigurationParameters& params, QString prefix);

    /**
     * \brief Generates a description of this class and its parameters
     *
     * \param type the string representation of this class name
     */
    static void describe(QString type);

    /**
     * \brief Performs the motor update
     */
    virtual void update();

    /**
     * \brief Returns the number of neurons required by this motor
     *
     * \return the number of neurons required by this motor
     */
    virtual int size();

private:
    /**
     * \brief The function called when a resource used here is changed
     *
     * \param resourceName the name of the resource that has changed.
     * \param chageType the type of change the resource has gone through
     *                  (whether it was created, modified or deleted)
     */
    virtual void resourceChanged(QString resourceName, ResourceChangeType changeType);

    /**
     * \brief The robot to use
     */

    farsa::PhyKhepera* m_robot;

    double *m_fatigas;

    /**
     * \brief The object to iterate over neurons of the neural network
     */
    farsa::NeuronsIterator* m_neuronsIterator;

};

#endif
