# Supplementary material for: Maximizing adaptive power in neuroevolution
Source: PLoS One. 2018 Jul 18;13(7):e0198788. doi: 10.1371/journal.pone.0198788 (PMC6051599; doi:10.1371/journal.pone.0198788)
Supplement: S7 File — (ZIP) [file pone.0198788.s018.zip › PSHC/CartPoleExperimentFixedPositions/include/multirobotcoordinationexperimenthelpers.h~]

/********************************************************************************
 *  FARSA - Total99                                                             *
 *  Copyright (C) 2012-2013 Gianluca Massera <emmegian@yahoo.it>                *
 *                                                                              *
 *  This program is free software; you can redistribute it and/or modify        *
 *  it under the terms of the GNU General Public License as published by        *
 *  the Free Software Foundation; either version 2 of the License, or           *
 *  (at your option) any later version.                                         *
 *                                                                              *
 *  This program is distributed in the hope that it will be useful,             *
 *  but WITHOUT ANY WARRANTY; without even the implied warranty of              *
 *  MERCHANTABILITY or FITNESS FOR A PARTICULAR PURPOSE.  See the               *
 *  GNU General Public License for more details.                                *
 *                                                                              *
 *  You should have received a copy of the GNU General Public License           *
 *  along with this program; if not, write to the Free Software                 *
 *  Foundation, Inc., 51 Franklin St, Fifth Floor, Boston, MA  02110-1301  USA  *
 ********************************************************************************/

#ifndef MULTIROBOTCOORDINATIONEXPERIMENTHELPERS_H
#define MULTIROBOTCOORDINATIONEXPERIMENTHELPERS_H

#include "marxbotsensors.h"
#include "marxbotmotors.h"
#include "robots.h"
#include "wheeledexperimenthelper.h"
#include "resourcesuser.h"
#include "farsaplugin.h"
#include "wmesh.h"
#include <QList>

/**
 * \brief A class representing a list of robots
 *
 * We need this to be able to declare a resource of this type. You can get the
 * resource directly as a QVector\<RobotOnPlane*\>. All the constructors here
 * directly call the corresponding one in QVector
 */
class FARSA_PLUGIN_TEMPLATE RobotsList : public QVector<farsa::RobotOnPlane*>, public farsa::Resource
{
public:
	/**
	 * \brief Constructor
	 */
	RobotsList() :
		QVector<farsa::RobotOnPlane*>()
	{
	}

	/**
	 * \brief Constructor
	 *
	 * Constructs a vector with an initial size of size elements. The
	 * elements are initialized with a default-constructed value.
	 * \param size the initial size of the vector
	 */
	RobotsList(int size) :
		QVector<farsa::RobotOnPlane*>(size)
	{
	}

	/**
	 * \brief Constructor
	 *
	 * Constructs a vector with an initial size of size elements. Each
	 * element is initialized with value.
	 * \param size the initial size of the vector
	 * \param value the value of all elements in the vector
	 */
	RobotsList(int size, farsa::RobotOnPlane* const & value) :
		QVector<farsa::RobotOnPlane*>(size, value)
	{
	}

	/**
	 * \brief Copy Constructor
	 *
	 * \param other the vector to copy
	 */
	RobotsList(const QVector<farsa::RobotOnPlane*>& other) :
		QVector<farsa::RobotOnPlane*>(other)
	{
	}
};

/**
 * \brief The sensor reporting the actual velocity of the wheels of a kinematic
 *        MarXbot
 *
 * This sensor computes the velocity of the wheels of a MarXbot from the
 * difference in position and orientation between two consecutive timesteps
 * using the wheeledRobotsComputeWheelsSpeed() function. This is useful only
 * with kinematic robots, for which there is no information about the actual
 * wheels movements. The values returned by this sensor are the absolute values
 * of the speed of the wheels (normalized between 0 and 1). This sensor provides
 * two values, one for each wheel. This sensor applies noise if requested
 *
 * This class defines no parameters in addition to those defined by the parent
 * class (MarXbotSensor).
 *
 * The resources required by this Sensor are the same as those of the parent
 * class plus:
 * - newTrial: a bool which is true in the first step of a new trial (needed to
 *             reset the stored previous position of a robot)
 */
class FARSA_PLUGIN_API MarXbotKinematicWheelSpeedsSensor : public farsa::MarXbotSensor
{
	FARSA_REGISTER_CLASS(MarXbotSensor)

public:
	/**
	 * \brief Constructor
	 *
	 * Creates and configures the sensor
	 * \param params the ConfigurationParameters containing the parameters
	 * \param prefix the path prefix to the paramters for this Sensor
	 */
	MarXbotKinematicWheelSpeedsSensor(farsa::ConfigurationParameters& params, QString prefix);

	/**
	 * \brief Destructor
	 */
	virtual ~MarXbotKinematicWheelSpeedsSensor();

	/**
	 * \brief Saves current parameters into the given
	 *        ConfigurationParameters object
	 *
	 * \param params the ConfigurationParameters object in which parameters
	 *               should be saved
	 * \param prefix the name and path of the group where to save parametrs
	 */
	virtual void save(farsa::ConfigurationParameters& params, QString prefix);

	/**
	 * \brief Generates a description of this class and its parameters
	 *
	 * \param type the string representation of this class name
	 */
	static void describe(QString type);

	/**
	 * \brief Performs the sensor update. This also modifies the activation
	 *        of input neurons
	 */
	virtual void update();

	/**
	 * \brief Returns the number of neurons required by this sensor
	 *
	 * \return the number of neurons required by this sensor
	 */
	virtual int size();

private:
	/**
	 * \brief The function called when a resource used here is changed
	 *
	 * \param resourceName the name of the resource that has changed.
	 * \param chageType the type of change the resource has gone through
	 *                  (whether it was created, modified or deleted)
	 */
	virtual void resourceChanged(QString resourceName, ResourceChangeType changeType);

	/**
	 * \brief The robot to use
	 */
	farsa::PhyMarXbot* m_robot;

	/**
	 * \brief The object to iterate over neurons of the neural network
	 */
	farsa::NeuronsIterator* m_neuronsIterator;

	/**
	 * \brief The boolean resource that is set to true in the first step of
	 *        a new trial to reset the stored previous matrix
	 */
	bool* m_newTrial;

	/**
	 * \brief The robot position and orientation at the previous timestep
	 */
	farsa::wMatrix m_prevMtr;
};

/**
 * \brief A special ground sensor that detect a circular black gradient around
 *        the world
 *
 * This sensors assume that the central portion of the environment is surrounded
 * by a coloured gradient. It relies on two infrared sensors located on the
 * frontal-left an frontal-right position to detect the colour of the floor.
 *
 * The resources required by this Sensor are the same as those of the parent
 * class
 */
class FARSA_PLUGIN_API MarXbotGroundGradientSensor : public farsa::MarXbotSensor
{
	FARSA_REGISTER_CLASS(MarXbotSensor)

public:
	/**
	 * \brief Constructor
	 *
	 * Creates and configures the sensor
	 * \param params the ConfigurationParameters containing the parameters
	 * \param prefix the path prefix to the paramters for this Sensor
	 */
	MarXbotGroundGradientSensor(farsa::ConfigurationParameters& params, QString prefix);

	/**
	 * \brief Destructor
	 */
	virtual ~MarXbotGroundGradientSensor();

	/**
	 * \brief Saves current parameters into the given
	 *        ConfigurationParameters object
	 *
	 * \param params the ConfigurationParameters object in which parameters
	 *               should be saved
	 * \param prefix the name and path of the group where to save parametrs
	 */
	virtual void save(farsa::ConfigurationParameters& params, QString prefix);

	/**
	 * \brief Generates a description of this class and its parameters
	 *
	 * \param type the string representation of this class name
	 */
	static void describe(QString type);

	/**
	 * \brief Performs the sensor update. This also modifies the activation
	 *        of input neurons
	 */
	virtual void update();

	/**
	 * \brief Returns the number of neurons required by this sensor
	 *
	 * \return the number of neurons required by this sensor
	 */
	virtual int size();

private:
	/**
	 * \brief The function called when a resource used here is changed
	 *
	 * \param resourceName the name of the resource that has changed.
	 * \param chageType the type of change the resource has gone through
	 *                  (whether it was created, modified or deleted)
	 */
	virtual void resourceChanged(QString resourceName, ResourceChangeType changeType);

	/**
	 * \brief The robot to use
	 */
	farsa::PhyMarXbot* m_robot;

	/**
	 * \brief The arena with objects to take into account
	 */
	farsa::Arena* m_arena;

	/**
	 * \brief The object to iterate over neurons of the neural network
	 */
	farsa::NeuronsIterator* m_neuronsIterator;
};

/**
 * \brief The motor controlling the color of the MarXbot
 *
 * This motor controls the color of a MarXbot robot. The robot can have any
 * color, expressed by an RGB triplet (this motor requires three neural network
 * outputs)
 *
 * In addition to all parameters defined by the parent class (MarXbotMotor),
 * this class also defines the following parameters:
 * - useForceBlack: if true (the default) uses the forceBlack resource (see
 *                  below), otherwise ignores it
 * - useRedChannel: whether the red led is used or not (default true)
 * - useGreenChannel: whether the green led is used or not (default true)
 * - useBlueChannel: whether the blue led is used or not (default true)
 * - binaryRedChannel: whether the red led is binary (on/off) or continuous
 *                     (default false)
 * - binaryGreenChannel: whether the green led is binary (on/off) or continuous
 *                       (default false)
 * - binaryBlueChannel: whether the blue led is binary (on/off) or continuous
 *                      (default false)
 *
 * The resources required by this Motor are the same as those of the parent
 * class plus:
 * - forceBlack: a bool which, when true, causes this motor to ignore the neural
 *               network output and to set the color to black. The name of the
 *               resource is altered with actualResourceNameForMultirobot()
 */
class FARSA_PLUGIN_API MarXbotRGBColorMotor : public farsa::MarXbotMotor
{
	FARSA_REGISTER_CLASS(MarXbotMotor)

public:
	/**
	 * \brief Constructor
	 *
	 * Creates and configures the motor
	 * \param params the ConfigurationParameters containing the parameters
	 * \param prefix the path prefix to the paramters for this Sensor
	 */
	MarXbotRGBColorMotor(farsa::ConfigurationParameters& params, QString prefix);

	/**
	 * \brief Destructor
	 */
	virtual ~MarXbotRGBColorMotor();

	/**
	 * \brief Saves current parameters into the given
	 *        ConfigurationParameters object
	 *
	 * \param params the ConfigurationParameters object in which parameters
	 *               should be saved
	 * \param prefix the name and path of the group where to save parametrs
	 */
	virtual void save(farsa::ConfigurationParameters& params, QString prefix);

	/**
	 * \brief Generates a description of this class and its parameters
	 *
	 * \param type the string representation of this class name
	 */
	static void describe(QString type);

	/**
	 * \brief Performs the motor update
	 */
	virtual void update();

	/**
	 * \brief Returns the number of neurons required by this motor
	 *
	 * \return the number of neurons required by this motor
	 */
	virtual int size();

private:
	/**
	 * \brief The function called when a resource used here is changed
	 *
	 * \param resourceName the name of the resource that has changed.
	 * \param chageType the type of change the resource has gone through
	 *                  (whether it was created, modified or deleted)
	 */
	virtual void resourceChanged(QString resourceName, ResourceChangeType changeType);

	/**
	 * \brief The robot to use
	 */
	farsa::PhyMarXbot* m_robot;

	/**
	 * \brief The object to iterate over neurons of the neural network
	 */
	farsa::NeuronsIterator* m_neuronsIterator;

	/**
	 * \brief If true we use the forceBlack resource, otherwise we don't
	 */
	const bool m_useForceBlack;

	/**
	 * \brief Whether the red led is used or not
	 */
	const bool m_useRedChannel;

	/**
	 * \brief Whether the green led is used or not
	 */
	const bool m_useGreenChannel;

	/**
	 * \brief Whether the blue led is used or not
	 */
	const bool m_useBlueChannel;

	/**
	 * \brief The number of used color channels
	 */
	const int m_usedColorChannels;

	/**
	 * \brief Whether the red led is binary (on/off) or continuous
	 */
	const bool m_binaryRedChannel;

	/**
	 * \brief Whether the green led is binary (on/off) or continuous
	 */
	const bool m_binaryGreenChannel;

	/**
	 * \brief Whether the blue led is binary (on/off) or continuous
	 */
	const bool m_binaryBlueChannel;

	/**
	 * \brief The resource which, when true, causes this motor to ignore the
	 *        neural network output and to set the color to black
	 */
	bool* m_forceBlack;
};

/**
 * \brief An utility method to compute the maximum possible displacement
 *        for the given robot
 *
 * Pass the correct pointer type (e.g. Khepera/PhyKhepera,
 * MarXbot/PhyMarXbot, not RobotOnPlane)
 * \param robot a pointer to the robot
 * \param t the time interval for which the max displacement should be computed
 * \return the maximum possible displacement of the robot
 */
template <class RobotType>
farsa::real FARSA_PLUGIN_TEMPLATE maxRobotDisplacement(RobotType* robot, farsa::real t)
{
	double minSpeed1, minSpeed2, maxSpeed1, maxSpeed2;
	robot->wheelsController()->getSpeedLimits(minSpeed1, minSpeed2, maxSpeed1, maxSpeed2);

	const farsa::real absMinSpeed = farsa::max(fabs(minSpeed1), fabs(minSpeed2));
	const farsa::real absMaxSpeed = farsa::max(fabs(maxSpeed1), fabs(maxSpeed2));

	return farsa::max(absMinSpeed, absMaxSpeed) * t * RobotType::wheelr;
}

/**
 * \brief The class modelling a MarXbot robot that can die
 *
 * A robot that has died has a black color and cannot move
 */
class FARSA_PLUGIN_API MarXbotThatDies : public farsa::MarXbot
{
	FARSA_REGISTER_CLASS(MarXbot)

public:

	/**
	 * \brief Constructor
	 *
	 * \param params the configuration parameters object with parameters to
	 *               use
	 * \param prefix the prefix to use to access the object configuration
	 *               parameters. This is guaranteed to end with the
	 *               separator character when called by the factory, so you
	 *               don't need to add one
	 */
	MarXbotThatDies(farsa::ConfigurationParameters& params, QString prefix);

	/**
	 * \brief Destructor
	 */
	virtual ~MarXbotThatDies();

	/**
	 * \brief Saves current parameters into the given
	 *        ConfigurationParameters object
	 *
	 * \param params the ConfigurationParameters object in which parameters
	 *               should be saved
	 * \param prefix the name and path of the group where to save parametrs
	 */
	virtual void save(farsa::ConfigurationParameters& params, QString prefix);

	/**
	 * \brief Generates a description of this class and its parameters
	 *
	 * \param type the string representation of this class name
	 */
	static void describe(QString type);

	/**
	 * \brief Sets whether the robot is dead or not
	 *
	 * \param dead if true the robot is dead
	 */
	void setDead(bool dead);

	/**
	 * \brief Returns whether the robot is dead or not
	 *
	 * \return true if the robot is dead
	 */
	bool isDead() const
	{
		return m_dead;
	}

	/**
	 * \brief If the robot is dead, sets color to black and stops motors
	 *
	 * This method is called at each step of the world just before the
	 * physic update and is used here to simulate the death of a robot
	 */
	virtual void preUpdate();

private:
	/**
	 * \brief If true the robot is dead
	 */
	bool m_dead;
};

/**
 * \brief A class modelling a predator which can cross the arena
 *
 * The predator is simply a cylinder plus a circular target area indicating the
 * area in which preys are caught. The creation of this object doesn't
 * automatically place the predator in the arena. To do this use the place()
 * function. Call move() inside initStep() and checkKills() inside endStep() to
 * move the predator. You can safely call those functions even if the predator
 * is not in the arena. In that case they will do nothing. The predator will
 * leave the arena once it has reached the ending position. You can explicitly
 * remove it calling remove().
 *
 * This class also defines the following parameters:
 * - color: the color of the predator (default is red)
 * - radius: the radius of the area in which preys are caught in meters (default
 *           is 0.4)
 * - speed: the speed of the predator in meters/second (default is 1.0)
 *
 * The resources required by this class are:
 * - world: the simulated world (we need this to get the timestep)
 * - arena: the arena in which the predator lives
 * - marxbots: the list of robots. This is accessed as a QVector of
 *             farsa::RobotOnPlane*, but robots are cast to MarXbotThatDies (an
 *             exception is thrown if robots have not the correct type)
 *
 * This class defines the following resources:
 * - forceBlack: a bool resource for each robot (the name is
 *               agent[nn]:forceBlack) telling if the robot should switch to
 *               black color (used when the robot dies)
 */
class FARSA_PLUGIN_API Predator : public farsa::ParameterSettableInConstructor, public farsa::ConcurrentResourcesUser
{
	FARSA_REGISTER_CLASS(ParameterSettableInConstructor)

public:
	/**
	 * \brief Constructor
	 *
	 * \param params the configuration parameters object with parameters to
	 *               use
	 * \param prefix the prefix to use to access the object configuration
	 *               parameters. This is guaranteed to end with the
	 *               separator character when called by the factory, so you
	 *               don't need to add one
	 */
	Predator(farsa::ConfigurationParameters& params, QString prefix);

	/**
	 * \brief Destructor
	 */
	~Predator();

	/**
	 * \brief Saves current parameters into the given
	 *        ConfigurationParameters object
	 *
	 * \param params the ConfigurationParameters object in which parameters
	 *               should be saved
	 * \param prefix the name and path of the group where to save parametrs
	 */
	virtual void save(farsa::ConfigurationParameters& params, QString prefix);

	/**
	 * \brief Generates a description of this class and its parameters
	 *
	 * \param type the string representation of this class name
	 */
	static void describe(QString type);

	/**
	 * \brief This function is called after all linked objects have been
	 *        configured
	 *
	 * See the description of the ConfigurationParameters class for more
	 * information. This method creates the forceBlack resources
	 */
	virtual void postConfigureInitialization();

	/**
	 * \brief Sets the color of the predator
	 *
	 * \param color the color of the predator
	 */
	void setColor(QColor color);

	/**
	 * \brief Returns the color of the predator
	 *
	 * \return the color of the predator
	 */
	QColor getColor() const
	{
		return m_color;
	}

	/**
	 * \brief Sets the radius of the area in which preys are caught in
	 *        meters
	 *
	 * \param radius the radius of the area  in which preys are caught in
	 *               meters
	 */
	void setRadius(farsa::real radius);

	/**
	 * \brief Returns the radius of the area in which preys are caught in
	 *        meters
	 *
	 * \return the radius of the area in which preys are caught in meters
	 */
	farsa::real getRadius() const
	{
		return m_radius;
	}

	/**
	 * \brief Sets the speed of the predator in meters/second
	 *
	 * \param speed the speed of the predator in meters/second
	 */
	void setSpeed(farsa::real speed);

	/**
	 * \brief Returns the speed of the predator in meters/second
	 *
	 * \return the speed of the predator in meters/second
	 */
	farsa::real getSpeed() const
	{
		return m_speed;
	}

	/**
	 * \brief Puts the predator in the arena
	 *
	 * Call this only if the arena and robots resources exist (otherwise an
	 * exception is thrown). If the predator has already been placed, this
	 * function removes the predator and starts again
	 * \param startPos the starting position of the predator (where it
	 *                 appears)
	 * \param endPos the ending position of the predator (where it
	 *               disappears)
	 */
	void place(const farsa::wVector& startPos, const farsa::wVector& endPos);

	/**
	 * \brief Returns true if the predator is in the arena
	 *
	 * The predator leaves the arena when remove() is called or when it
	 * reaches the final position
	 * \return true if the predator is in the arena
	 */
	bool isPlaced() const
	{
		return (m_predator != NULL);
	}

	/**
	 * \brief Removes the predator from the arena
	 *
	 * This will do nothing if the predator hasn't been placed
	 */
	void remove();

	/**
	 * \brief Moves the predator
	 *
	 * This will do nothing if the predator hasn't been placed
	 */
	void move();

	/**
	 * \brief Checks if any robot has been killed by the predator
	 *
	 * This will do nothing if the predator hasn't been placed
	 */
	void checkKills();

	/**
	 * \brief Reset all the preys
	 *
	 * This sets all robots to be alive and removes the force to be black
	 */
	void resetPreys();

private:
	/**
	 * \brief Called to notify changes in resources
	 *
	 * We use this function to remove the predator if the arena id deleted
	 * \param resourceName the name of the resource that has changed.
	 * \param chageType the type of change the resource has gone through
	 *                  (whether it was created, modified or deleted)
	 */
	virtual void resourceChanged(QString resourceName, ResourceChangeType changeType);

	/**
	 * \brief The color of the predator
	 */
	QColor m_color;

	/**
	 * \brief The radius of the area in which preys are caught in meters
	 */
	farsa::real m_radius;

	/**
	 * \brief The speed of the predator in meters/second
	 */
	farsa::real m_speed;

	/**
	 * \brief True if any property has changed
	 *
	 * This is used to recreate the predator if it has already been placed
	 * when the radius/color/speed is changed
	 */
	bool m_propertyChanged;

	/**
	 * \brief The starting position of the predator
	 */
	farsa::wVector m_startPos;

	/**
	 * \brief The ending position of the predator
	 */
	farsa::wVector m_endPos;  //DOS

	/**
	 * \brief The cylinder representing the predator
	 *
	 * This is NULL if the predator is not placed
	 */
	farsa::Cylinder2DWrapper* m_predator;

	/**
	 * \brief The circular target area representing the area inside which
	 *        preys are caught
	 *
	 * This is NULL if the predator is not placed
	 */
	farsa::Cylinder2DWrapper* m_area;

	/**
	 * \brief The displacement of the predator at each timestep
	 */
	farsa::wVector m_displacement;

	/**
	 * \brief The number of steps to reach the target
	 *
	 * If -1 the target will never be reached (velocity is 0.0)
	 */
	int m_numStepsToTarget;

	/**
	 * \brief The current step (counted from when the predator is placed)
	 */
	int m_curStepToTarget;

	/**
	 * \brief A vector of boolean values, one for each robot, telling
	 *        whether the robot should have a black color
	 */
	QVector<bool> m_blackRobots;

	/**
	 * \brief A mesh for the predator
	 *
	 * This is NULL if no mesh is present
	 */
	farsa::WMesh* m_mesh;
};

/**
 * \brief A class modelling a prey which can cross the arena
 *
 * The prey is simply a cylinder. The creation of this object doesn't
 * automatically place the prey in the arena. To do this use the place()
 * function. Call move() inside initStep() and checkCaught() inside endStep() to
 * move the prey and check if it has been caught. The prey is caught when it
 * cannot move in any direction without colliding with a robot. You can safely
 * call those functions even if the prey is not in the arena. In that case they
 * will do nothing. The prey will leave the arena once it has reached the ending
 * position. You can explicitly remove it calling remove().
 *
 * The movement of the prey is driven by a force field: the position to reach
 * attracts it while robots are repel it. The attractive force to the target has
 * a magniture equal to ktarge, while the repulsive force from the robots is
 * equal to krobot divided by the square distance of the prey from the robot.
 * The prey is removed and reaches the target position if its distance with the
 * target position can be covered in one step. It is caught if any movement
 * makes it collide with a robot.
 *
 * This class also defines the following parameters:
 * - color: the color of the prey (default is green)
 * - radius: the radius of the cylinder modelling the prey (default is 0.1)
 * - speed: the speed of the prey in meters/second (default is 1.0)
 * - ktarget: the spring constant of the force which the prey is attracted by
 *            the target
 * - krobot: the spring constant of the force which the prey is repelled by
 *           robots
 *
 * The resources required by this class are:
 * - world: the simulated world (we need this to get the timestep)
 * - arena: the arena in which the predator lives
 * - marxbots: the list of robots. This is accessed as a QVector of
 *             farsa::RobotOnPlane*
 */
class FARSA_PLUGIN_API Prey : public farsa::ParameterSettableInConstructor, public farsa::ConcurrentResourcesUser
{
	FARSA_REGISTER_CLASS(ParameterSettableInConstructor)

public:
	/**
	 * \brief Constructor
	 *
	 * \param params the configuration parameters object with parameters to
	 *               use
	 * \param prefix the prefix to use to access the object configuration
	 *               parameters. This is guaranteed to end with the
	 *               separator character when called by the factory, so you
	 *               don't need to add one
	 */
	Prey(farsa::ConfigurationParameters& params, QString prefix);

	/**
	 * \brief Destructor
	 */
	~Prey();

	/**
	 * \brief Saves current parameters into the given
	 *        ConfigurationParameters object
	 *
	 * \param params the ConfigurationParameters object in which parameters
	 *               should be saved
	 * \param prefix the name and path of the group where to save parametrs
	 */
	virtual void save(farsa::ConfigurationParameters& params, QString prefix);

	/**
	 * \brief Generates a description of this class and its parameters
	 *
	 * \param type the string representation of this class name
	 */
	static void describe(QString type);

	/**
	 * \brief Sets the color of the prey
	 *
	 * \param color the color of the prey
	 */
	void setColor(QColor color);

	/**
	 * \brief Returns the color of the prey
	 *
	 * \return the color of the prey
	 */
	QColor getColor() const
	{
		return m_color;
	}

	/**
	 * \brief Returns the current position of the prey
	 *
	 * \return the color of the prey
	 */
	farsa::wVector getPreyPosition()
	{
	    return m_PreyPos;
	}
	farsa::wVector getPreyStartPosition()
	{
	    return m_startPos; //aqui
	}
     /**
	 * \brief Sets the radius of the prey
	 *
	 * \param radius the radius of the prey
	 */
	void setRadius(farsa::real radius);

	/**
	 * \brief Returns the radius of the prey
	 *
	 * \return the radius of the prey
	 */
	farsa::real getRadius() const
	{
		return m_radius;
	}

	/**
	 * \brief Sets the speed of the prey in meters/second
	 *
	 * \param speed the speed of the prey in meters/second
	 */
	void setSpeed(farsa::real speed);

	/**
	 * \brief Returns the speed of the prey in meters/second
	 *
	 * \return the speed of the prey in meters/second
	 */
	farsa::real getSpeed() const
	{
		return m_speed;
	}

	farsa::real getPunish();

    int getBadRobots();

	/**
	 * \brief Sets the spring constant of the force which the prey is
	 *        attracted by the target
	 *
	 * \param k the spring constant of the force which the prey is attracted
	 *          by the target
	 */
	void setKTarget(farsa::real k);

	/**
	 * \brief Returns the spring constant of the force which the prey is
	 *        attracted by the target
	 *
	 * \return the spring constant of the force which the prey is attracted
	 *          by the target
	 */
	farsa::real getKTarget() const
	{
		return m_ktarget;
	}

	/**
	 * \brief Sets the spring constant of the force which the prey is
	 *        repelled by robots
	 *
	 * \param k the spring constant of the force which the prey is repelled
	 *          by robots
	 */
	void setKRobot(farsa::real k);

	/**
	 * \brief Returns the spring constant of the force which the prey is
	 *        repelled by robots
	 *
	 * \return the spring constant of the force which the prey is repelled
	 *         by robots
	 */
	farsa::real getKRobot() const
	{
		return m_krobot;
	}

	/**
	 * \brief Puts the prey in the arena
	 *
	 * Call this only if the arena and robots resources exist (otherwise an
	 * exception is thrown). If the prey has already been placed, this
	 * function removes the prey and starts again
	 * \param startPos the starting position of the prey (where it appears)
	 * \param endPos the ending position of the prey (where it disappears)
	 */
	void place(const farsa::wVector& startPos, const farsa::wVector& endPos);

	/**
	 * \brief Returns true if the prey is in the arena
	 *
	 * The prey leaves the arena when remove() is called, when it reaches
	 * the final position or when it is caught (in this case the removal is
	 * done by the checkCaught() function)
	 * \return true if the prey is in the arena
	 */
	bool isPlaced() const
	{
		return (m_prey != NULL);
	}

	/**
	 * \brief Removes the prey from the arena
	 *
	 * This will do nothing if the prey hasn't been placed
	 */
	void remove();

	/**
	 * \brief Moves the prey
	 *
	 * This will do nothing if the prey hasn't been placed
	 */
	void move();

	/**
	 * \brief Checks if the prey has been caught
	 *
	 * If the prey is caught, it is removed from the arena
	 * \return true if the prey has been caught. This returns false also if
	 *         the prey is not in the arena
	 */
	bool checkCaught();

    bool checkScaped();


private:
	/**
	 * \brief Called to notify changes in resources
	 *
	 * We use this function to remove the prey if the arena id deleted
	 * \param resourceName the name of the resource that has changed.
	 * \param chageType the type of change the resource has gone through
	 *                  (whether it was created, modified or deleted)
	 */
	virtual void resourceChanged(QString resourceName, ResourceChangeType changeType);

	/**
	 * \brief The color of the prey
	 */
	QColor m_color;

	/**
	 * \brief The radius of the prey
	 */
	farsa::real m_radius;

	/**
	 * \brief The speed of the prey in meters/second
	 */
	farsa::real m_speed;

	/**
	 * \brief The spring constant of the force which the prey is attracted
	 *        by the target
	 */
	farsa::real m_ktarget;

	/**
	 * \brief The spring constant of the force which the prey is repelled by
	 *        robots
	 */
	farsa::real m_krobot;

    farsa::real m_kwalls;

	/**
	 * \brief True if any property has changed
	 *
	 * This is used to recreate the prey if it has already been placed when
	 * the radius/color/speed is changed
	 */
	bool m_propertyChanged;

	/**
	 * \brief The starting position of the prey
	 */
	farsa::wVector m_startPos;

	/**
	 * \brief The ending position of the prey
	 */
	farsa::wVector m_endPos;  //UNO

	/**
	 * \brief The Current Position of the Prey
	 */

	farsa::wVector m_PreyPos;

/**
	 * \brief The cylinder representing the prey
	 *
	 * This is NULL if the prey is not placed
	 */
	farsa::Cylinder2DWrapper* m_prey;

	/**
	 * \brief The speed of the prey in meters/step
	 */
	farsa::real m_displacement;

	/**
	 * \brief True if the prey cannot move anymore (it has been caught)
	 */
	bool m_caught;	 

    bool m_scaped;

	//QVector <farsa::real> m_Punishments;
	farsa::real m_punishment;
    int m_BadRobots;

	 };


/**
 * \brief A class modelling cylinders that can appear in the arena
 *
 * Each cylinder is a small cylinder. They can apper all at the begining or
 * after a certaing number of steps, depending on the configuration parameters.
 * The creation of this object doesn't automatically place cylinders, you must
 * call init() inside initTrial() (this will also remove all existing cylinders)
 * and place() inside initStep(). You can call clear() at any time to remove all
 * cylinders.
 *
 * This class also defines the following parameters:
 * - color: the color of the cylinders (default is green)
 * - numCylinders: the number of cylinders to place (default is 15)
 * - stepsBetweenPlacements: how many steps must pass when a cylinder is placed
 *                           before another one is placed. If 0 all cylinders
 *                           are placed at the beginning (default 200)
 * - minX: the minimum value of the x coordinate at which cylinders are placed
 *         (default -3.0)
 * - minY: the minimum value of the y coordinate at which cylinders are placed
 *         (default -3.0)
 * - maxX: the maximum value of the x coordinate at which cylinders are placed
 *         (default 3.0)
 * - maxY: the maximum value of the x coordinate at which cylinders are placed
 *         (default 3.0)
 *
 * The resources required by this class are:
 * - arena: the arena in which the cylinders are placed
 */
class FARSA_PLUGIN_API AppearingCylinders : public farsa::ParameterSettableInConstructor, public farsa::ConcurrentResourcesUser
{
	FARSA_REGISTER_CLASS(ParameterSettableInConstructor)

public:
	/**
	 * \brief Constructor
	 *
	 * \param params the configuration parameters object with parameters to
	 *               use
	 * \param prefix the prefix to use to access the object configuration
	 *               parameters. This is guaranteed to end with the
	 *               separator character when called by the factory, so you
	 *               don't need to add one
	 */
	AppearingCylinders(farsa::ConfigurationParameters& params, QString prefix);

	/**
	 * \brief Destructor
	 */
	~AppearingCylinders();

	/**
	 * \brief Saves current parameters into the given
	 *        ConfigurationParameters object
	 *
	 * \param params the ConfigurationParameters object in which parameters
	 *               should be saved
	 * \param prefix the name and path of the group where to save parametrs
	 */
	virtual void save(farsa::ConfigurationParameters& params, QString prefix);

	/**
	 * \brief Generates a description of this class and its parameters
	 *
	 * \param type the string representation of this class name
	 */
	static void describe(QString type);

	/**
	 * \brief Sets the color of the cylinders
	 *
	 * \param color the color of the cylinders
	 */
	void setColor(QColor color);

	/**
	 * \brief Returns the color of the cylinders
	 *
	 * \return the color of the cylinders
	 */
	QColor getColor() const
	{
		return m_color;
	}

	/**
	 * \brief Sets the number of cylinders
	 *
	 * \param n the number of cylinders
	 */
	void setNumCylinders(unsigned int n);

	/**
	 * \brief Returns the number of cylinders
	 *
	 * \return the number of cylinders
	 */
	unsigned int getNumCylinders() const
	{
		return m_numCylinders;
	}

	/**
	 * \brief Sets how many steps must pass when a cylinder is placed before
	 *        another one is placed
	 *
	 * If 0 all cylinders are placed at the beginning
	 * \param steps how many steps must pass when a cylinder is placed
	 *              before another one is placed
	 */
	void setStepsBetweenPlacements(unsigned int steps);

	/**
	 * \brief Returns how many steps must pass when a cylinder is placed
	 *        before another one is placed
	 *
	 * If 0 all cylinders are placed at the beginning
	 * \return how many steps must pass when a cylinder is placed before
	 *         another one is placed
	 */
	unsigned int getStepsBetweenPlacements() const
	{
		return m_stepsBetweenPlacements;
	}

	/**
	 * \brief Sets the area inside which cylinders are placed
	 *
	 * \param minX the minimum value of the x coordinate
	 * \param minY the minimum value of the y coordinate
	 * \param maxX the maximum value of the x coordinate
	 * \param maxY the maximum value of the x coordinate
	 */
	void setPlacementArea(farsa::real minX, farsa::real minY, farsa::real maxX, farsa::real maxY);

	/**
	 * \brief Returns the minimum x coordinate of the placement area
	 *
	 * \return the minimum x coordinate of the placement area
	 */
	farsa::real getMinX() const
	{
		return m_minX;
	}

	/**
	 * \brief Returns the minimum y coordinate of the placement area
	 *
	 * \return the minimum y coordinate of the placement area
	 */
	farsa::real getMinY() const
	{
		return m_minY;
	}

	/**
	 * \brief Returns the maximum x coordinate of the placement area
	 *
	 * \return the maximum x coordinate of the placement area
	 */
	farsa::real getMaxX() const
	{
		return m_maxX;
	}

	/**
	 * \brief Returns the maximum y coordinate of the placement area
	 *
	 * \return the maximum y coordinate of the placement area
	 */
	farsa::real getMaxY() const
	{
		return m_maxY;
	}

	/**
	 * \brief Initializes a new trial
	 *
	 * If cylinders are present, this removes all of them
	 */
	void init();

	/**
	 * \brief Places a cylinder if it has to
	 *
	 * Call this at the beginning of each step
	 */
	void place();

	/**
	 * \brief Removes all cylinders from the arena
	 */
	void clear();

	/**
	 * \brief Returns the number of cylinders placed to far
	 */
	unsigned int numPlaced() const
	{
		return m_cylinders.size();
	}

	/**
	 * \brief Returns a pointer to the i-th placed cylinder
	 *
	 * The index must be less than numPlaced() - 1!!!
	 * \param i the index of the cylinder to return
	 * \return a pointer to the i-th cylinder
	 */
	farsa::Cylinder2DWrapper* getCylinder(unsigned int i)
	{
		return m_cylinders[i];
	}

	/**
	 * \brief Returns a pointer to the i-th placed cylinder (const version)
	 *
	 * The index must be less than numPlaced() - 1!!!
	 * \param i the index of the cylinder to return
	 * \return a const pointer to the i-th cylinder
	 */
	const farsa::Cylinder2DWrapper* getCylinder(unsigned int i) const
	{
		return m_cylinders[i];
	}

	/**
	 * \brief Returns the position of the i-th placed cylinder at the
	 *        beginning of the step (i.e. when place() is called)
	 *
	 * The index must be less than numPlaced() - 1!!!
	 * \param i the index of the cylinder whose position to return
	 * \return the position of the i-th cylinder
	 */
	const farsa::wVector& getCylinderPos(unsigned int i) const
	{
		return m_cylindersPos[i];
	}

private:
	/**
	 * \brief Places one cylinder
	 *
	 * This doesn't check if there already are m_numCylinders cylinders
	 */
	void placeOneCylinder();

	/**
	 * \brief Called to notify changes in resources
	 *
	 * We use this function to remove the prey if the arena id deleted
	 * \param resourceName the name of the resource that has changed.
	 * \param chageType the type of change the resource has gone through
	 *                  (whether it was created, modified or deleted)
	 */
	virtual void resourceChanged(QString resourceName, ResourceChangeType changeType);

	/**
	 * \brief The color of the prey
	 */
	QColor m_color;

	/**
	 * \brief The total number of cylinder
	 */
	unsigned int m_numCylinders;

	/**
	 * \brief How many steps must pass when a cylinder is placed before
	 *        another one is placed
	 *
	 * If 0 all cylinders are placed at the beginning
	 */
	unsigned int m_stepsBetweenPlacements;

	/**
	 * \brief The minimum x coordinate of the placement area
	 */
	farsa::real m_minX;

	/**
	 * \brief The minimum y coordinate of the placement area
	 */
	farsa::real m_minY;

	/**
	 * \brief The maximum x coordinate of the placement area
	 */
	farsa::real m_maxX;

	/**
	 * \brief The maximum y coordinate of the placement area
	 */
	farsa::real m_maxY;


	/**
	 * \brief The current step number
	 *
	 * This is reset by init
	 */
	unsigned int m_curStep;

	/**
	 * \brief The vector with cylinders placed so far
	 */
	QList<farsa::Cylinder2DWrapper*> m_cylinders;

	/**
	 * \brief The position of green cylinders at beginning of the step
	 *
	 * This is needed to compute whether they have been pushed
	 */
	QList<farsa::wVector> m_cylindersPos;
};

#endif
