# Supplementary material for: Maximizing adaptive power in neuroevolution
Source: PLoS One. 2018 Jul 18;13(7):e0198788. doi: 10.1371/journal.pone.0198788 (PMC6051599; doi:10.1371/journal.pone.0198788)
Supplement: S7 File — (ZIP) [file pone.0198788.s018.zip › PSHC/CartPoleExperimentFixedPositions/include/myevoprocess.h]

#ifndef MYEVOPROCESS_H
#define MYEVOPROCESS_H


#include "farsaplugin.h"

#include "evoga.h"
#include "logger.h"
#include "evodataviewer.h"
#include "randomgenerator.h"
#include "evorobotexperiment.h"
#include <parametersettable.h>
#include <configurationhelper.h>
#include <configurationparameters.h>


#include <vector>
#include <fstream>
#include <iostream>
#include <deque>
#include <iomanip>
#include <sstream>
#include <string>


#include <QFile>
#include <QTime>
#include <QVector>
#include <QtAlgorithms>
#include <QThreadPool>
#include <QtConcurrentMap>

//#include <cmath>
//#include <exception>
//#include <Eigen/Core>
//#include <Eigen/Dense>
//#include <unsupported/Eigen/MatrixFunctions>


//#include <cstdlib>
//#include <stdio.h>
//#include <string.h>

//#include <QObject>
//#include <QString>
//#include <QMutex>
//#include <QWaitCondition>


class FARSA_PLUGIN_API MyEvoProcess : public farsa::Evoga
{
	Q_OBJECT
	FARSA_REGISTER_CLASS(Evoga)

public:


        class CartPole;

        class CartPole {
        public:
          void initializeCartPole(bool randomize,bool velocity);
          virtual void simplifyTask();
          virtual void nextTask();
          virtual double testNet(farsa::Evonet* evonet, int thresh,int toRead);
          virtual double evalNet(farsa::Evonet* evonet, int thresh);
          double maxFitness;
          bool MARKOV;

          bool last_hundred;
          bool nmarkov_long;  //Flag that we are looking at the champ
          bool generalization_test;  //Flag we are testing champ's generalization
          bool testCart;
          QString stampOuput;

          double state[6];

          double jigglestep[1000];

        protected:
          virtual void init(int type);

        private:

          void performAction(double output, int stepnum);
          void step(double action, double *state, double *derivs);
          void rk4(double f, double y[], double dydx[], double yout[]);
          bool outsideBounds();

          const static int NUM_INPUTS=7;
          const static double MUP = 0.000002;
          const static double MUC = 0.0005;
          const static double GRAVITY= -9.8;
          const static double MASSCART= 1.0;
          const static double MASSPOLE_1= 0.1;

          const static double LENGTH_1= 0.5;		  /* actually half the pole's length */

          const static double FORCE_MAG= 10.0;
          const static double TAU= 0.01;		  //seconds between state updates

          const static double one_degree= 0.0174532;	/* 2pi/360 */
          const static double six_degrees= 0.1047192;
          const static double twelve_degrees= 0.2094384;
          const static double fifteen_degrees= 0.2617993;
          const static double thirty_six_degrees= 0.628329;
          const static double fifty_degrees= 0.87266;

          double LENGTH_2;
          double MASSPOLE_2;
          double MIN_INC;
          double POLE_INC;
          double MASS_INC;

          //Queues used for Gruau's fitness which damps oscillations
          int balanced_sum;
          double cartpos_sum;
          double cartv_sum;
          double polepos_sum;
          double polev_sum;
          int ritardo;


        };
     /**
	 * \brief Constructor
	 */
	 MyEvoProcess();


     /**
	 * \brief Destructor
	 */     
    ~MyEvoProcess();

	
	/**
	 * \brief Configures the object using a ConfigurationParameters object
	 *
	 * \param params the configuration parameters object with parameters to
	 *               use
	 * \param prefix the prefix to use to access the object configuration
	 *               parameters. This is guaranteed to end with the
	 *               separator character when called by the factory, so you
	 *               don't need to add one
	 */


    void stampPath(QVector < QVector<int> >,QVector < QVector<int> >);

    virtual void configure(farsa::ConfigurationParameters& params, QString prefix);
	
	void postConfigureInitialization();

    void evolveGNR();
	
	void evolve();

    void testGNR();

    void continueEvolution();

    void evolveAnnealing();

    void myMutate(int from, int to, int mut);

    void myMutateTracked(int from, int to, int mut,int& mutationsAccepted);

    void mutatebyPoint(int from, int to, int mut);


    void myprintPop();

    void copyGenes(int, int , int );

    float *getGenes(int ind);

    void randomizePop();

    int mutate(int w, double mut);

    void mysaveBestInd();

    void mysaveagenotype(FILE *fp, int ind);

    void mysaveallg();

    void saveRandomGen();

    void saveEvolvedGen();

    void mysaveCounter(float,float);

    void mysaveFStat();

    int myloadallg(int gen, const char *filew);

    void myloadgenotype(FILE *fp, int ind);

    void saveFStat();

    //void loadgenotype(FILE *fp, int ind);

    void saveFitness(std::vector<double>);

    void stampPhenotype(QString m_neutral, QString m_phenotype);

    void stampAdaptive(QString m_neutral, QString m_phenotype);

    void phenotypicVariability(int *,int*, QVector<QVector<int> > & phenotype, QString & m_phenotype);

    void stampFault(QVector < QVector<double> > fault);

    double entropy(QVector<int> activeNeuron);

    std::string intToString(int val);

    void saveAllGen();

    void saveGen(FILE *fp, int ind);

    void disableConnection(int valore, int ind, int disableThis);


    static void describe(QString phenotype);

	virtual void evolveAllReplicas();

    int testTheCart(MyEvoProcess::CartPole theCart, farsa::Evonet* evonet,int id);
	  

	  
private:
     /**
	 * \brief An example variable
	 */
     QStringList ejemplo;

     double mutationRate;

     bool averagerFitoverBit;

     bool stochasticFitness;

     bool operatorLesion;

     double lesionRate;

     double mutation;

     int numBooleanOperator;

     bool worstRedemption;

     int trials;

     int bit_lenght;

     bool mutation_type;

     double stoch_range;

     bool lesione_casuale;

     bool vettore_unico;

     QString m_bestGenBuf;

     QString m_statBuf;

     QString m_bestFitBuf;

     QString  m_counter;

     QString  m_size;

     int testSeed;

     int testGen;

     bool testNeutrale;

     int numeroVicini;

     int alpha;

     double fitness_constrain;

     QString m_numberLesion;

     int peggiori;

     double minimalLesion;

     int cluster;

     double jump_probability;

     int annealingLenght;


    // class population
     class Population {
     public:
         Population() :
             m_pop(),
             m_genomelength(1)
         {
         }

         ~Population()
         {
             clear();
         }

         void setGenomeLength(int genomelength)
         {
             if (genomelength < 1) {
                 genomelength = 1;
             }
             m_genomelength = genomelength;

             clear();
         }

         int getGenomeLength() const
         {
             return m_genomelength;
         }

         void resize(int newSize)
         {
             if (newSize < 0) {
                 newSize = 0;
             }

             // We have to be careful clearing or allocating memory
             if (newSize < m_pop.size()) {
                 for (int i = (m_pop.size() - 1); i >= newSize; i--) {
                     delete[] m_pop[i];
                 }
                 m_pop.resize(newSize);
             } else if (newSize > m_pop.size()) {
                 const int oldSize = m_pop.size();
                 m_pop.resize(newSize);
                 for (int i = oldSize; i < newSize; i++) {
                     m_pop[i] = new float[m_genomelength];
                 }
             }
         }

         int addOne()
         {
             m_pop.append(new float[m_genomelength]);

             // Returning the index of the new genome
             return (m_pop.size() - 1);
         }

         void clear()
         {
             resize(0);
         }

         int size() const
         {
             return m_pop.size();
         }

         float* operator[](int i)
         {
 #ifdef FARSA_DEBUG
             if (i > m_pop.size()) {
                 abort();
             }
 #endif
             return m_pop[i];
         }

         const float* operator[](int i) const
         {
 #ifdef FARSA_DEBUG
             if (i > m_pop.size()) {
                 abort();
             }
 #endif
             return m_pop[i];
         }

     private:
         QVector<float *> m_pop;
         int m_genomelength;
     };
     //! The matrix that contain the genome of the corrent population
     Population genome;

};
#endif
