# Supplementary material for: Maximizing adaptive power in neuroevolution
Source: PLoS One. 2018 Jul 18;13(7):e0198788. doi: 10.1371/journal.pone.0198788 (PMC6051599; doi:10.1371/journal.pone.0198788)
Supplement: S7 File — (ZIP) [file pone.0198788.s018.zip › PSHC/CartPoleExperimentFixedPositions/include/personalizedsensors.h~]

#ifndef PERSONALIZEDSENSORS_H
#define PERSONALIZEDSENSORS_H

#include "farsaplugin.h"
#include "kheperasensors.h"
#include "robots.h"
#include "wheeledexperimenthelper.h"
#include "resourcesuser.h"
#include "wmesh.h"
#include <QList>

/**
 * \brief The sensor reporting if the robot received electroshocks.
 *
 * This sensor allows to add a neuron to the neural network to be able to
 * read a simulated level of electroshock the robot could present in a specific moment.
 * Values for this sensor can be {0,1}
 */
class FARSA_PLUGIN_API KheperaShockSensorMemory : public farsa::KheperaSensor
{
    FARSA_REGISTER_CLASS(KheperaSensor)

public:
    /**
     * \brief Constructor
     *
     * Creates and configures the sensor
     * \param params the ConfigurationParameters containing the parameters
     * \param prefix the path prefix to the paramters for this Sensor
     */
    KheperaShockSensorMemory(farsa::ConfigurationParameters& params, QString prefix);

    /**
     * \brief Destructor
     */
    virtual ~KheperaShockSensorMemory();

    /**
     * \brief Saves current parameters into the given
     *        ConfigurationParameters object
     *
     * \param params the ConfigurationParameters object in which parameters
     *               should be saved
     * \param prefix the name and path of the group where to save parametrs
     */
    virtual void save(farsa::ConfigurationParameters& params, QString prefix);

    /**
     * \brief Generates a description of this class and its parameters
     *
     * \param type the string representation of this class name
     */
    static void describe(QString type);

    /**
     * \brief Performs the sensor update. This also modifies the activation
     *        of input neurons
     */
    virtual void update();

    /**
     * \brief Returns the number of neurons required by this sensor
     *
     * \return the number of neurons required by this sensor
     */
    virtual int size();

private:
    /**
     * \brief The function called when a resource used here is changed
     *
     * \param resourceName the name of the resource that has changed.
     * \param chageType the type of change the resource has gone through
     *                  (whether it was created, modified or deleted)
     */
    virtual void resourceChanged(QString resourceName, ResourceChangeType changeType);

    /**
     * \brief The robot to use
     */

    farsa::PhyKhepera* m_robot;
    /**
     * \brief The object to iterate over neurons of the neural network
     */
    farsa::NeuronsIterator* m_neuronsIterator;

    /**
     * \brief The boolean resource that is set to true in the first step of
     *        a new trial to reset the stored previous matrix
     */
    bool* m_newTrial;
   
	int* m_side;
	
};

#endif
