# Supplementary material for: Maximizing adaptive power in neuroevolution
Source: PLoS One. 2018 Jul 18;13(7):e0198788. doi: 10.1371/journal.pone.0198788 (PMC6051599; doi:10.1371/journal.pone.0198788)
Supplement: S7 File — (ZIP) [file pone.0198788.s018.zip › PSHC/CartPoleExperimentFixedPositions/src/myevoprocess.cpp]

#include "myevoprocess.h"
#include "randomgenerator.h"
#include <vector>
#include <fstream>
#include <iostream>
#include <deque>
#include <iomanip>
#include <sstream>
#include <string>
#include <numeric>
#include <math.h>
using namespace std;


//Copying from Evoga things that exist only in the CPP file and therefore are nor inherited by
//the child classes.

/*! \brief this is an helper class for implementing multithread in Evoga */
class EvaluatorThreadForEvoga
{
public:
    /**
     * \brief Constructor
     *
     * \param ga a pointer to the genetic algorithm
     * \param exp the experiment to run. We take ownership of the
     *            experiment and free its memory at destruction
     */
    EvaluatorThreadForEvoga(farsa::Evoga *ga, farsa::EvoRobotExperiment *exp) :
        m_ga(ga),
        m_exp(exp)
    {
    }

    /**
     * \brief Destructor
     */
    ~EvaluatorThreadForEvoga()
    {
        delete m_exp;
    }

    /**
     * \brief Configures the experiment with the given genotype id
     *
     * \param id the genotype id to use in this experiment
     */
    void setGenotype(int id)
    {
        m_id = id;
        m_exp->setNetParameters(m_ga->getGenes(id));
    }

    /**
     * \brief Returns the id of the genotype used in this experiment
     *
     * \return the id of the genotype used in this experiment
     */
    int getGenotypeId() const
    {
        return m_id;
    }

    /**
     * \brief Runs the experiment
     */
    void run()
    {
        m_exp->doAllTrialsForIndividual(m_id);
        m_fitness = m_exp->getFitness();
    }

    /**
     * \brief Returns the fitness of the last run
     *
     * \return the fitness of the last run
     */
    double getFitness() const
    {
        return m_fitness;
    }

    /**
     * \brief Returns the experiment we run
     *
     * \return the experiment we run
     */
    farsa::EvoRobotExperiment* getExperiment()
    {
        return m_exp;
    }

private:
    /**
     * \brief The generic algorithm object
     */
    farsa::Evoga *const m_ga;

    /**
     * \brief The experiment to run
     */
    farsa::EvoRobotExperiment *const m_exp;

    /**
     * \brief The id of the genotype used in this experiment
     */
    int m_id;

    /**
     * \brief The resulting fitness
     */
    double m_fitness;
};

/**
 * \brief Executes the run() function of the given
 *        EvaluatorThreadForEvoga object
 */
void runEvaluatorThreadForEvoga(EvaluatorThreadForEvoga* e)
{
    e->run();
}

struct FitnessAndId
{
    /**
     * \brief Fitness
     */
    float fitness;
    /**
     * \brief True Fitness
     */
    float fitnesstrue;
    /**
     * \brief Id
     */
    int id;
    /**
     * \brief size
     */
    int size;
};


bool operator<(FitnessAndId first, FitnessAndId second)
{
    return (first.fitness < second.fitness);
}

//--------------------------------------End Copy----------------------------------------------------
//--------------------------------------------------------------------------------------------------------


//----------------------------------YOUR EVOLUTIONARY ALGORITHM CLASS---------------------------------------
//----------------------------------Inherited from EVOGA----------------------------------------------------


MyEvoProcess::MyEvoProcess()
    : farsa::Evoga()


    , m_bestGenBuf()
    , m_statBuf()
    , m_counter()
    , vettore_unico()
    , testSeed()
    , testGen()
    , numeroVicini()
    , m_numberLesion()
    , mutation(0.05)
{
farsa::Logger::warning("Hemos compilado el objeto en Farsa Factory");
farsa::globalRNG;

}

MyEvoProcess::~MyEvoProcess()
{
farsa::Logger::warning("Objeto destruido");
}


void MyEvoProcess::configure(farsa::ConfigurationParameters& params, QString prefix)
{
  farsa::Evoga::configure(params,prefix);
  mutationRate = farsa::ConfigurationHelper::getDouble(params, prefix + "mutationRate", 0.2);
  averagerFitoverBit = farsa::ConfigurationHelper::getBool(params, prefix + "averageFitness", true);
  stochasticFitness = farsa::ConfigurationHelper::getBool(params, prefix + "stochasticFitness", false);
  operatorLesion  = farsa::ConfigurationHelper::getBool(params, prefix + "operatorLesion", false);
  lesionRate = farsa::ConfigurationHelper::getDouble(params, prefix + "lesionRate", 0.15);
  numBooleanOperator = farsa::ConfigurationHelper::getInt(params, prefix + "numBooleanOperator", 25);
  bit_lenght = farsa::ConfigurationHelper::getInt(params, prefix + "bit_lenght", 4);
  trials = farsa::ConfigurationHelper::getInt(params, prefix + "trials", 1);
  worstRedemption = farsa::ConfigurationHelper::getBool(params, prefix + "worstRedemption", false);
  mutation_type  = farsa::ConfigurationHelper::getBool(params, prefix + "mutation_type", false);
  stoch_range = farsa::ConfigurationHelper::getDouble(params, prefix + "stoch_range", 0.15);
  lesione_casuale = farsa::ConfigurationHelper::getBool(params, prefix + "lesione_casuale", true);
  vettore_unico = farsa::ConfigurationHelper::getBool(params, prefix + "vettore_unico", true);
  testSeed = farsa::ConfigurationHelper::getInt(params, prefix + "testSeed", 1);
  testGen = farsa::ConfigurationHelper::getInt(params, prefix + "testGen", 6000);
  testNeutrale = farsa::ConfigurationHelper::getBool(params, prefix + "testNeutrale", false);
  numeroVicini = farsa::ConfigurationHelper::getInt(params, prefix + "numeroVicini", 5000);
  alpha = farsa::ConfigurationHelper::getInt(params, prefix + "alpha", 5);
  fitness_constrain = farsa::ConfigurationHelper::getDouble(params, prefix + "fitness_constrain", 0.5);
  peggiori = farsa::ConfigurationHelper::getInt(params, prefix + "peggiori", 50);
  minimalLesion = farsa::ConfigurationHelper::getDouble(params, prefix + "minimalLesion", 0.05);
  cluster = farsa::ConfigurationHelper::getInt(params, prefix + "cluster", 20);
  jump_probability = farsa::ConfigurationHelper::getDouble(params, prefix + "jump_probability", 0.9);
  annealingLenght = farsa::ConfigurationHelper::getInt(params, prefix + "annealingLenght", 100);

}

void MyEvoProcess::describe( QString type ) 
{
    farsa::Evoga::describe(type);

 	Descriptor d = addTypeDescription( type, "Implements a personalized Evolutionary Algorithm" );
    d.describeInt( "nteamMembers" ).def(2).limits(0,MaxInteger).help("Number of individuals in the team");
    d.describeReal("mutationRate").def(0.2).limits(0,1).help("The initial value of the mutation rate in case of my evolution type");
    d.describeBool("averageFitoverBit").def(true).help("Fitness is mediate over the entire bit strings");
    d.describeBool("stochasticFitness").def(false).help("Fitness is summed or subtracted with a random value to improve randomness within individuals");
    d.describeBool("operatorLesion").def(false).help("Some operator in the boolean circuit give wrong value");
    d.describeReal("lesionRate").def(0.15).limits(0,01).help("the lesion rate of boolean operator");
    d.describeInt( "numBooleanOperator" ).def(25).limits(0,MaxInteger).help("Number of operator composing the logical circuit");
    d.describeInt( "bit_lenght" ).def(4).limits(0,MaxInteger).help("Number of bit as input of the logical circuit");
    d.describeInt( "trials" ).def(1).limits(0,MaxInteger).help("Number of time that the same individuals is tested with fault");
    d.describeBool("worstRedemption").def(false).help("The fitness of the individual afert n trial is mediate with te fitness of the worst during a trial");
    d.describeBool("mutation_type").def(false).help("Choose the type of mution you want, if false normal mutation, if true mutation by point");
    d.describeReal("stoch_range").def(0.15).limits(0,01).help("the stochastic over fitness");
    d.describeBool("lesione_casuale").def(true).help("Broke a fixed number of operator");
    d.describeBool("vettore_unico").def(true).help("Consider only neuron one time also if they appear more in the network");
    d.describeInt( "testGen" ).def(6000).limits(0,MaxInteger).help("Generation to test");
    d.describeInt( "testSeed" ).def(1).limits(0,MaxInteger).help("Seed to test");
    d.describeBool("testNeutrale").def(false).help("Search for neutral neighbours");
    d.describeInt( "numeroVicini" ).def(1).limits(0,MaxInteger).help("number of neighbours to test for retrieve neturality");
    d.describeInt( "alpha" ).def(1).limits(0,MaxInteger).help("costant number to restrain the number of lesion");
    d.describeReal("fitness_constrain").def(0.5).limits(0,01).help("percentage of best fitness that worst trial can have");
    d.describeInt( "peggiori" ).def(50).limits(0,MaxInteger).help("number of worst trial considerate");
    d.describeReal("minimalLesion").def(0.05).limits(0,001).help("percentage of the minimal number of lesion we can apply to the circuit");
    d.describeInt( "cluster" ).def(20).limits(0,MaxInteger).help("number of indidividuals that perform an annealing");
    d.describeReal("jump_probability").def(0.9).limits(0,01).help("the probability of a children to jump into another cluster");
}


void MyEvoProcess::evolveAllReplicas()
{
    //It doesn't matter which option is chosen in evolutionType, this class will always call my evolutionary Algorithm
        if(testNeutrale){
            testGNR();
            //continueEvolution();
        }else{
            evolveGNR();
        }
}

void MyEvoProcess::myprintPop()
{
    for(int i = 0; i < genome.size(); i++) {
        QString output = QString("Fit %1 | ").arg(tfitness[i]);
        for(int l = 0; l < glen; l++) {
            output += QString("%1 ").arg(this->genome[i][l]);
        }
        farsa::Logger::info(output);
    }
}

float *MyEvoProcess::getGenes(int ind)
{
#if defined(__GNUC__) && defined(DEVELOPER_WARNINGS)
    #warning CONTROLLARE INDICE? ALLE VOLTE CRASHA SE NELLA GUI SI SELEZIONA UN INDICE OLTRE IL MASSIMO
#endif
    return this->genome[ind];
}

void MyEvoProcess::randomizePop()
{
    for (int i = 0; i < genome.size(); i++) {
        for(int g = 0; g < glen; g++) {
                genome[i][g] = farsa::globalRNG->getDouble(-8.0,8.0);
        }
    }

}

void MyEvoProcess::copyGenes(int from, int to, int mut)
{
    for(int i = 0; i < glen; i++) {
        if (mut == 0) {
            genome[to][i] = genome[from][i];
        } else {
            if (mutations[i] == 0.5) {	//standard mutation
                genome[to][i] = mutate(genome[from][i], mutationRate);
            } else {				//specific mutation
                genome[to][i] = mutate(genome[from][i], mutations[i]);
            }
        }
    }
}

int MyEvoProcess::mutate(int w, double mut)
{
    int b[8];
    int val;
    int ii;

            val = w;
            for(ii=0;ii < 8;ii++) {
                b[ii] = val % 2;
                val  = val / 2;
            }
            for(ii=0;ii < 8;ii++) {
                //if (mrand(100) < percmut)
                if(drand()<mut) {
                    b[ii] =(b[ii]+1)%2; // con questa modifica il bit switcha //mrand(2);
                }
            }
            w = 0;
            w += b[0] * 1;
            w += b[1] * 2;
            w += b[2] * 4;
            w += b[3] * 8;
            w += b[4] * 16;
            w += b[5] * 32;
            w += b[6] * 64;
            w += b[7] * 128;


    return(w);
}

void MyEvoProcess::myMutate(int from, int to, int mut)
{
    double coin = 0.0;

        for(int i = 0; i < glen; i++) {
            if (mut == 0) {
                genome[to][i] = genome[from][i];
            }else {
                coin = farsa::globalRNG->getDouble(0,1);
                if(coin < mutationRate){
                    int mutType = farsa::globalRNG->getInt(0,1);
                    if(mutType == 0){
                        genome[to][i] = farsa::globalRNG->getDouble(-8.0,8.0);
                    }else{
                        genome[to][i] = farsa::globalRNG->getGaussian(1.0,genome[from][i]);
                        if( genome[to][i] > 8.0){
                            genome[to][i] = 8.0;
                        }
                        if( genome[to][i] < -8.0){
                            genome[to][i] = -8.0;
                        }
                    }
                }else{
                       genome[to][i] = genome[from][i];
                }
            }
        }

}

void MyEvoProcess::myMutateTracked(int from, int to, int mut,int& mutationsAccepted)
{
    double coin = 0.0;

        for(int i = 0; i < glen; i++) {
            if (mut == 0) {
                genome[to][i] = genome[from][i];
            }else {
                coin = farsa::globalRNG->getDouble(0,1);
                if(coin < mutationRate){
                    mutationsAccepted++;
                    int mutType = farsa::globalRNG->getInt(0,1);
                    if(mutType == 0){
                        genome[to][i] = farsa::globalRNG->getDouble(-8.0,8.0);
                    }else{
                        genome[to][i] = farsa::globalRNG->getGaussian(1.0,genome[from][i]);
                        if( genome[to][i] > 8.0){
                            genome[to][i] = 8.0;
                        }
                        if( genome[to][i] < -8.0){
                            genome[to][i] = -8.0;
                        }
                    }
                }else{
                       genome[to][i] = genome[from][i];
                }
            }
        }

}

void MyEvoProcess::mutatebyPoint(int from, int to, int mut)
{
    int coin = 0;
    coin = farsa::globalRNG->getDouble(0,glen-1);


        for(int i = 0; i < glen; i++) {
            if (i == coin) {
                int mutType = farsa::globalRNG->getInt(0,0);
                if(mutType == 0){
                    genome[to][i] =  farsa::globalRNG->getDouble(-8.0,8.0);
                }else{
                    genome[to][i] = farsa::globalRNG->getGaussian(1.0,genome[from][i]);
                    if( genome[to][i] > 8.0){
                        genome[to][i] = 8.0;
                    }
                    if( genome[to][i] < -8.0){
                        genome[to][i] = -8.0;
                    }
                }
            }else {
                  genome[to][i] = genome[from][i];
            }
        }

}


// The following source code (lines 428-1223) has been taken from http://nn.cs.utexas.edu/keyword?neat-c (Stanley and Miikkulainen, 2002)
void MyEvoProcess::CartPole::initializeCartPole(bool randomize, bool velocity){
  maxFitness = 100000;
  ritardo = 0;

  MARKOV=velocity;
  stampOuput = "";

  MIN_INC = 0.001;
  POLE_INC = 0.05;
  MASS_INC = 0.01;

  LENGTH_2 = 0.25;
  MASSPOLE_2 = 0.05;

  // CartPole::reset() which is called here
}

double MyEvoProcess::CartPole::evalNet(farsa::Evonet *evonet, int thresh)
{
  int steps=0;
  double input[NUM_INPUTS];
  double output;
  QVector<QVector<double> > stepMatrix;

  int nmarkovmax;

  double nmarkov_fitness;

  double jiggletotal; //total jiggle in last 100
  int count;  //step counter

  //init(randomize);		// restart at some point


  if (nmarkov_long) nmarkovmax=100000;
  else if (generalization_test) nmarkovmax=1000;
  else nmarkovmax=1000;


  init(thresh);
  //cout<<thresh<<endl<<endl<<endl;

  if (MARKOV) {
    while (steps++ < maxFitness) {


      input[0] = state[0] / 4.8;
      input[1] = state[1] /2;
      input[2] = state[2]  / 0.52;
      input[3] = state[3] /2;
      input[4] = state[4] / 0.52;
      input[5] = state[5] /2;
      input[6] = .5;

      //net->load_sensors(input);

      //Activate the net
      //If it loops, exit returning only fitness of 1 step
      //if (!(net->activate())) return 1.0;

      //output=(*(net->outputs.begin()))->activation;

      performAction(output,steps);

      if (outsideBounds())	// if failure
    break;			// stop it now
    }
    return (double) steps;
  }
  else {  //NON MARKOV CASE

    while (steps++ < nmarkovmax) {
        //cout<<"state true "<<endl;
        //cout<<state[0]<<" "<<state[2]<<" "<<state[4]<<endl;

        QVector<double> tmpState;
        tmpState.append(state[0] / 4.8);
        tmpState.append(state[2]  / 0.52);
        tmpState.append(state[4] / 0.52);
        tmpState.append(.5);

        stepMatrix.append(tmpState);
        /*cout<<" stepMatrix "<<endl;
        for(int i = 0; i< stepMatrix.size();i++){
            for(int j = 0; j< stepMatrix[i].size();j++){
                cout<<stepMatrix[i][j]<<" ";
            }
            cout<<endl;
        }*/


     //Do special parameter summing on last hundred
     //if ((steps==900)&&(!nmarkov_long)) last_hundred=true;

     /*
     input[0] = state[0] / 4.8;
     input[1] = 0.0;
     input[2] = state[2]  / 0.52;
     input[3] = 0.0;
     input[4] = state[4] / 0.52;
     input[5] = 0.0;
     input[6] = .5;
     */

      //cout<<"nmarkov_long: "<<nmarkov_long<<endl;

      //if (nmarkov_long)
     // cout<<"step: "<<steps<<endl;


    if(steps-1<ritardo){
     input[0] = stepMatrix[steps-1][0];
     input[1] = stepMatrix[steps-1][1];
     input[2] = stepMatrix[steps-1][2];
     input[3] = stepMatrix[steps-1][3];
    }else{
        input[0] = stepMatrix[steps-1-ritardo][0];
        input[1] = stepMatrix[steps-1-ritardo][1];
        input[2] = stepMatrix[steps-1-ritardo][2];
        input[3] = stepMatrix[steps-1-ritardo][3];

    }


     //resetta la rete
     //evonet-> resetNet();

     for(int j = 0; j < 4 ; j++){
        // cout<<(float)genome[id][j]/256<<endl;
         evonet->setInput(j,input[j]);
     }

     //evonet->printWeights();
/*     for(int i = 0; i<4;i++){
     cout<< evonet->getInput(i)<<endl;
     }
     for(int i = 0; i< evonet->getNoHiddens() ;i++){
         cout<< evonet->getHidden(i)<<"";
     }
     cout<<"output: "<<evonet->getOutput(0)<<endl;*/


      //cout<<"inputs: "<<input[0]<<" "<<input[1]<<" "<<input[2]<<" "<<input[3]<<endl;

      //Activate the net

      evonet->updateNet();


     /*     for(int i = 0; i< evonet->getNoHiddens() ;i++){
              oFile<< evonet->getHidden(i)<<" ";
          }
          oFile<<endl;*/

      //If it loops, exit returning only fitness of 1 step
      //if (!(net->activate())) return 0.0001;

/*      for(int i = 0; i<4;i++){
      cout<< evonet->getInput(i)<<endl;
      }
      for(int i = 0; i< 3 ;i++){
          cout<< evonet->getHidden(i)<<endl;
      }*/


      output=evonet->getOutput(0);

      //cout<<"output: "<<evonet->getOutput(0)<<endl;

      performAction(output,steps);

      if (outsideBounds())	// if failure
    break;			// stop it now

      if (nmarkov_long&&(outsideBounds()))	// if failure
    break;			// stop it now
    }

   //If we are generalizing we just need to balance it a while
   if (generalization_test){
     return (double) balanced_sum;
   }

   //Sum last 100
   if ((steps>100)&&(!nmarkov_long)) {

     jiggletotal=0;
     //cout<<"step "<<steps-99-2<<" to step "<<steps-2<<endl;
     //Adjust for array bounds and count
     for (count=steps-99-2;count<=steps-2;count++){
       jiggletotal+=jigglestep[count];

     }
   }


   if (!nmarkov_long) {
     if (balanced_sum>100){
       //nmarkov_fitness=((0.1*(((double) balanced_sum)/1000.0))+(0.9*(0.75/(jiggletotal))));
         nmarkov_fitness=(((((double) balanced_sum)/1000.0)));//+(0.1*(std::exp(-jiggletotal/200))));
         //cout<<" markov fitness "<<jiggletotal<<" "<<(0.1*(std::exp(-jiggletotal)))<<endl;
        }else{
            nmarkov_fitness=(1*(((double) balanced_sum)/1000.0));
            //cout<<" markov fitness "<<nmarkov_fitness<<endl;
        }

     //cout<<"Balanced:  "<<balanced_sum<<" jiggle: "<<jiggletotal<<" ***"<<endl;

     //cout<<" markov fitness "<<nmarkov_fitness<<endl;
     return nmarkov_fitness;
   }
   else{

       //cout<<" step fitness "<<steps<<endl;
       return (double) steps;
   }


  }

}

double MyEvoProcess::CartPole::testNet(farsa::Evonet *evonet, int thresh, int toRead)
{
  int steps=0;
  double input[NUM_INPUTS];
  double output;
  QVector<QVector<double> > stepMatrix;

  int nmarkovmax;

  double nmarkov_fitness;

  double jiggletotal; //total jiggle in last 100
  int count;  //step counter

  //init(randomize);		// restart at some point


  if (nmarkov_long) nmarkovmax=100000;
  else if (generalization_test) nmarkovmax=1000;
  else nmarkovmax=1000;

  //char name[512];
  //sprintf(name, "hiddenActivityS%d",toRead );
  //ofstream oFile(name,ofstream::app);


  init(thresh);
  //cout<<thresh<<endl<<endl<<endl;

  if (MARKOV) {
    while (steps++ < maxFitness) {


      input[0] = state[0] / 4.8;
      input[1] = state[1] /2;
      input[2] = state[2]  / 0.52;
      input[3] = state[3] /2;
      input[4] = state[4] / 0.52;
      input[5] = state[5] /2;
      input[6] = .5;

      //net->load_sensors(input);

      //Activate the net
      //If it loops, exit returning only fitness of 1 step
      //if (!(net->activate())) return 1.0;

      //output=(*(net->outputs.begin()))->activation;

      performAction(output,steps);

      if (outsideBounds())	// if failure
    break;			// stop it now
    }
    return (double) steps;
  }
  else {  //NON MARKOV CASE

    while (steps++ < nmarkovmax) {


     //Do special parameter summing on last hundred
     //if ((steps==900)&&(!nmarkov_long)) last_hundred=true;

     /*
     input[0] = state[0] / 4.8;
     input[1] = 0.0;
     input[2] = state[2]  / 0.52;
     input[3] = 0.0;
     input[4] = state[4] / 0.52;
     input[5] = 0.0;
     input[6] = .5;
     */

      //cout<<"nmarkov_long: "<<nmarkov_long<<endl;

      //if (nmarkov_long)
    //  cout<<"step: "<<steps<<endl;

        QVector<double> tmpState;
        tmpState.append(state[0] / 4.8);
        tmpState.append(state[2]  / 0.52);
        tmpState.append(state[4] / 0.52);
        tmpState.append(.5);

        stepMatrix.append(tmpState);
        /*cout<<" stepMatrix "<<endl;
        for(int i = 0; i< stepMatrix.size();i++){
            for(int j = 0; j< stepMatrix[i].size();j++){
                cout<<stepMatrix[i][j]<<" ";
            }
            cout<<endl;
        }*/


     // cout<<"step: "<<steps<<endl;


    if(steps-1<ritardo){
     input[0] = stepMatrix[steps-1][0];
     input[1] = stepMatrix[steps-1][1];
     input[2] = stepMatrix[steps-1][2];
     input[3] = stepMatrix[steps-1][3];
    }else{
        input[0] = stepMatrix[steps-1-ritardo][0];
        input[1] = stepMatrix[steps-1-ritardo][1];
        input[2] = stepMatrix[steps-1-ritardo][2];
        input[3] = stepMatrix[steps-1-ritardo][3];

    }

     //resetta la rete
     //evonet-> resetNet();

     for(int j = 0; j < 4 ; j++){
        // cout<<(float)genome[id][j]/256<<endl;
         evonet->setInput(j,input[j]);
     }

     //evonet->printWeights();
/*     for(int i = 0; i<4;i++){
     cout<< evonet->getInput(i)<<endl;
     }
     for(int i = 0; i< evonet->getNoHiddens() ;i++){
         cout<< evonet->getHidden(i)<<"";
     }
     cout<<"output: "<<evonet->getOutput(0)<<endl;*/


     // cout<<"inputs: "<<input[0]<<" "<<input[1]<<" "<<input[2]<<" "<<input[3]<<endl;

      //Activate the net

      evonet->updateNet();

      /*if(testCart){
          for(int i = 0; i< evonet->getNoHiddens() ;i++){
              oFile<< evonet->getHidden(i)<<" ";
          }
          oFile<<endl;
      }*/
      //If it loops, exit returning only fitness of 1 step
      //if (!(net->activate())) return 0.0001;

/*      for(int i = 0; i<4;i++){
      cout<< evonet->getInput(i)<<endl;
      }
      for(int i = 0; i< 3 ;i++){
          cout<< evonet->getHidden(i)<<endl;
      }*/


      output=evonet->getOutput(0);

      //cout<<"output: "<<evonet->getOutput(0)<<endl;

      performAction(output,steps);

      if (outsideBounds())	// if failure
    break;			// stop it now

      if (nmarkov_long&&(outsideBounds()))	// if failure
    break;			// stop it now
    }

   //If we are generalizing we just need to balance it a while
   if (generalization_test){
     return (double) balanced_sum;
   }

   if(steps > 999)
    return 1;
   else
       return 0;

   //Sum last 100
   if ((steps>100)&&(!nmarkov_long)) {

     jiggletotal=0;
     //cout<<"step "<<steps-99-2<<" to step "<<steps-2<<endl;
     //Adjust for array bounds and count
     for (count=steps-99-2;count<=steps-2;count++)
       jiggletotal+=jigglestep[count];
   }

   if (!nmarkov_long) {
     if (balanced_sum>100){
       nmarkov_fitness=((0.1*(((double) balanced_sum)/1000.0))+(0.9*(0.75/(jiggletotal))));
     //cout<<" markov fitness "<<nmarkov_fitness<<endl;
        }else{
            nmarkov_fitness=(0.1*(((double) balanced_sum)/1000.0));
            //cout<<" markov fitness "<<nmarkov_fitness<<endl;
        }

     //cout<<"Balanced:  "<<balanced_sum<<" jiggle: "<<jiggletotal<<" ***"<<endl;

     //cout<<" markov fitness "<<nmarkov_fitness<<endl;
     //return nmarkov_fitness;
   }
   else{

       //cout<<" step fitness "<<steps<<endl;
       //return (double) steps;
   }


  }

}

void MyEvoProcess::CartPole::init(int type)
{
  static int first_time = 1;

  if (!MARKOV) {
    //Clear all fitness records
    cartpos_sum=0.0;
    cartv_sum=0.0;
    polepos_sum=0.0;
    polev_sum=0.0;
  }

  balanced_sum=0; //Always count # balanced

  last_hundred=false;

  /*if (randomize) {
    state[0] = (lrand48()%4800)/1000.0 - 2.4;
    state[1] = (lrand48()%2000)/1000.0 - 1;
    state[2] = (lrand48()%400)/1000.0 - 0.2;
    state[3] = (lrand48()%400)/1000.0 - 0.2;
    state[4] = (lrand48()%3000)/1000.0 - 1.5;
    state[5] = (lrand48()%3000)/1000.0 - 1.5;
  }
  else {*/


  if (!generalization_test) {
      if(type==0){
          state[0] = -1.944;
          state[1] = 0;
          state[2] = 0;
          state[3] = 0;
          state[4] = 0;
          state[5] = 0;
      }
      if(type ==1){
          state[0] = 1.944;
          state[1] = 0;
          state[2] = 0;
          state[3] = 0;
          state[4] = 0;
          state[5] = 0;
      }
      if(type ==2){
          state[0] = 0;
          state[1] = -1.215;
          state[2] = 0;
          state[3] = 0;
          state[4] = 0;
          state[5] = 0;
      }
      if(type ==3){
          state[0] = 0;
          state[1] = 1.215;
          state[2] = 0;
          state[3] = 0;
          state[4] = 0;
          state[5] = 0;
      }
      if(type ==4){
          state[0] = 0;
          state[1] = 0;
          state[2] = -0.10472;
          state[3] = 0;
          state[4] = 0;
          state[5] = 0;
      }
      if(type == 5){
          state[0] = 0;
          state[1] = 0;
          state[2] = 0.10472;
          state[3] = 0;
          state[4] = 0;
          state[5] = 0;
      }
      if(type == 6){
          state[0] = 0;
          state[1] = 0;
          state[2] = 0;
          state[3] = -0.135088;
          state[4] = 0;
          state[5] = 0;
      }
      if(type == 7){
          state[0] = 0;
          state[1] = 0;
          state[2] = 0;
          state[3] = 0.135088;
          state[4] = 0;
          state[5] = 0;
      }
      if(type == 8){
      state[0] = farsa::globalRNG->getDouble(-1.944,1.944);
      state[1] = farsa::globalRNG->getDouble(-1.215,1.215);
      state[2] = farsa::globalRNG->getDouble(-0.10472,0.10472); // one_degree;
      state[4] = farsa::globalRNG->getDouble(-0.10472,0.10472); // one_degree;
      state[3] = farsa::globalRNG->getDouble(-0.135088,0.135088);
      state[5] = farsa::globalRNG->getDouble(-0.135088,0.135088);
      //cout<<"[ x: "<<state[0]<<" xv: "<<state[1]<<" t1: "<<state[2]<<" t1v: "<<state[3]<<" t2:"<<state[4]<<" t2v: "<<state[5]<<endl;
      }
  }
  else {
    state[4] = state[5] = 0;
  }

    //}
  if(first_time){
    cout<<"Initial Long pole angle = %f\n"<<state[2]<<endl;;
    cout<<"Initial Short pole length = %f\n"<<LENGTH_2<<endl;
    first_time = 0;
  }
}

void MyEvoProcess::CartPole::performAction(double output, int stepnum)
{

  int i;
  double  dydx[6];

  const bool RK4=true; //Set to Runge-Kutta 4th order integration method
  const double EULER_TAU= TAU/4;

    if(testCart)
        stampOuput += QString("%1 %2 %3 \n").arg(state[0]).arg(state[2]).arg(state[4]);

    //cout<<state[0]<<" "<<state[2]<<" "<<state[4]<<endl;


  /*random start state for long pole*/
  /*state[2]= drand48();   */

  /*--- Apply action to the simulated cart-pole ---*/

  if(RK4){
    for(i=0;i<2;++i){
      dydx[0] = state[1];
      dydx[2] = state[3];
      dydx[4] = state[5];
      step(output,state,dydx);
      rk4(output,state,dydx,state);
    }
  }
  else{
    for(i=0;i<8;++i){
      step(output,state,dydx);
      state[0] += EULER_TAU * dydx[0];
      state[1] += EULER_TAU * dydx[1];
      state[2] += EULER_TAU * dydx[2];
      state[3] += EULER_TAU * dydx[3];
      state[4] += EULER_TAU * dydx[4];
      state[5] += EULER_TAU * dydx[5];
    }
  }

  //Record this state
  cartpos_sum+=fabs(state[0]);
  cartv_sum+=fabs(state[1]);
  polepos_sum+=fabs(state[2]);
  polev_sum+=fabs(state[3]);
  if (stepnum<=1000)
    jigglestep[stepnum-1]=fabs(state[0])+fabs(state[1])+fabs(state[2])+fabs(state[3]);

  if (false) {
    //cout<<"[ x: "<<state[0]<<" xv: "<<state[1]<<" t1: "<<state[2]<<" t1v: "<<state[3]<<" t2:"<<state[4]<<" t2v: "<<state[5]<<" ] "<<
    //cartpos_sum+cartv_sum+polepos_sum+polepos_sum+polev_sum<<endl;
    if (!(outsideBounds())) {
      if (balanced_sum<1000) {
    cout<<".";
    ++balanced_sum;
      }
    }
    else {
      if (balanced_sum==1000)
    balanced_sum=1000;
      else balanced_sum=0;
    }
  }
  else if (!(outsideBounds()))
    ++balanced_sum;

}

void MyEvoProcess::CartPole::step(double action, double *st, double *derivs)
{
    double force,costheta_1,costheta_2,sintheta_1,sintheta_2,
          gsintheta_1,gsintheta_2,temp_1,temp_2,ml_1,ml_2,fi_1,fi_2,mi_1,mi_2;

    force =  (action - 0.5) * FORCE_MAG * 2;
    costheta_1 = cos(st[2]);
    sintheta_1 = sin(st[2]);
    gsintheta_1 = GRAVITY * sintheta_1;
    costheta_2 = cos(st[4]);
    sintheta_2 = sin(st[4]);
    gsintheta_2 = GRAVITY * sintheta_2;

    ml_1 = LENGTH_1 * MASSPOLE_1;
    ml_2 = LENGTH_2 * MASSPOLE_2;
    temp_1 = MUP * st[3] / ml_1;
    temp_2 = MUP * st[5] / ml_2;
    fi_1 = (ml_1 * st[3] * st[3] * sintheta_1) +
           (0.75 * MASSPOLE_1 * costheta_1 * (temp_1 + gsintheta_1));
    fi_2 = (ml_2 * st[5] * st[5] * sintheta_2) +
           (0.75 * MASSPOLE_2 * costheta_2 * (temp_2 + gsintheta_2));
    mi_1 = MASSPOLE_1 * (1 - (0.75 * costheta_1 * costheta_1));
    mi_2 = MASSPOLE_2 * (1 - (0.75 * costheta_2 * costheta_2));

    derivs[1] = (force + fi_1 + fi_2)
                 / (mi_1 + mi_2 + MASSCART);

    derivs[3] = -0.75 * (derivs[1] * costheta_1 + gsintheta_1 + temp_1)
                 / LENGTH_1;
    derivs[5] = -0.75 * (derivs[1] * costheta_2 + gsintheta_2 + temp_2)
                  / LENGTH_2;

}

void MyEvoProcess::CartPole::rk4(double f, double y[], double dydx[], double yout[])
{

    int i;

    double hh,h6,dym[6],dyt[6],yt[6];


    hh=TAU*0.5;
    h6=TAU/6.0;
    for (i=0;i<=5;i++) yt[i]=y[i]+hh*dydx[i];
    step(f,yt,dyt);
    dyt[0] = yt[1];
    dyt[2] = yt[3];
    dyt[4] = yt[5];
    for (i=0;i<=5;i++) yt[i]=y[i]+hh*dyt[i];
    step(f,yt,dym);
    dym[0] = yt[1];
    dym[2] = yt[3];
    dym[4] = yt[5];
    for (i=0;i<=5;i++) {
        yt[i]=y[i]+TAU*dym[i];
        dym[i] += dyt[i];
    }
    step(f,yt,dyt);
    dyt[0] = yt[1];
    dyt[2] = yt[3];
    dyt[4] = yt[5];
    for (i=0;i<=5;i++)
        yout[i]=y[i]+h6*(dydx[i]+dyt[i]+2.0*dym[i]);
}

bool MyEvoProcess::CartPole::outsideBounds()
{
  const double failureAngle = thirty_six_degrees;

  return
    state[0] < -2.4              ||
    state[0] > 2.4               ||
    state[2] < -failureAngle     ||
    state[2] > failureAngle      ||
    state[4] < -failureAngle     ||
    state[4] > failureAngle;
}

void MyEvoProcess::CartPole::nextTask()
{

   LENGTH_2 += POLE_INC;   /* LENGTH_2 * INCREASE;   */
   MASSPOLE_2 += MASS_INC; /* MASSPOLE_2 * INCREASE; */
   //  ++new_task;
   cout<<"#Pole Length %2.4f\n"<<LENGTH_2<<endl;
}

void MyEvoProcess::CartPole::simplifyTask()
{
  if(POLE_INC > MIN_INC) {
    POLE_INC = POLE_INC/2;
    MASS_INC = MASS_INC/2;
    LENGTH_2 -= POLE_INC;
    MASSPOLE_2 -= MASS_INC;
    cout<<"#SIMPLIFY\n"<<endl;
    cout<<"#Pole Length %2.4f\n"<<LENGTH_2;
  }
  else
    {
      cout<<"#NO TASK CHANGE\n"<<endl;
    }
}

int MyEvoProcess::testTheCart(MyEvoProcess::CartPole theCart, farsa::Evonet *evonet, int id){

    //Now check to make sure the champ can do 100,000
    //cout<<" in the test "<<endl;
    double fit = 0.0;
    theCart.nmarkov_long=true;
    theCart.generalization_test=false;
    evonet->resetNet();
    evonet->setParameters(getGenes(id));

    //calcola la fitness della rete
    fit = theCart.evalNet(evonet,0);

    //cout<<" fitness test "<<fit<<endl;

    //if (fit >= 100000) {
      cout<<"The champ passed the 100,000 test!"<<endl;

      theCart.nmarkov_long=false;

      double statevals[5]={0.05, 0.25, 0.5, 0.75, 0.95};

      int s0c,s1c,s2c,s3c;

      int score = 0;
      for (s0c=0;s0c<=4;++s0c)
    for (s1c=0;s1c<=4;++s1c)
      for (s2c=0;s2c<=4;++s2c)
        for (s3c=0;s3c<=4;++s3c) {
          theCart.state[0] = statevals[s0c] * 4.32 - 2.16;
          theCart.state[1] = statevals[s1c] * 2.70 - 1.35;
          theCart.state[2] = statevals[s2c] * 0.12566304 - 0.06283152;
          /* 0.06283152 =  3.6 degrees */
          theCart.state[3] = statevals[s3c] * 0.30019504 - 0.15009752;
          /* 00.15009752 =  8.6 degrees */
          theCart.state[4]=0.0;
          theCart.state[5]=0.0;

          //cout<<"On combo "<<theCart.state[0]<<" "<<theCart.state[1]<<" "<<theCart.state[2]<<" "<<theCart.state[3]<<endl;
          theCart.generalization_test=true;
          fit = 0.0;

          evonet->resetNet();
          evonet->setParameters(getGenes(id));

          //calcola la fitness della rete
          fit = theCart.evalNet(evonet,1);

          if (fit >= 999) {
       // cout<<"----------------------------The champ passed its "<<score<<"th test"<<endl;
        score++;
          }

        }

/*      if (score>=200) {
    cout<<"The champ wins!!! (generalization = "<<score<<" )"<<endl;
    return true;
      }
      else {
    cout<<"The champ couldn't generalize"<<endl;
    return false;
      }*/
    //}
/*    else {
      cout<<"The champ failed the 100,000 test "<<fit<<endl;
      return false;
    }*/

    theCart.nmarkov_long=false;
    theCart.generalization_test=false;
    return score;
}

void MyEvoProcess::disableConnection(int valore,int ind, int disableThis){

    genome[ind][disableThis]=valore;

}

double MyEvoProcess::entropy(QVector<int> activeNeuron)
{
   /* for(int i = 0; i< activeNeuron.size();i++){
        cout<<activeNeuron[i]<<" ";
        }
    cout<<endl;*/

    QVector< QVector <int> > entropyStore;

    double maxProbability = pow(5,3);
    int k = 0;
    while(k<trials-2){
        QVector<int> tmp;
        for(int i = k; i<3+k; i++){
            tmp.append(activeNeuron[i]);
        }
        entropyStore.append(tmp);
        k=k+1;
    }

     //inizializza la matrice per calcolare l'entropia
    double state[5][5][5];
    for(int i=0; i<5; i++){
        for(int j=0;j<5;j++){
            for(int h=0;h<5;h++){
                state[i][j][h] = 0;
            }
        }
    }

    /*for(int i = 0; i < entropyStore.size();i++){
        for(int j = 0; j < entropyStore[i].size();j++){
            cout<<entropyStore[i][j]<<" ";
        }
        cout<<endl;
    }*/


    //incrementa lo stato relativo alle triplette attivate
    for(int i = 0; i < entropyStore.size();i++){
            state[entropyStore[i][0]][entropyStore[i][1]][entropyStore[i][2]]++;

    }
    //calcola l'entropia totale della rete
    double entropy = 0;
    for(int i=0; i<5; i++){
        for(int j=0;j<5;j++){
            for(int h=0;h<5;h++){
                if(state[i][j][h] == 0){
                    entropy += 0;
                }else{
                    //cout<<(state[i][j][h]/(trials-2))<<endl;
                   // cout<<log2(state[i][j][h]/(trials-2))<<endl;
                    entropy +=  -(state[i][j][h]/(trials-2)) * log2(state[i][j][h]/(trials-2));
                }

            }
        }
    }
/*
    int conta[10];
    for(int i = 0; i< entropyStore.size();i++){
        conta[i] = 0;
        for(int j = 0; j< entropyStore.size();j++){
            if(entropyStore[i] == entropyStore[j]){
                conta[i]++;
            }
        }
    }
    for(int i = 0; i< 10;i++){
    cout<<conta[i]<<endl;
    }*/
    return entropy;
}

void MyEvoProcess::mysaveBestInd()

{
    FILE *fp;
    char filename[64];
    sprintf(filename, "BS%d.gen", currentSeed);

    if ((fp = fopen(filename, "w+")) == NULL)

    {

    farsa::Logger::error(QString("Cannot open file %1").arg(filename));

    }

    else {

    int bi;
    double bn;
    double ffit;

    bn = -999999.0;// it was 0 possible source of bug in case of negative fitness

    bi = -1;

//finding the best simply the best, one individual

    for(int i = 0; i < popSize; i++)
    {
    ffit = tfitness[i] / ntfitness[i];
            if(ffit > bn)
            {
            bn = ffit;
            bi = i;
            }
    }

    //now saving

/*    m_bestGenBuf += QString("**NET : s%1_%2.wts\n").arg(cgen).arg(bi);
    m_bestGenBuf += "DYNAMICAL NN\n";

    for (int j = 0; j < glen; j++) {
        m_bestGenBuf += QString("%1\n").arg(genome[bi][j]);
    }

    m_bestGenBuf += "END\n";

    // Save the best fitness

    m_bestFitBuf += QString("%1\n").arg(bn);*/

    fprintf(fp, "**NET : %d_%d_%d.wts\n", cgen, 0, bi);

    fprintf(fp, "DYNAMICAL NN\n");

    for (int j = 0; j < glen; j++) {
    //cout<<genome[bi][j]<<endl;
    fprintf(fp, "%f\n", genome[bi][j]);

    }

    fprintf(fp, "END\n");
    }

}

void MyEvoProcess::saveGen(FILE *fp, int ind)

{

    int j;

    fprintf(fp, "DYNAMICAL NN\n");

    for (j = 0; j < glen; j++)

    {

    fprintf(fp, "%f\n", genome[ind][j]);

    }

    fprintf(fp, "END\n");

}

void MyEvoProcess::saveAllGen()

{

FILE *fp;

char filename[64];

int i;

sprintf(filename, "G%dS%d.gen", cgen, currentSeed);

if ((fp = fopen(filename, "w+")) == NULL)

{

farsa::Logger::error(QString("Cannot open file %1").arg(filename));

}

else {

//we save

for(i = 0; i < popSize; i++)

{

fprintf(fp, "**NET : %d_%d_%d.wts\n", cgen, 0, i);

saveGen(fp, i);

}

fclose( fp );

}

}

void MyEvoProcess::saveRandomGen(){

    FILE *fp;
    char filename[64];

    sprintf(filename,"RandomGenS%d.gen",currentSeed);

    fp =fopen(filename,"a");
    for(int i = 0; i < popSize; i++){
        for (int j = 0; j < glen; j++){
            fprintf(fp, "%f\n", genome[i][j]);
        }
    }
    fprintf(fp,"END\n");
}

void MyEvoProcess::saveEvolvedGen(){

    FILE *fp;
    char filename[64];

    sprintf(filename,"EvolvedGenS%d.gen",currentSeed);

    fp =fopen(filename,"a");
    for(int i = 0; i < popSize; i++){
        for (int j = 0; j < glen; j++){
            fprintf(fp, "%f\n", genome[i][j]);
        }
    }
    fprintf(fp,"END\n");
}

void MyEvoProcess::saveFStat()

{

m_statBuf += QString("%1 %2 %3 \n").arg(fmax).arg(faverage).arg(fmin);

}

void MyEvoProcess::mysaveCounter(float counter,float counter_all){

  m_counter += QString("%1 %2 \n").arg(counter).arg(counter_all);

}

/*void MyEvoProcess::mysaveCounter(float counter){
FILE *fp;
char sbuffer[128];
sprintf(sbuffer,"LogicCounterS%d.fit",currentSeed);

    fp=fopen(sbuffer , "a");


if (fp != NULL) {
    fprintf(fp,"%.3f %.3d \n",counter,cgen);
    fclose(fp);
} else
    farsa::Logger::error("unable to save statistics on a file");

}*/

void MyEvoProcess::saveFitness(vector<double> fitness){
    FILE *fp;
    char sbuffer[128];
    if(operatorLesion)
    sprintf(sbuffer,"FitnessNoFaultS%d.fit",currentSeed);
    else
    sprintf(sbuffer,"FitnessSIFaultS%d.fit",currentSeed);

    /*if (cgen == nogenerations)
    fp=fopen(sbuffer , "w");
    else*/
    fp=fopen(sbuffer , "a");

    if (fp != NULL) {
       for(int i = 0; i<fitness.size(); i++){
        fprintf(fp,"%.3f %.3d \n",fitness[i],i);
       }
       fprintf(fp,"EndTestSeedS%d \n",currentSeed);
        fclose(fp);
    } else
        farsa::Logger::error("unable to save statistics on a file");

}

void MyEvoProcess::stampPath(QVector < QVector<int> > counter,QVector < QVector<int> > type){
    FILE *fp;
    char sbuffer[128];
    sprintf(sbuffer,"PathOutputS%d.fit",currentSeed);

    fp=fopen(sbuffer , "w");

    for(int i = 0; i < type.size();i++){
    for(int j = 0; j < type[i].size();j++){
        switch(type[i][j]){
            case 0:
                fprintf(fp,"%.d and ",counter[i][j]);
                break;
            case 1:
                fprintf(fp,"%.d or ",counter[i][j]);
                break;
            case 4:
                fprintf(fp,"%.d xor ",counter[i][j]);
                break;
            case 2:
                fprintf(fp,"%.d nand ",counter[i][j]);
                break;
            case 3:
                fprintf(fp,"%.d nor ",counter[i][j]);
                break;
        }
    }
        fprintf(fp,"\n");
    }
    fclose(fp);
}

void MyEvoProcess::stampPhenotype(QString m_neutral,QString m_phenotype){

    /*QString m_phenotype = " ";
    QString m_neutral = " ";
    QString m_phenotype_size = " ";


    for(int i = 0; i < phenotype.size();i++){
        for(int j = 0; j < phenotype[i].size();j++){
                m_phenotype += QString("%1 ").arg(phenotype[i][j]);
        }
                m_phenotype += QString("\n");
    }
    m_neutral = QString("%1 %2 \n").arg(nNeutral).arg(phenotype.size());
*/
   // m_phenotype_size = QString("%1").arg(phenotype.size());


    // save counter
    const QString countFilename = QString("Phenotype.fit");

    QFile countFile(countFilename);

    if (!countFile.open(QIODevice::WriteOnly | QIODevice::Append | QIODevice::Truncate)) {

    farsa::Logger::warning("Cannot save stats into " + countFilename);

    } else {

    QTextStream s(&countFile);

    //s << m_phenotype;
    s << m_neutral;}
    //s << m_phenotype_size;
}

void MyEvoProcess::stampAdaptive(QString m_neutral,QString m_phenotype){

    /*QString m_phenotype = " ";
    QString m_neutral = " ";
    QString m_phenotype_size = " ";


    for(int i = 0; i < phenotype.size();i++){
        for(int j = 0; j < phenotype[i].size();j++){
                m_phenotype += QString("%1 ").arg(phenotype[i][j]);
        }
                m_phenotype += QString("\n");
    }
    m_neutral = QString("%1 %2 \n").arg(nNeutral).arg(phenotype.size());
*/
   // m_phenotype_size = QString("%1").arg(phenotype.size());


    // save counter
    const QString countFilename = QString("Adaptive.fit");

    QFile countFile(countFilename);

    if (!countFile.open(QIODevice::WriteOnly | QIODevice::Append | QIODevice::Truncate)) {

    farsa::Logger::warning("Cannot save stats into " + countFilename);

    } else {

    QTextStream s(&countFile);

    //s << m_phenotype;
    s << m_neutral;}
    //s << m_phenotype_size;
}

void MyEvoProcess::stampFault(QVector < QVector<double> > fault){
    FILE *fp;
    char sbuffer[128];
    sprintf(sbuffer,"FaultFitness.fit");

    fp=fopen(sbuffer , "a");

    for(int i = 0; i < fault.size();i++){
    for(int j = 0; j < fault[i].size();j++){
            fprintf(fp," %f ",fault[i][j]);
    }
        fprintf(fp,"\n");
    }
    fclose(fp);
}


void MyEvoProcess::mysaveFStat()
{
    FILE *fp;
    char sbuffer[128];
    sprintf(sbuffer,"statS%d.fit",currentSeed);
        if (cgen == 0)
        fp=fopen(sbuffer , "w");
    else
        fp=fopen(sbuffer , "a");

    if (fp != NULL) {
        fprintf(fp,"%.3f %.3f %.3f\n",fmax,faverage,fmin);
        fclose(fp);
    } else
        farsa::Logger::error("unable to save statistics on a file");
}

void MyEvoProcess::myloadgenotype(FILE *fp, int ind)
{
    int j;
    float v;

    fscanf(fp, "DYNAMICAL NN\n");
    for (j=0; j <this->glen; j++) {
        fscanf(fp,"%f\n",&v);//this->genome[ind][j]);
        this->genome[ind][j]=v;
    }
    fscanf(fp, "END\n");
}

int MyEvoProcess::myloadallg(int gen, const char *filew)
{
    FILE *fp;
    char filename[512];//[64];
    char message[512];//[128];
    char flag[512];//[64];

    if (gen >= 0) {
        sprintf(filename, "G%dS%d.gen", gen, seed);
    } else {
        sprintf(filename, "%s", filew);//in case of B%P$S.gen
    }

    if ((fp = fopen(filename, "r")) != NULL) {
        genome.clear();
        while (true) {
            flag[0] = '\0'; //sprintf(flag,""); //flag = NULL;
            fscanf(fp, "%s : %s\n", flag, message);
            if (strcmp(flag, "**NET") == 0) {
                myloadgenotype(fp, genome.addOne());
            } else {
                break;
            }
        }
        farsa::Logger::info(QString("Loaded ind: %1").arg(genome.size()));
        fclose(fp);
    } else {
        farsa::Logger::error(QString("File %1 could not be opened").arg(filename));
    }

    loadedIndividuals = genome.size();

    return genome.size();
}
/*
void MyEvoProcess::evolve()
{
    farsa::Logger::warning("Evolving SteadyState from OUR CLASS");


//-------------FROM HERE WE JUST COPIED THE CODE OF STEADYSTATE algorithm-----------------
//This secction should be substituted by your own algorithm-------------------------------


        int rp; //replication
        int gn; //generation
        int id; //individuals
        double fit;
        double minfit=9999;
        int    minid=-1;
        double mfit;
        float  final_mrate;
        int startGeneration=0;
        char statfile[128];
        char genFile[128];
        char filename[65];
        QVector< int > subsVec;
        double currentRetentionRate;

        subsVec.resize(popSize);
        // Resizing genome
        genome.resize(popSize * 2);

        final_mrate = mutation;
        farsa::Logger::info("EVOLUTION: MY steady state");
        farsa::Logger::info("Number of replications: " + QString::number(nreplications));

        // Creating evaluator objects in case of a multithread simulation. Also setting the actual number of threads used
        QVector<EvaluatorThreadForEvoga*> evaluators(popSize, NULL);
        if (numThreads > 1) {
            for (int i = 0; i < evaluators.size(); i++) {
                farsa::EvoRobotExperiment* newExp = savedConfigurationParameters.getObjectFromGroup<farsa::EvoRobotExperiment>(savedExperimentPrefix, false);
                newExp->setEvoga(this);
                evaluators[i] = new EvaluatorThreadForEvoga(this, newExp);
            }
            QThreadPool::globalInstance()->setMaxThreadCount(numThreads);
        }
        int** bit_strings;
        // generate a matrix of all possible combination of a given length bit strings
        int bit_size = pow(2,bit_lenght);
        bit_strings = generateBitstrings(bit_lenght);
        for(rp=0;rp<nreplications;rp++) {	// replications
            startGeneration = 0;
            limitationFactor = 1.0;
            mutation=initial_mutation; // initially mutation (default 50%)
            //setSeed(getSeed());
            setSeed(getStartingSeed()+rp);
            farsa::Logger::info(QString("Replication %1, seed: %2").arg(rp+1).arg(getStartingSeed()+rp));
            resetGenerationCounter();
            //randomizePop();
            inizialize(genome.size());
            // --- section runnable only if there is an Evonet object
            /*if ( hasResource( "evonet" ) ) {
                getPheParametersAndMutationsFromEvonet();
            }*/
            // Set fbest to a very low value
      /*      this->fbest = -99999.0;

            emit startingReplication( rp );

            // Resetting seed in experiments
            exp->newGASeed(getCurrentSeed());
            if (numThreads > 1) {
                for (int i = 0; i < evaluators.size(); i++) {
                    evaluators[i]->getExperiment()->newGASeed(getCurrentSeed());
                }
            }
            QTime evotimer;
            evotimer.start();
            for (int i=0;i<popSize+1;i++) {
                tfitness[i]=0.0;
                ntfitness[i]=0.0;
            }
            //code to recovery a previous evolution: Experimental
            /*sprintf(statfile,"statS%d.fit", getStartingSeed()+rp);
            //now check if the file exists
            farsa::DataChunk statTest(QString("stattest"),Qt::blue,2000,false);
            if (statTest.loadRawData(QString(statfile),0)) {
                startGeneration=statTest.getIndex();
                sprintf(genFile,"G%dS%d.gen",startGeneration,getStartingSeed()+rp);
                farsa::Logger::info("Recovering from startGeneration: " + QString::number(startGeneration));
                farsa::Logger::info(QString("Loading file: ") + genFile);
                loadallg(-1,genFile);
                cgen=startGeneration;
                mutation=mutation-startGeneration*mutationdecay;
                if (mutation<final_mrate) mutation=final_mrate;
                // Resizing genome the loading process changed the genome size = popSize
                genome.resize(popSize * 2);
                emit recoveredInterruptedEvolution( QString(statfile) );
            } //end evolution recovery code*/
      /*      m_statBuf = "";
            m_bestGenBuf = "";
            m_counter = "";
            m_numberLesion="";
            lesionRate = 0.3;
            //inizializza il numero di peggiori da prendere nel vettore delle trial

            for(gn=startGeneration;gn<nogenerations;gn++) {	// generations

                evotimer.restart();
                currentRetentionRate = 0.0;
                farsa::Logger::info(" Generation " + QString::number(gn+1));
                // Here we do this to avoid too many complications: if we have to run no threads, we use the old
                // code, otherwise we go for the multithread code below
                if (numThreads <= 1) {
                    //cout<<" popolazione iniziale "<<endl;
                    //myprintPop();
                    if(averagerFitoverBit){
                        for (int i=0;i<popSize*2;i++) {
                            tfitness[i]=0.0;
                            ntfitness[i]=0.0;
                        }
                    }
                    exp->initGeneration(gn);
                    if ( commitStep() ) { return; }
                    // Not running with multiple threads, using the old code

                    for(id=0;id<popSize;id++) {	// calculate directly the children from a given popolation
                        fit=0.0;
                        //cout<<"genoma da mutare "<<id<<endl;
                        if(mutation_type){
                            mutatebypoint(id, popSize+id);//generate a variotion over only one gene
                        }else{
                            mymutate(id, popSize+id,1);} //generate a variation by duplicating and mutating
                    }
                    saveAllGen();
                    //cout<< "genoma mutato "<<endl;
                    //myprintPop();
                    double fit_percent = 0;
                    for(id=0;id<popSize;id++) {	//individuals
                        //cout<<" nuovo individuo "<<endl;

                        //testa l'individuo senza fault
                        //calcola la fitness senza nessuna lesione
                        operatorLesion = false;
                        double fit_tmp = 0;
                        double fit_tmp_son = 0;
                        QVector <double> fit_tmp_trial_father;
                        QVector <double> fit_tmp_trial_children;

                        for(int i = 0; i < bit_size; i++){// evaluate a genotype over all possible bit strings
                         //cout<<"nuova stringa "<<endl;
                        QVector <int> path;
                        fit=0.0;
                        fit = evaluateparity(genome[id],bit_strings[i],path);
                        fit_tmp += fit;
                            //cout<<"fitness padre "<<tfitness[id]<<" n di fitness "<<ntfitness[id]<<endl;
                        if (isStopped()) { // stop evolution
                            return;
                        }
                        path.clear();
                        //evaluate of children
                        //cout<<"fitness figlio "<<endl;
                        fit = evaluateparity(genome[popSize+id],bit_strings[i],path);
                        fit_tmp_son += fit;
                        //cout<<"fitness figlio "<<fit_tmp_son<<endl;

                        if (isStopped()) { // stop evolution
                            return;
                        }
                      }//end for over bit strings,

                        fit_tmp_trial_father.append(((fit_tmp/bit_size)-0.5)*2);
                        fit_tmp_trial_children.append(((fit_tmp_son/bit_size)-0.5)*2);

                        //parte relativa alla valutazione del fault-tolerance

                          operatorLesion = true;
                       for(int j = 0; j< trials; j++){// repeat evaluation to take measure of fault tolerance
                           QVector<int> lesioni;
                           lesionator(lesioni);
                           double fit_tmp = 0;
                           double fit_tmp_son = 0;
                        for(int i = 0; i < bit_size; i++){// evaluate a genotype over all possible bit strings
                         //cout<<"nuova stringa "<<endl;
                        fit=0.0;
                        fit = evaluateparity(genome[id],bit_strings[i],lesioni);

                        fit_tmp += fit;

                            //cout<<"fitness padre "<<tfitness[id]<<" n di fitness "<<ntfitness[id]<<endl;

                        if (isStopped()) { // stop evolution
                            return;
                        }
                        //evaluate of children
                        //cout<<"fitness figlio "<<endl;
                        fit = evaluateparity(genome[popSize+id],bit_strings[i],lesioni);

                        fit_tmp_son += fit;

                        //cout<<"fitness figlio "<<fit_tmp_son<<endl;

                        if (isStopped()) { // stop evolution
                            return;
                        }
                      }//end for over bit strings,

                        fit_tmp_trial_father.append(((fit_tmp/bit_size)-0.5)*2);
                        fit_tmp_trial_children.append(((fit_tmp_son/bit_size)-0.5)*2);


                     }//end trial

                       //calcola prima la fitness,quella senza fault
                       double media_best_padre = fit_tmp_trial_father[0];
                       double media_best_figlio = fit_tmp_trial_children[0];
                       //media dei dieci miglior trial e salvalo nelle vector delle fit
                       sort(fit_tmp_trial_father.begin(),fit_tmp_trial_father.end());
                       sort(fit_tmp_trial_children.begin(),fit_tmp_trial_children.end());

                       /*for (QVector<double>::iterator it=fit_tmp_trial_father.begin(); it!=fit_tmp_trial_father.end(); ++it){
                          cout<< " "<<*it;
                       }
                        /* cout<<"\n primi dieci \n";
                       for (QVector<double>::iterator it=fit_tmp_trial_father.begin(); it!=fit_tmp_trial_father.begin()+peggiori; ++it){
                          cout<< " "<<*it;
                       }
                       cout<<"\n primi dieci \n";
                     for (QVector<double>::iterator it=fit_tmp_trial_father.begin(); it!=fit_tmp_trial_father.begin()+peggiori; ++it){
                        cout<< " "<<*it;
                     }*/
         /*              MediaAndPeggiori padre;
                       MediaAndPeggiori figlio;

                       double media_worst_padre = padre.MediaPeggiori(peggiori,fit_tmp_trial_father);


                    //   cout<<"\n media migliori "<<media_best_padre<<"\n media peggiori "<<media_worst_padre<<endl;

                       double media_worst_figlio = figlio.MediaPeggiori(peggiori,fit_tmp_trial_children);


                       //adesso calcolo la media dei peggiori
                        tfitness[id] = (media_best_padre+media_worst_padre)/2;
                       ntfitness[id] = 1;
                        tfitness[popSize+id] = (media_best_figlio+media_worst_figlio)/2;
                       ntfitness[popSize+id] = 1;

                       //controllo la differenza tra il test senza fault e la media dei peggiori
                       //scelgo di conseguenza se aumentare o diminuire le lesioni al circuito
                       if(media_worst_padre < 0 ){
                           fit_percent += 0;
                       }else if(media_worst_padre == 0){
                           fit_percent += 1;
                       }else{
                           fit_percent +=  (media_worst_padre)/(media_best_padre);
                       }
                       //cout<< " percentuale trial "<<fit_percent<<endl;
                    }//end of individuals

                    //medio la differenza sugli individui e aggiorno lesionRate
                    double percent = fit_percent/popSize;
                    //cout<< " percentuale "<<percent<<endl;
                    double level = fitness_constrain;
                    int cost = alpha;
                    double lambda = (abs(percent-level))/cost;
                    //int lambda = (abs(diff)*10) ; no round
                    cout<<" Lesione minima "<<minimalLesion<<endl;
                    if(percent < level){
                        double tmp = lesionRate - lambda*lesionRate ;
                        if(tmp < minimalLesion)
                            lesionRate = lesionRate;
                        else
                            lesionRate = tmp;
                    }
                    if(percent == level){
                        lesionRate = lesionRate;
                    }
                    if(percent > level){
                        double tmp = lesionRate + lambda*lesionRate ;
                        if(tmp <= 0.8)
                        lesionRate = tmp;
                        else
                            lesionRate = lesionRate;

                    }
                    /*if(percent-level == -0.5){
                        peggiori = peggiori +5;
                    }
                    if(percent-level == 0.5){
                        peggiori = peggiori -5;
                    }*/


        /*            cout<<" livello "<<percent-level <<" lesionRate "<<lesionRate<<endl;
                    m_numberLesion += QString("%1 %2\n").arg(lesionRate).arg(percent);
                    //cout<<"popolazione iniziale con figli "<<endl;
                    //myprintPop();
                    exp->endGeneration(gn);
                    if ( commitStep() ) { return; }
                } else {
                    // Multithread code

                    // Calling initGeneration on all evaluator
                    for (int i = 0; i < popSize; i++) {
                        evaluators[i]->getExperiment()->initGeneration(gn);
                    }
                    if (commitStep()) return; // stop the evolution process

                    // We first evaluate all parents, so setting genotypes of parents (we have as many evaluators as individuals)
                    for (int i = 0; i < popSize; i++) {
                        evaluators[i]->setGenotype(i);
                    }
                    if (commitStep()) return; // stop the evolution process

                    // Now starting parallel evaluation of parents and wating for it to finish
                    QFuture<void> evaluationFuture = QtConcurrent::map(evaluators, runEvaluatorThreadForEvoga);
                    evaluationFuture.waitForFinished();
                    if (commitStep()) return; // stop the evolution process

                    // We have finished evaluating parents, updating the fitness vectors
                    for (int i = 0; i < popSize; i++) {
                        if (averageIndividualFitnessOverGenerations) {
                            tfitness[evaluators[i]->getGenotypeId()] += evaluators[i]->getFitness();
                            ntfitness[evaluators[i]->getGenotypeId()]++;
                        } else {
                            tfitness[evaluators[i]->getGenotypeId()] = evaluators[i]->getFitness();
                            ntfitness[evaluators[i]->getGenotypeId()] = 1;
                        }
                    }
                    if (commitStep()) return; // stop the evolution process

                    // Now we can generate all children for all individuals and set them in the evaluators
                    for (int i = 0; i < popSize; i++) {
                        copyGenes(i, popSize + i, 1); //generate a variation by duplicating and mutating
                        tfitness[popSize + i] = 0;
                        ntfitness[popSize + i] = 0;
                        evaluators[i]->setGenotype(popSize + i);
                    }
                    if (commitStep()) return; // stop the evolution process


                    // Now starting parallel evaluation of children and wating for it to finish
                    evaluationFuture = QtConcurrent::map(evaluators, runEvaluatorThreadForEvoga);
                    evaluationFuture.waitForFinished();
                    if (commitStep()) return; // stop the evolution process

                    // We have finished evaluating parents, updating the fitness vectors
                    for (int i = 0; i < popSize; i++) {
                        if (averageIndividualFitnessOverGenerations) {
                            tfitness[evaluators[i]->getGenotypeId()] += evaluators[i]->getFitness();
                            ntfitness[evaluators[i]->getGenotypeId()]++;
                        } else {
                            tfitness[evaluators[i]->getGenotypeId()] = evaluators[i]->getFitness();
                            ntfitness[evaluators[i]->getGenotypeId()] = 1;
                        }
                    }
                    if (commitStep()) return; // stop the evolution process

                    // Calling endGeneration on all evaluator
                    for (int i = 0; i < popSize; i++) {
                        evaluators[i]->getExperiment()->endGeneration(gn);
                    }
                    if (commitStep()) return; // stop the evolution process

                }

                // ========= Selection part ========== //
                // Finally, we look for the worst individuals (parents) and substitute them with best children.
                // What we do is: we order both the parents and the children in descending order, then we take the
                // popSize best individuals. This is not the same as what is done in the sequential version of
                // the algorithm, but should be similar. We overwrite the worst parents with the best children
                QVector<FitnessAndId> parents(popSize);
                QVector<FitnessAndId> children(popSize);
                for (int i = 0; i < popSize; i++) {
                    parents[i].fitness = tfitness[i] / ntfitness[i];
                    parents[i].id = i;
                    // subtracting some little value from the fitness of the father, so when  the fitness
                    //of father and son will be confronted sometimes the worst individual will be chosen
                    if(stochasticFitness){
                        parents[i].fitness = parents[i].fitness + farsa::globalRNG->getDouble(-stoch_range,stoch_range);
                    }
                }

                for (int i = 0; i < popSize; i++) {
                    children[i].fitness = tfitness[popSize + i] / ntfitness[popSize + i];
                    children[i].id = popSize + i;
                    if(stochasticFitness){
                        children[i].fitness = children[i].fitness + farsa::globalRNG->getDouble(-stoch_range,stoch_range);
                    }
                }
               /* // Sorting both parents and children. They are sorted in ascending order but we need the best
                // individuals (those with the highest fitness) first
                qSort(parents);   //Error de operadores aqui#include <QTime>
                qSort(children);
                int p = popSize - 1;
                int c = popSize - 1;
                for (int i = 0; i < popSize; i++) {
                    if(limitRetention)
                        children[c].fitness *= limitationFactor;
                    if (parents[p].fitness > children[c].fitness) {
                        // No need to swap, parents are already in the population vector
                        p--;
                    } else {
                        // Swapping with one of the worst parents (we know for sure that p + c = popSize)
                        mymutate(children[c].id, parents[popSize - 1 - c].id, 0);
                        tfitness[parents[popSize - 1 - c].id] = tfitness[children[c].id];
                        ntfitness[parents[popSize - 1 - c].id] = ntfitness[children[c].id];
                        subsVec[children[c].id-popSize] = parents[popSize - 1 - c].id;
                        c--;
                        currentRetentionRate += 1.0/popSize;
                    }
                }*/

       /*         if(cgen%1000 != 0){
                    // Sorting both parents and children. They are sorted individually fahter and his children


                    for (int i = 0; i < popSize; i++) {
                        //cout<<"indice padre "<<parents[i].id<<" indice figlio "<<children[i].id<<endl;
                        if (parents[i].fitness > children[i].fitness) {
                            // No need to swap, parents are already in the population vector
                            //mymutate(parents[i].id, parents[i].id, 0);
                        } else {
                            // Swapping with the father
                            mymutate(children[i].id, parents[i].id, 0);
                            tfitness[parents[i].id] = tfitness[children[i].id];
                            ntfitness[parents[i].id] = ntfitness[children[i].id];
                        }
                    }
                }else{
                    // Sorting both parents and children. They are sorted in ascending order but we need the best
                    // individuals (those with the highest fitness) first
                    qSort(parents);   //Error de operadores aqui#include <QTime>
                    qSort(children);
                    int p = popSize - 1;
                    int c = popSize - 1;
                    for (int i = 0; i < popSize; i++) {
                        if(limitRetention)
                            children[c].fitness *= limitationFactor;
                        if (parents[p].fitness > children[c].fitness) {
                            // No need to swap, parents are already in the population vector
                            p--;
                        } else {
                            // Swapping with one of the worst parents (we know for sure that p + c = popSize)
                            mymutate(children[c].id, parents[popSize - 1 - c].id, 0);
                            tfitness[parents[popSize - 1 - c].id] = tfitness[children[c].id];
                            ntfitness[parents[popSize - 1 - c].id] = ntfitness[children[c].id];
                            subsVec[children[c].id-popSize] = parents[popSize - 1 - c].id;
                            c--;
                            currentRetentionRate += 1.0/popSize;
                        }
                    }
                }
                //cout<<"nuova popolazione "<<endl;
                //myprintPop();
                /*for (int i=0; i<=c;i++)
                    subsVec[children[i].id-popSize] = -1;*/

                //salva il numero di operatori usati
      /*          int contatore[popSize], count_all[popSize];
                float counter_mediate = 0;
                float count_all_mediate = 0;
                for(int i = 0; i<popSize;i++){
                    QVector<int> tmp_all;
                    QVector<int> tmp_unico;
                    pathLogicoperator(genome[i][glen-1],genome[i],tmp_all,0);
                    //conta prima gli operatori unici nel circuito
                    countLogicoperator(tmp_all,tmp_unico);
                    contatore[i] = tmp_unico.size();
                    counter_mediate += contatore[i];
                    //poi tutte le volte che compaiono
                    count_all[i]=tmp_all.size();
                    count_all_mediate += count_all[i];

                }

                mysaveCounter(counter_mediate/popSize,count_all_mediate/popSize);
                cout<<"numero di operatori"<<counter_mediate/popSize<<endl;
                //mysaveBestInd();
                computeFStat2();
                saveFStat();

                /*if(cgen%6000 == 0 && cgen!= 0){

                    saveAllGen();
                }*/

                //Test the fault tolerant individuals without faul and save results

     /*           if(cgen%300 == 0 ){
                   vector<double> myfitness;
                   if(operatorLesion){
                   operatorLesion =false;
                       for(id=0;id<popSize;id++) {
                           double tmp = 0;
                        for(int j = 0; j< bit_size;j++){
                            QVector <int> path;
                            pathLogicoperator(genome[id][glen-1],genome[id],path,0);
                            tmp += evaluateparity(genome[id],bit_strings[j],path);
                        }
                        myfitness.push_back(tmp/bit_size);
                       }
                       operatorLesion = true;
                       saveFitness(myfitness);
                   }
                }

                if(saveRetStat)
                   saveRStat(subsVec);

                emit endGeneration( cgen, fmax, faverage, fmin );
                if (commitStep()) {
                    return; // stop the evolution process
                }

                cgen++;
                if (mutation > final_mrate) {
                    mutation -= mutationdecay;
                } else {
                    mutation = final_mrate;
                }

                limitationFactor += (targetRetentionRate-currentRetentionRate)/10.0;
                if (limitationFactor > 1.0)
                    limitationFactor = 1.0;

                //always save in order to be able to resume the evolution process, but keep only the last gen file unless it has to be saved by the param savePopulationEachNGenerations
                //mysaveallg();

                //remove the previous genfile unless it has to be kept because of the savePopulationEachNGenerations param
               /* if ((savePopulationEachNGenerations == 0) || (gn>1 && ((gn-1) % (savePopulationEachNGenerations) != 0))) {
                    //EX: gn 998 = G999S1.gen --- gn 999 = G1000S1.gen --- gn = 1000 = G1001S1.gen --- gn 1001 = G1002S1.gen
                    sprintf(filename,"G%dS%d.gen",gn,currentSeed);
                    if(!QFile::remove(filename)) {
                        farsa::Logger::warning(QString("Error deleting temporary gen file: ") + QString::fromStdString(filename));
                    }
                }*/

 /*               farsa::Logger::info(QString("Generation %1 took %2 minutes - Best fitness = %3").arg(gn+1).arg((double)evotimer.elapsed()/60000.0, 0, 'f', 2).arg(fmax));
                if(limitRetention)
                    farsa::Logger::info(QString(" --- Target retention rate: %1; current rate: %2; fitness limitation factor: %3").arg(targetRetentionRate).arg(currentRetentionRate).arg(limitationFactor));
                fflush(stdout);
            }

            /*                      end of generations cicle                      */

            //mysaveallg();
   /*         cout<<"popolazione finale "<<endl;
            myprintPop();

            //reconstruct with a vector the path of the output
            QVector< QVector<int> > counter;
            //int contatore[popSize], count_all[popSize];
            //float counter_mediate = 0;
            //float count_all_mediate = 0;
            for(int i = 0; i<popSize;i++){
                QVector<int> tmp;
                pathLogicoperator(genome[i][glen-1],genome[i],tmp,0);
                QVector <int> path_unico;
                countLogicoperator(tmp,path_unico);
                //conta prima gli operatori unici nel circuito
                //contatore[i]=countLogicoperator(tmp);
                //counter_mediate += contatore[i];
                //poi tutte le volte che compaiono
                //count_all[i]=countAllLogicoperator(tmp);
                //count_all_mediate += count_all[i];
                counter.append(tmp);
                tmp.clear();
            }
            //reconstruct with a vector the type of logical functions involved in the output
            QVector< QVector<int> > type;
            for(int i = 0; i<popSize;i++){
                QVector<int> tmp;
                typeLogicoperator(genome[i][glen-1],genome[i],tmp);
                type.append(tmp);
            }

            stampPath(counter,type);

            //save all genotypes of last generation
            saveAllGen();

            //usa questa parte per salvare gli operatori solo dell'ultima generazione di un seed
            //mysaveCounter(counter_mediate/popSize);
            //mysaveCounter(count_all_mediate/popSize);

            //print tree
            BinaryTree *root;
            for(int i = 0; i< popSize;i++){

            root = new BinaryTree(genome[i][(numBooleanOperator * 3)]);
            treeLogicoperator(genome[i][(numBooleanOperator * 3)],genome[i],root);
            char sbuffer[128];
            sprintf(sbuffer,"tree_prettyS%d.fit",currentSeed);
            filebuf fb;
            fb.open (sbuffer,ios::out | ios::app);
            ostream fout(&fb);
            // Now print a tree that's more spread out to the file
            printPretty(root, 1, 0, fout);
            }

            // Save the best generation fitness statistics
            //saveBestFitness();
            //Test the fault tolerant individuals without faul and save results
            vector<double> myfitness;
           if(operatorLesion){
           operatorLesion =false;
               for(id=0;id<popSize;id++) {
                   double tmp = 0;
                for(int j = 0; j< bit_size;j++){
                    QVector <int> path;
                    pathLogicoperator(genome[id][glen-1],genome[id],path,0);
                    tmp += evaluateparity(genome[id],bit_strings[j],path);
                }
                myfitness.push_back(tmp/bit_size);
               }
               operatorLesion = true;
               saveFitness(myfitness);
           }

           if(operatorLesion == false){
               for(id=0;id<popSize;id++) {
                   double tmp = 0;
                for(int j = 0; j< bit_size;j++){
                    QVector <int> path;
                    pathLogicoperator(genome[id][glen-1],genome[id],path,0);
                    tmp += evaluateparity(genome[id],bit_strings[j],path);
                }
                myfitness.push_back(tmp/bit_size);
               }
               operatorLesion = false;
               saveFitness(myfitness);
           }
               myfitness.clear();
               //save best ind
              /* const QString bestGenFilename = QString("B0S%1.gen").arg(currentSeed);

               QFile bestGenFile(bestGenFilename);

               if (!bestGenFile.open(QIODevice::WriteOnly | QIODevice::Truncate)) {

               farsa::Logger::warning("Cannot save best genomes into " + bestGenFilename);

               } else {

               QTextStream s(&bestGenFile);

               s << m_bestGenBuf;}*/
               // save fitness
   /*            const QString statFilename = QString("statS%1.fit").arg(currentSeed);

               QFile statFile(statFilename);

               if (!statFile.open(QIODevice::WriteOnly | QIODevice::Truncate)) {

               farsa::Logger::warning("Cannot save stats into " + statFilename);

               } else {

               QTextStream s(&statFile);

               s << m_statBuf;}

               // save counter
               const QString countFilename = QString("logicCounterS%1.fit").arg(currentSeed);

               QFile countFile(countFilename);

               if (!countFile.open(QIODevice::WriteOnly | QIODevice::Truncate)) {

               farsa::Logger::warning("Cannot save stats into " + countFilename);

               } else {

               QTextStream s(&countFile);

               s << m_counter;}

               // save lesion
               const QString lesionFilename = QString("lesionCounterS%1.fit").arg(currentSeed);

               QFile lesionFile(lesionFilename);

               if (!lesionFile.open(QIODevice::WriteOnly | QIODevice::Truncate)) {

               farsa::Logger::warning("Cannot save stats into " + lesionFilename);

               } else {

               QTextStream s(&lesionFile);

               s << m_numberLesion;}


        }


        // Deleting all evaluators
        for (int i = 0; i < evaluators.size(); i++) {
            delete evaluators[i];
        }


//-------------------------The evolutionary algorithm ends here----------------------------
}*/

void MyEvoProcess::evolveGNR(){
            int rp; //replication
            int gn; //generation
            int id; //individuals
            double fit;
            double minfit=9999;
            int    minid=-1;
            double mfit;
            float  final_mrate;
            int startGeneration=0;
            char statfile[128];
            char genFile[128];
            char filename[64];
            QVector< int > subsVec;
            double currentRetentionRate;

          /*  QVector<int> activeNeuron;
            for(int i = 0; i<trials; i++){
                int best = farsa::globalRNG->getInt(0,4);
                activeNeuron.append(best);
            }
            entropy(activeNeuron);
            return;*/
            subsVec.resize(popSize);
            // Resizing genome
            genome.resize(popSize + annealingLenght);

            final_mrate = mutation;
            farsa::Logger::info("EVOLUTION: steady state");
            farsa::Logger::info("Number of replications: " + QString::number(nreplications));

            // Creating evaluator objects in case of a multithread simulation. Also setting the actual number of threads used
            QVector<EvaluatorThreadForEvoga*> evaluators(popSize, NULL);
            if (numThreads > 1) {
                for (int i = 0; i < evaluators.size(); i++) {
                    farsa::EvoRobotExperiment* newExp = savedConfigurationParameters.getObjectFromGroup<farsa::EvoRobotExperiment>(savedExperimentPrefix, false);
                    newExp->setEvoga(this);
                    evaluators[i] = new EvaluatorThreadForEvoga(this, newExp);
                }
                QThreadPool::globalInstance()->setMaxThreadCount(numThreads);
            }

            for(rp=0;rp<nreplications;rp++) {	// replications
                bool findBest = true;
                farsa::ResourcesLocker locker(this);
                farsa::Evonet* evonet = getResource<farsa::Evonet>("evonet");
                //inizializza il Carrello
                CartPole theCart;
                theCart.nmarkov_long=false;
                theCart.generalization_test=false;
                theCart.testCart = false;
                theCart.initializeCartPole(true,false);
                int mutationsAccepted[popSize];
                int bestInd = -1;
                startGeneration = 0;
                limitationFactor = 1.0;
                mutation=initial_mutation; // initially mutation (default 50%)
                //setSeed(getSeed());
                setSeed(getStartingSeed()+rp);
                farsa::Logger::info(QString("Replication %1, seed: %2").arg(rp+1).arg(getStartingSeed()+rp));
                resetGenerationCounter();
                randomizePop();
                // --- section runnable only if there is an Evonet object
                /*if ( hasResource( "evonet" ) ) {
                    getPheParametersAndMutationsFromEvonet();
                }*/
                // Set fbest to a very low value
                this->fbest = -99999.0;

                emit startingReplication( rp );

                // Resetting seed in experiments
                exp->newGASeed(getCurrentSeed());
                if (numThreads > 1) {
                    for (int i = 0; i < evaluators.size(); i++) {
                        evaluators[i]->getExperiment()->newGASeed(getCurrentSeed());
                    }
                }

                QTime evotimer;
                evotimer.start();
                for (int i=0;i<popSize+annealingLenght;i++) {
                    tfitness[i]=0.0;
                    ntfitness[i]=0.0;
                }
                for (int i=0;i<popSize;i++) {
                    mutationsAccepted[i]=0;
                }

                //code to recovery a previous evolution: Experimental
               /* sprintf(statfile,"statS%d.fit", getStartingSeed()+rp);
                //now check if the file exists
                farsa::DataChunk statTest(QString("stattest"),Qt::blue,2000,false);
                if (statTest.loadRawData(QString(statfile),0)) {
                    startGeneration=statTest.getIndex();
                    sprintf(genFile,"G%dS%d.gen",startGeneration,getStartingSeed()+rp);
                    farsa::Logger::info("Recovering from startGeneration: " + QString::number(startGeneration));
                    farsa::Logger::info(QString("Loading file: ") + genFile);
                    loadallg(-1,genFile);
                    cgen=startGeneration;
                    mutation=mutation-startGeneration*mutationdecay;
                    if (mutation<final_mrate) mutation=final_mrate;
                    // Resizing genome the loading process changed the genome size = popSize
                    genome.resize(popSize * 2);
                    emit recoveredInterruptedEvolution( QString(statfile) );
                } //end evolution recovery code*/
                m_statBuf = "";
                m_bestGenBuf = "";
                m_counter = "";
                QString m_childFit = "";
                for(gn=startGeneration;gn<nogenerations;gn++) {	// generations
                   evotimer.restart();
                   currentRetentionRate = 0.0;

                   //cout<<stoch_range<<endl;
                   if(gn >= 475){
                       mutationRate = 0.01;
                       stoch_range = lesionRate;
                   }

                   //myprintPop();
                   //int numInput = evonet->getNoHiddens();
                   farsa::Logger::info(" Generation " + QString::number(gn+1));
                   // Here we do this to avoid too many complications: if we have to run no threads, we use the old
                   // code, otherwise we go for the multithread code below
                   if (numThreads <= 1) {
                       exp->initGeneration(gn);
                       if ( commitStep() ) { return; }
                       // test the initial population
                       for(id=0;id<popSize;id++){	//individuals
                           //myprintPop();
                           fit=0.0;
                           //cout<<" setta i pesi della rete con i parametri del genotipo"<<endl;
                           evonet->resetNet();
                           evonet->setParameters(getGenes(id));
                           for(int h = 0; h<trials;h++){
                               evonet->resetNet();
                               //calcola la fitness della rete
                               fit += theCart.evalNet(evonet,h);
                               //cout<<" fitness "<<fit<<endl;
                           }
                           tfitness[id] = fit;
                           ntfitness[id] = 1;
                       }


                       QVector<FitnessAndId> parents(popSize);
                       for (int i = 0; i < popSize; i++) {
                           //cout<<identity[i]<<endl;
                           parents[i].fitness = tfitness[i] / ntfitness[i] ;//+ farsa::globalRNG->getDouble(-stoch_range*parents[i].fitness,stoch_range*parents[i].fitness);
                           //parents[i].fitnesstrue = tfitness[identity[i]] / ntfitness[identity[i]];
                           parents[i].id = i;

                       }
                       qSort(parents);
                       int toMut = 0;

                       //myprintPop();


                      for(id = 0;id<popSize;id++){

                          //cout<<id<<" padre "<<tfitness[id]<<endl;
                          QVector<FitnessAndId> children(annealingLenght);
                          QVector <int> tmpMut;
                          for(int i = 0; i< annealingLenght; i++){
                              children[i].fitness = 0.0;
                              children[i].id = i;
                          }

                        double tmpFit = 0.0;
                        int indicePadre = id;
                        int tmpMutations =0;
                        int tmpMutationsAccepted=0;
                        for(int j = 0; j < annealingLenght; j++){
                            //cout<<endl;

                          myMutate(indicePadre, popSize+j,1);
                           //myprintPop();

                           fit = 0.0;
                           evonet->resetNet();
                           evonet->setParameters(getGenes(popSize+j));
                           for(int h = 0; h<trials;h++){
                               evonet->resetNet();
                               //calcola la fitness della rete
                               fit += theCart.evalNet(evonet,h);
                               //cout<<" fitness "<<fit<<endl;
                           }
                           //cout<<j<<" "<<fit<<endl;
                           children[j].fitness = fit ;
                           children[j].id = j;
                           tmpFit = fit + farsa::globalRNG->getDouble(-stoch_range*fit,stoch_range*fit);
                           double tmpFitFather = tfitness[id]  + farsa::globalRNG->getDouble(-stoch_range*fit,stoch_range*fit);
                           if(tmpFit   >= tmpFitFather ){
                               indicePadre = popSize + j;
                               tmpMut.append(tmpMutationsAccepted + tmpMutations);
                           }else{
                               tmpMut.append(0);
                           }
                        }

                        //sostituisci il padre con il miglior prodotto di annealing
                        qSort(children);
                        //cout<< " best "<<children[annealingLenght-1].fitness<<endl;
                        if(children[annealingLenght-1].fitness >= tfitness[id] ){
                            myMutate(popSize+children[annealingLenght-1].id,id,0);
                            tfitness[id] = children[annealingLenght-1].fitness;
                            //mutationsAccepted[id] = mutationsAccepted[id]+tmpMut[children[annealingLenght-1].id];
                        }
                        //cout<< " nuovo "<<tfitness[id]<<endl;

                        if(children[annealingLenght-1].fitness >= tfitness[parents[toMut].id]){
                            double coin = farsa::globalRNG->getDouble(0,1);
                                if(coin>jump_probability){
                                myMutate(popSize+children[annealingLenght-1].id,parents[toMut].id,0);
                                tfitness[parents[toMut].id] = children[annealingLenght-1].fitness;
                               // mutationsAccepted[parents[toMut].id] = mutationsAccepted[parents[toMut].id]+tmpMut[children[annealingLenght-1].id];
                                toMut++;
                            }
                        }


                       }
                                       exp->endGeneration(gn);
                        if ( commitStep() ) { return; }
                    } else {
                        // Multithread code

                        // Calling initGeneration on all evaluator
                        for (int i = 0; i < popSize; i++) {
                            evaluators[i]->getExperiment()->initGeneration(gn);
                        }
                        if (commitStep()) return; // stop the evolution process

                        // We first evaluate all parents, so setting genotypes of parents (we have as many evaluators as individuals)
                        for (int i = 0; i < popSize; i++) {
                            evaluators[i]->setGenotype(i);
                        }
                        if (commitStep()) return; // stop the evolution process

                        // Now starting parallel evaluation of parents and wating for it to finish
                        QFuture<void> evaluationFuture = QtConcurrent::map(evaluators, runEvaluatorThreadForEvoga);
                        evaluationFuture.waitForFinished();
                        if (commitStep()) return; // stop the evolution process

                        // We have finished evaluating parents, updating the fitness vectors
                        for (int i = 0; i < popSize; i++) {
                            if (averageIndividualFitnessOverGenerations) {
                                tfitness[evaluators[i]->getGenotypeId()] += evaluators[i]->getFitness();
                                ntfitness[evaluators[i]->getGenotypeId()]++;
                            } else {
                                tfitness[evaluators[i]->getGenotypeId()] = evaluators[i]->getFitness();
                                ntfitness[evaluators[i]->getGenotypeId()] = 1;
                            }
                        }
                        if (commitStep()) return; // stop the evolution process

                        // Now we can generate all children for all individuals and set them in the evaluators
                        for (int i = 0; i < popSize; i++) {
                            copyGenes(i, popSize + i, 1); //generate a variation by duplicating and mutating
                            tfitness[popSize + i] = 0;
                            ntfitness[popSize + i] = 0;
                            evaluators[i]->setGenotype(popSize + i);
                        }
                        if (commitStep()) return; // stop the evolution process

                        // Now starting parallel evaluation of children and wating for it to finish
                        evaluationFuture = QtConcurrent::map(evaluators, runEvaluatorThreadForEvoga);
                        evaluationFuture.waitForFinished();
                        if (commitStep()) return; // stop the evolution process

                        // We have finished evaluating parents, updating the fitness vectors
                        for (int i = 0; i < popSize; i++) {
                            if (averageIndividualFitnessOverGenerations) {
                                tfitness[evaluators[i]->getGenotypeId()] += evaluators[i]->getFitness();
                                ntfitness[evaluators[i]->getGenotypeId()]++;
                            } else {
                                tfitness[evaluators[i]->getGenotypeId()] = evaluators[i]->getFitness();
                                ntfitness[evaluators[i]->getGenotypeId()] = 1;
                            }
                        }
                        if (commitStep()) return; // stop the evolution process

                        // Calling endGeneration on all evaluator
                        for (int i = 0; i < popSize; i++) {
                            evaluators[i]->getExperiment()->endGeneration(gn);
                        }
                        if (commitStep()) return; // stop the evolution process

                    }

                    // ========= Selection part ========== //


                        //testPassed = testTheCart(theCart,evonet,bestInd);
                        if(gn == nogenerations-1){
                            double bestFit = 0.0;

                            for(int h=0;h<popSize;h++){	//individuals

                                if(tfitness[h] > bestFit){
                                    bestFit = tfitness[h];
                                    bestInd = h;
                                }

                            }

                        int fitTrial = 0;
                        evonet->resetNet();
                        evonet->setParameters(getGenes(bestInd));
                        for(int h = 0; h<trials;h++){
                            evonet->resetNet();
                            //calcola la fitness della rete
                            fitTrial += theCart.testNet(evonet,h,0);
                            //cout<<" fitness "<<fit<<endl;
                        }

                        theCart.stampOuput += QString("The best is %1 solve %2 positions\n").arg(bestInd).arg(fitTrial);
                        m_childFit += QString("%1\n").arg(fitTrial);
                        }

                   /* for (int i=0; i<=c;i++)
                        subsVec[children[i].id-popSize] = -1;*/

                    //saveBestInd();

                    computeFStat2();
                    saveFStat();
                    bool bestFound =false;
                    if(findBest){

                        for(int i = 0; i<popSize;i++){
                            if(tfitness[i] == 8){
                                bestFound =true;
                            }
                        }
                    }

                    if(bestFound == true){
                        mysaveBestInd();
                        findBest = false;
                    }

                    if(saveRetStat)
                       saveRStat(subsVec);

                    emit endGeneration( cgen, fmax, faverage, fmin );
                    if (commitStep()) {
                        return; // stop the evolution process
                    }

                    cgen++;
                   /* if (mutation > final_mrate) {
                        mutation -= mutationdecay;
                    } else {
                        mutation = final_mrate;
                    }

                    limitationFactor += (targetRetentionRate-currentRetentionRate)/10.0;
                    if (limitationFactor > 1.0)
                        limitationFactor = 1.0;*/

                    //always save in order to be able to resume the evolution process, but keep only the last gen file unless it has to be saved by the param savePopulationEachNGenerations


                    //remove the previous genfile unless it has to be kept because of the savePopulationEachNGenerations param
                    if ((savePopulationEachNGenerations == 0) || (gn>1 && ((gn-1) % (savePopulationEachNGenerations) != 0))) {
                        //EX: gn 998 = G999S1.gen --- gn 999 = G1000S1.gen --- gn = 1000 = G1001S1.gen --- gn 1001 = G1002S1.gen
                        sprintf(filename,"G%dS%d.gen",gn,currentSeed);
                        if(!QFile::remove(filename)) {
                            farsa::Logger::warning(QString("Error deleting temporary gen file: ") + QString::fromStdString(filename));
                        }
                    }

                    farsa::Logger::info(QString("Generation %1 took %2 minutes - Best fitness = %3").arg(gn+1).arg((double)evotimer.elapsed()/60000.0, 0, 'f', 2).arg(fmax));
                    if(limitRetention)
                        farsa::Logger::info(QString(" --- Target retention rate: %1; current rate: %2; fitness limitation factor: %3").arg(targetRetentionRate).arg(currentRetentionRate).arg(limitationFactor));
                    fflush(stdout);

                }    //   END GENERATIONS
                theCart.testCart = true;
                //for(id=0;id<popSize;id++){	//individuals
                    //cout<<endl<<endl;
                    fit=0.0;
                    //cout<<" setta i pesi della rete con i parametri del genotipo"<<endl;
                    evonet->resetNet();
                    evonet->setParameters(getGenes(bestInd));
                    for(int h = 0; h<trials;h++){
                        theCart.stampOuput +=QString(" %1\n").arg(h);
                        evonet->resetNet();
                        //calcola la fitness della rete
                        fit += theCart.evalNet(evonet,h);
                        //cout<<" fitness "<<fit<<endl;

                    }
                    //calcola la fitness della rete
                    fit = theCart.evalNet(evonet,0);
                    /*theCart.stampOuput += "\n";
                    theCart.stampOuput += QString("individual %1").arg(bestInd);
                    theCart.stampOuput += "\n";*/
               // }
                saveAllGen();
                //save best ind
                /*const QString bestGenFilename = QString("B0S%1.gen").arg(currentSeed);

                QFile bestGenFile(bestGenFilename);

                if (!bestGenFile.open(QIODevice::WriteOnly | QIODevice::Truncate)) {

                farsa::Logger::warning("Cannot save best genomes into " + bestGenFilename);

                } else {

                QTextStream s(&bestGenFile);

                s << m_bestGenBuf;}*/
                // save fitness
                const QString statFilename = QString("statS%1.fit").arg(currentSeed);

                QFile statFile(statFilename);

                if (!statFile.open(QIODevice::WriteOnly | QIODevice::Truncate)) {

                farsa::Logger::warning("Cannot save stats into " + statFilename);

                } else {

                QTextStream s(&statFile);

                s << m_statBuf;}

                const QString bestGenFilename = QString("PositionSolvedS%1.fit").arg(currentSeed);

                QFile bestGenFile(bestGenFilename);

                if (!bestGenFile.open(QIODevice::WriteOnly | QIODevice::Truncate)) {

                farsa::Logger::warning("Cannot save best genomes into " + bestGenFilename);

                } else {

                QTextStream s(&bestGenFile);

                s << m_childFit;}

                //save movement
                // save counter
                const QString countFilename = QString("TrajectoriesS%1.fit").arg(currentSeed);

                QFile countFile(countFilename);

                if (!countFile.open(QIODevice::WriteOnly | QIODevice::Truncate)) {

                farsa::Logger::warning("Cannot save stats into " + countFilename);

                } else {

                QTextStream s(&countFile);

                s << theCart.stampOuput;}
                theCart.stampOuput = "";

            }

            // Deleting all evaluators
            for (int i = 0; i < evaluators.size(); i++) {
                delete evaluators[i];
            }
}

void MyEvoProcess::testGNR(){
            int rp; //replication
            int gn; //generation
            int id; //individuals
            double fit;
            double minfit=9999;
            int    minid=-1;
            double mfit;
            float  final_mrate;
            int startGeneration=0;
            char statfile[128];
            char genFile[128];
            char filename[64];
            QVector< int > subsVec;
            double currentRetentionRate;
            QString m_childFit = "";


            subsVec.resize(popSize);
            // Resizing genome
            genome.resize(popSize * 2);
            //myprintPop();

            final_mrate = mutation;
            farsa::Logger::info("TEST THE LAST POPULATION");
            farsa::Logger::info("Number of replications: " + QString::number(nreplications));

            // Creating evaluator objects in case of a multithread simulation. Also setting the actual number of threads used
            QVector<EvaluatorThreadForEvoga*> evaluators(popSize, NULL);
            if (numThreads > 1) {
                for (int i = 0; i < evaluators.size(); i++) {
                    farsa::EvoRobotExperiment* newExp = savedConfigurationParameters.getObjectFromGroup<farsa::EvoRobotExperiment>(savedExperimentPrefix, false);
                    newExp->setEvoga(this);
                    evaluators[i] = new EvaluatorThreadForEvoga(this, newExp);
                }
                QThreadPool::globalInstance()->setMaxThreadCount(numThreads);
            }

            for(rp=0;rp<nreplications;rp++) {	// replications

                int filetoread= rp+1;

                sprintf(genFile,"G%dS%d.gen",testGen,filetoread);
                farsa::Logger::info("Recovering from startGeneration: " + QString::number(testGen));
                farsa::Logger::info(QString("Loading file: ") + genFile);
                myloadallg(-1,genFile);
                //myprintPop();


                farsa::ResourcesLocker locker(this);
                farsa::Evonet* evonet = getResource<farsa::Evonet>("evonet");
                startGeneration = 0;
                limitationFactor = 1.0;
                mutation=initial_mutation; // initially mutation (default 50%)
                //setSeed(getSeed());
                setSeed(getStartingSeed()+rp);
                farsa::Logger::info(QString("Replication %1, seed: %2").arg(rp+1).arg(getStartingSeed()+rp));
                resetGenerationCounter();
                // --- section runnable only if there is an Evonet object
                /*if ( hasResource( "evonet" ) ) {
                    getPheParametersAndMutationsFromEvonet();
                }*/

                // Set fbest to a very low value
                this->fbest = -99999.0;

                emit startingReplication( rp );

                // Resetting seed in experiments
                exp->newGASeed(getCurrentSeed());
                if (numThreads > 1) {
                    for (int i = 0; i < evaluators.size(); i++) {
                        evaluators[i]->getExperiment()->newGASeed(getCurrentSeed());
                    }
                }

                QTime evotimer;
                evotimer.start();
                int neutralConnections[popSize];
                int bestFitness[popSize];
                for (int i=0;i<popSize;i++) {
                    tfitness[i]=0.0;
                    ntfitness[i]=0.0;
                    neutralConnections[i] = 0;
                    bestFitness[i] = 0;
                }

                CartPole theCart;
                theCart.nmarkov_long=false;
                theCart.generalization_test=false;
                theCart.testCart = false;
                theCart.initializeCartPole(true,false);
                m_statBuf = "";
                m_bestGenBuf = "";

                for(gn=startGeneration;gn<nogenerations;gn++) {	// generations
                    evotimer.restart();
                    currentRetentionRate = 0.0;
                    //myprintPop();
                    //int numInput = evonet->getNoHiddens();
                    farsa::Logger::info(" Generation " + QString::number(gn+1));
                    // Here we do this to avoid too many complications: if we have to run no threads, we use the old
                    // code, otherwise we go for the multithread code below
                    if (numThreads <= 1) {
                        exp->initGeneration(gn);
                        if ( commitStep() ) { return; }
                        // Not running with multiple threads, using the old code

                        for(id=0;id<popSize;id++){	//individuals
                            fit=0.0;
                            //cout<<" setta i pesi della rete con i parametri del genotipo"<<endl;
                            //myprintPop();
                            evonet->resetNet();
                            evonet->setParameters(getGenes(id));

                            for(int h = 0; h<trials;h++){
                                evonet->resetNet();
                                //calcola la fitness della rete
                                fit += theCart.evalNet(evonet,h);
                                //cout<<" fitness "<<fit<<endl;
                            }
                            tfitness[id] = fit;
                            cout<<fit<<endl;
                        }


                        // testa solo il migliore
                        double bestFit = 0.0;
                        int bestInd = -1;
                        for(int h=0;h<popSize;h++){	//individuals

                            if(tfitness[h] > bestFit){
                                bestFit = tfitness[h];
                                bestInd = h;
                            }

                        }

                            int fitSolved = 0;
                            fit=0.0;
                            //cout<<" setta i pesi della rete con i parametri del genotipo"<<endl;
                            //myprintPop();
                            evonet->resetNet();
                            evonet->setParameters(getGenes(bestInd));

                             for(int h = 0; h<1000;h++){
                                 double tmpFit = 0.0;
                                 evonet->resetNet();
                                 tmpFit = theCart.evalNet(evonet,8);
                                 fit += tmpFit;
                                 if(tmpFit == 1)
                                   fitSolved++;
                                 //cout<<" fitness "<<fit<<endl<<endl<<endl;
                             }
                             cout<<" posizioni risolte "<<fitSolved<<endl;
                             //return;

                            //int grauFit = testTheCart(theCart,evonet,bestInd);
                            //cout<<fit<<endl;

                            //ntfitness[id] = grauFit;

                            m_childFit += QString(" %1 %2 %3 \n ").arg(fit/1000).arg(fitSolved).arg(tfitness[bestInd]);//.arg(ntfitness[id]);


                        exp->endGeneration(gn);
                        if ( commitStep() ) { return; }
                    } else {
                        // Multithread code

                        // Calling initGeneration on all evaluator
                        for (int i = 0; i < popSize; i++) {
                            evaluators[i]->getExperiment()->initGeneration(gn);
                        }
                        if (commitStep()) return; // stop the evolution process

                        // We first evaluate all parents, so setting genotypes of parents (we have as many evaluators as individuals)
                        for (int i = 0; i < popSize; i++) {
                            evaluators[i]->setGenotype(i);
                        }
                        if (commitStep()) return; // stop the evolution process

                        // Now starting parallel evaluation of parents and wating for it to finish
                        QFuture<void> evaluationFuture = QtConcurrent::map(evaluators, runEvaluatorThreadForEvoga);
                        evaluationFuture.waitForFinished();
                        if (commitStep()) return; // stop the evolution process

                        // We have finished evaluating parents, updating the fitness vectors
                        for (int i = 0; i < popSize; i++) {
                            if (averageIndividualFitnessOverGenerations) {
                                tfitness[evaluators[i]->getGenotypeId()] += evaluators[i]->getFitness();
                                ntfitness[evaluators[i]->getGenotypeId()]++;
                            } else {
                                tfitness[evaluators[i]->getGenotypeId()] = evaluators[i]->getFitness();
                                ntfitness[evaluators[i]->getGenotypeId()] = 1;
                            }
                        }
                        if (commitStep()) return; // stop the evolution process

                        // Now we can generate all children for all individuals and set them in the evaluators
                        for (int i = 0; i < popSize; i++) {
                            copyGenes(i, popSize + i, 1); //generate a variation by duplicating and mutating
                            tfitness[popSize + i] = 0;
                            ntfitness[popSize + i] = 0;
                            evaluators[i]->setGenotype(popSize + i);
                        }
                        if (commitStep()) return; // stop the evolution process

                        // Now starting parallel evaluation of children and wating for it to finish
                        evaluationFuture = QtConcurrent::map(evaluators, runEvaluatorThreadForEvoga);
                        evaluationFuture.waitForFinished();
                        if (commitStep()) return; // stop the evolution process

                        // We have finished evaluating parents, updating the fitness vectors
                        for (int i = 0; i < popSize; i++) {
                            if (averageIndividualFitnessOverGenerations) {
                                tfitness[evaluators[i]->getGenotypeId()] += evaluators[i]->getFitness();
                                ntfitness[evaluators[i]->getGenotypeId()]++;
                            } else {
                                tfitness[evaluators[i]->getGenotypeId()] = evaluators[i]->getFitness();
                                ntfitness[evaluators[i]->getGenotypeId()] = 1;
                            }
                        }
                        if (commitStep()) return; // stop the evolution process

                        // Calling endGeneration on all evaluator
                        for (int i = 0; i < popSize; i++) {
                            evaluators[i]->getExperiment()->endGeneration(gn);
                        }
                        if (commitStep()) return; // stop the evolution process

                    }

                    // ========= Selection part ========== //
                    // Finally, we look for the worst individuals (parents) and substitute them with best children.
                    // What we do is: we order both the parents and the children in descending order, then we take the
                    // popSize best individuals. This is not the same as what is done in the sequential version of
                    // the algorithm, but should be similar. We overwrite the worst parents with the best children
                  /*  QVector<FitnessAndId> parents(popSize);
                    for (int i = 0; i < popSize; i++) {
                        parents[i].fitness = tfitness[i] / ntfitness[i];
                        parents[i].id = i;
                    }
                    QVector<FitnessAndId> children(popSize);
                    for (int i = 0; i < popSize; i++) {
                        children[i].fitness = tfitness[popSize + i] / ntfitness[popSize + i];
                        children[i].id = popSize + i;
                    }

                    //saving the fitness of father and children
                    m_childFit +=QString(" gen %1 \n ").arg(cgen);
                    for (int i = 0; i < popSize; i++) {
                        m_childFit += QString(" %1 %2 \n").arg(tfitness[i]).arg(tfitness[i+popSize]);
                    }*/

                    // Sorting both parents and children. They are sorted in ascending order but we need the best
                    // individuals (those with the highest fitness) first
                /*    qSort(parents);
                    qSort(children);
                    int p = popSize - 1;
                    int c = popSize - 1;
                    for (int i = 0; i < popSize; i++) {
                        if(limitRetention)
                            children[c].fitness *= limitationFactor;
                        if (parents[p].fitness > children[c].fitness) {
                            // No need to swap, parents are already in the population vector
                            p--;
                        } else {
                            // Swapping with one of the worst parents (we know for sure that p + c = popSize)
                            copyGenes(children[c].id, parents[popSize - 1 - c].id, 0);
                            tfitness[parents[popSize - 1 - c].id] = tfitness[children[c].id];
                            ntfitness[parents[popSize - 1 - c].id] = ntfitness[children[c].id];
                            subsVec[children[c].id-popSize] = parents[popSize - 1 - c].id;
                            c--;
                            currentRetentionRate += 1.0/popSize;
                        }
                    }*/

                  /*  for (int i = 0; i < popSize; i++) {
                        m_childFit += QString(" %1 %2 \n").arg(neutralConnections[i]).arg(bestFitness[i]);
                    }*/

//ti serve se vuoi testare solo il migliore
/*                      double bestFit = 0.0;
                        int bestInd = -1;
                        for(int h=0;h<popSize;h++){	//individuals

                            if(tfitness[h] > bestFit){
                                bestFit = tfitness[h];
                                bestInd = h;
                            }

                        }
                        //theCart.testCart = true;

                        fit = 0;
                        evonet->resetNet();
                        evonet->setParameters(getGenes(bestInd));
                        for(int h = 0; h<trials;h++){
                            evonet->resetNet();
                            fit += theCart.testNet(evonet,h,filetoù);
                            //cout<<" fitness "<<fit<<endl<<endl<<endl;
                            //theCart.stampOuput +="\n\n";
                        }
                        int grauFit = testTheCart(theCart,evonet,id);
                        //tfitness[bestInd] = fit;
                        ntfitness[bestInd] = 1;
                        //theCart.testCart = false;
                        m_childFit += QString(" %1 %2 %3 \n ").arg(tfitness[bestInd]).arg(fit).arg(grauFit);

                        cout<<" fitness "<<tfitness[bestInd]<<endl;

*/


                    //selezione per isole nuovo algoritmo di selezione
          /*          if(cluster == 20){

                        // Sorting both parents and children. They are sorted in ascending order but we need the best
                        // individuals (those with the highest fitness) first
                        qSort(parents);   //Error de operadores aqui#include <QTime>
                        qSort(children);
                        int p = popSize - 1;
                        int c = popSize - 1;
                        for (int i = 0; i < popSize; i++) {
                        if(limitRetention)
                        children[c].fitness *= limitationFactor;
                        if (parents[p].fitness > children[c].fitness) {
                        // No need to swap, parents are already in the population vector
                            //parte relativa alla stocasticità nuova con probabilità di scambio fissata
                        p--;
                        } else {
                        // Swapping with one of the worst parents (we know for sure that p + c = popSize)
                        copyGenes(children[c].id, parents[popSize - 1 - c].id, 0);
                        tfitness[parents[popSize - 1 - c].id] = tfitness[children[c].id];
                        ntfitness[parents[popSize - 1 - c].id] = ntfitness[children[c].id];
                        /*m_size +=QString("%1 %2 ").arg(children[c].id).arg(children[c].fitness);//.arg(children[c].size).arg(children[c].fitness).arg(children[c].fitnesstrue);
                        m_size +=QString("%1 %2 ").arg(parents[popSize - 1 - c].id).arg(parents[popSize - 1 - c].fitness);//.arg(parents[popSize - 1 - c].size).arg(parents[popSize - 1 - c].fitness).arg(parents[popSize - 1 - c].fitnesstrue);
                        m_size +=QString("\n");*/

            /*            c--;
                        }
                        }
                    }else{
                        int k = 0;
                        while(k<popSize){
                            for(int id = 0; id <cluster;id++){
                                double r = farsa::globalRNG->getDouble(0,1);
                                //cout<<" selezione "<<r<<endl;
                                if(r<jump_probability){
                                    //cout<<" muto il padre  "<<mut<<endl;
                                    int mut = farsa::globalRNG->getInt(k,k+cluster-1);
                                    if(parents[mut].fitness > children[id+k].fitness){
                                        // No need to swap, parents are already in the population vector

                                    }else{
                                        // Swapping with the father
                                        //cout<<children[id+k].id<<" "<<parents[mut].id<<endl;
                                        copyGenes(children[id+k].id, parents[mut].id, 0);
                                        tfitness[parents[mut].id] = tfitness[children[id+k].id];
                                        ntfitness[parents[mut].id] = ntfitness[children[id+k].id];
                                    }
                                }else{
                                    if(cluster!=20){
                                    int mut = farsa::globalRNG->getInt(0,popSize-cluster-1);
                                    //cout<<" muto il padre fuori dal cluster  "<<mut<< " kappa "<<k<<endl;
                                    if(mut >= k && mut < k+cluster)
                                        mut = mut+cluster;
                                    //cout<<" nuovo padre  "<<mut<<endl;
                                    if (parents[mut].fitness > children[id+k].fitness) {
                                        // No need to swap, parents are already in the population vector

                                    } else {
                                        // Swapping with the father
                                        copyGenes(children[id+k].id, parents[mut].id, 0);
                                        tfitness[parents[mut].id] = tfitness[children[id+k].id];
                                        ntfitness[parents[mut].id] = ntfitness[children[id+k].id];
                                    }
                                    }

                                }
                            }
                        k = k+cluster;
                        }
                    }*/


                   /* for (int i=0; i<=c;i++)
                        subsVec[children[i].id-popSize] = -1;*/

                    //saveBestInd();

                    computeFStat2();
                    saveFStat();

                 /*   if(saveRetStat)
                       saveRStat(subsVec);

                    emit endGeneration( cgen, fmax, faverage, fmin );
                    if (commitStep()) {
                        return; // stop the evolution process
                    }*/

                    cgen++;
                   /* if (mutation > final_mrate) {
                        mutation -= mutationdecay;
                    } else {
                        mutation = final_mrate;
                    }

                    limitationFactor += (targetRetentionRate-currentRetentionRate)/10.0;
                    if (limitationFactor > 1.0)
                        limitationFactor = 1.0;*/

                    //always save in order to be able to resume the evolution process, but keep only the last gen file unless it has to be saved by the param savePopulationEachNGenerations


                    //remove the previous genfile unless it has to be kept because of the savePopulationEachNGenerations param
                  /*  if ((savePopulationEachNGenerations == 0) || (gn>1 && ((gn-1) % (savePopulationEachNGenerations) != 0))) {
                        //EX: gn 998 = G999S1.gen --- gn 999 = G1000S1.gen --- gn = 1000 = G1001S1.gen --- gn 1001 = G1002S1.gen
                        sprintf(filename,"G%dS%d.gen",gn,currentSeed);
                        if(!QFile::remove(filename)) {
                            farsa::Logger::warning(QString("Error deleting temporary gen file: ") + QString::fromStdString(filename));
                        }
                    }

                    farsa::Logger::info(QString("Generation %1 took %2 minutes - Best fitness = %3").arg(gn+1).arg((double)evotimer.elapsed()/60000.0, 0, 'f', 2).arg(fmax));
                    if(limitRetention)
                        farsa::Logger::info(QString(" --- Target retention rate: %1; current rate: %2; fitness limitation factor: %3").arg(targetRetentionRate).arg(currentRetentionRate).arg(limitationFactor));
                    fflush(stdout);
*/
                }    //   END GENERATIONS
               // saveAllGen();
                //save best ind
                /*const QString bestGenFilename = QString("B0S%1.gen").arg(currentSeed);

                QFile bestGenFile(bestGenFilename);

                if (!bestGenFile.open(QIODevice::WriteOnly | QIODevice::Truncate)) {

                farsa::Logger::warning("Cannot save best genomes into " + bestGenFilename);

                } else {

                QTextStream s(&bestGenFile);

                s << m_bestGenBuf;}*/
                // save fitness
/*                const QString statFilename = QString("statS%1.fit").arg(filetoread);

                QFile statFile(statFilename);

                if (!statFile.open(QIODevice::WriteOnly | QIODevice::Truncate)) {

                farsa::Logger::warning("Cannot save stats into " + statFilename);

                } else {

                QTextStream s(&statFile);

                s << m_statBuf;}*/
 /*               const QString countFilename = QString("TrajectoriesS%1.fit").arg(currentSeed);

                QFile countFile(countFilename);

                if (!countFile.open(QIODevice::WriteOnly | QIODevice::Truncate)) {

                farsa::Logger::warning("Cannot save stats into " + countFilename);

                } else {

                QTextStream s(&countFile);

                s << theCart.stampOuput;}
                theCart.stampOuput = "";

*/

                const QString bestGenFilename = QString("statGeneralize.fit");

                QFile bestGenFile(bestGenFilename);

                if (!bestGenFile.open(QIODevice::WriteOnly | QIODevice::Truncate)) {

                farsa::Logger::warning("Cannot save best genomes into " + bestGenFilename);

                } else {

                QTextStream s(&bestGenFile);

                s << m_childFit;}

                // Save the best generation fitness statistics
                //saveBestFitness();

            }

            // Deleting all evaluators
            for (int i = 0; i < evaluators.size(); i++) {
                delete evaluators[i];
            }
}

void MyEvoProcess::continueEvolution(){
            int rp; //replication
            int gn; //generation
            int id; //individuals
            double fit;
            double minfit=9999;
            int    minid=-1;
            double mfit;
            float  final_mrate;
            int startGeneration=0;
            char statfile[128];
            char genFile[128];
            char filename[64];
            QVector< int > subsVec;
            QString m_childFit = "";
            double currentRetentionRate;


            subsVec.resize(popSize);
            // Resizing genome
            genome.resize(popSize);

            final_mrate = mutation;
            farsa::Logger::info("TEST THE LAST POPULATION");
            farsa::Logger::info("Number of replications: " + QString::number(nreplications));

            // Creating evaluator objects in case of a multithread simulation. Also setting the actual number of threads used
            QVector<EvaluatorThreadForEvoga*> evaluators(popSize, NULL);
            if (numThreads > 1) {
                for (int i = 0; i < evaluators.size(); i++) {
                    farsa::EvoRobotExperiment* newExp = savedConfigurationParameters.getObjectFromGroup<farsa::EvoRobotExperiment>(savedExperimentPrefix, false);
                    newExp->setEvoga(this);
                    evaluators[i] = new EvaluatorThreadForEvoga(this, newExp);
                }
                QThreadPool::globalInstance()->setMaxThreadCount(numThreads);
            }

            for(rp=0;rp<nreplications;rp++) {	// replications

                int filetoread= rp+1;

                sprintf(genFile,"G%dS%d.gen",testGen,filetoread);
                farsa::Logger::info("Recovering from startGeneration: " + QString::number(testGen));
                farsa::Logger::info(QString("Loading file: ") + genFile);
                myloadallg(-1,genFile);
                genome.resize(popSize+annealingLenght);
                //myprintPop();


                farsa::ResourcesLocker locker(this);
                farsa::Evonet* evonet = getResource<farsa::Evonet>("evonet");
                startGeneration = 0;
                limitationFactor = 1.0;
                mutation=initial_mutation; // initially mutation (default 50%)
                //setSeed(getSeed());
                setSeed(getStartingSeed()+rp);
                farsa::Logger::info(QString("Replication %1, seed: %2").arg(rp+1).arg(getStartingSeed()+rp));
                resetGenerationCounter();
                // --- section runnable only if there is an Evonet object
                /*if ( hasResource( "evonet" ) ) {
                    getPheParametersAndMutationsFromEvonet();
                }*/

                // Set fbest to a very low value
                this->fbest = -99999.0;

                emit startingReplication( rp );

                // Resetting seed in experiments
                exp->newGASeed(getCurrentSeed());
                if (numThreads > 1) {
                    for (int i = 0; i < evaluators.size(); i++) {
                        evaluators[i]->getExperiment()->newGASeed(getCurrentSeed());
                    }
                }

                QTime evotimer;
                evotimer.start();
                for (int i=0;i<popSize+annealingLenght;i++) {
                    tfitness[i]=0.0;
                    ntfitness[i]=0.0;
                }

                CartPole theCart;
                theCart.nmarkov_long=false;
                theCart.generalization_test=false;
                theCart.testCart = false;
                theCart.initializeCartPole(true,false);
                m_statBuf = "";
                m_bestGenBuf = "";
                int neutral = 0;
                int adaptive = 0;

                for(gn=startGeneration;gn<nogenerations;gn++) {	// generations
                   evotimer.restart();
                   currentRetentionRate = 0.0;


                   //myprintPop();
                   //int numInput = evonet->getNoHiddens();
                   farsa::Logger::info(" Generation " + QString::number(gn+1));
                   // Here we do this to avoid too many complications: if we have to run no threads, we use the old
                   // code, otherwise we go for the multithread code below
                   if (numThreads <= 1) {
                       exp->initGeneration(gn);
                       if ( commitStep() ) { return; }
                       // test the initial population
                       for(id=0;id<popSize;id++){	//individuals
                           //myprintPop();
                           fit=0.0;
                           //cout<<" setta i pesi della rete con i parametri del genotipo"<<endl;
                           evonet->resetNet();
                           evonet->setParameters(getGenes(id));
                           for(int h = 0; h<trials;h++){
                               evonet->resetNet();
                               //calcola la fitness della rete
                               fit += theCart.evalNet(evonet,h);
                               //cout<<" fitness "<<fit<<endl;
                           }
                           cout<<" fitness "<<fit<<endl;
                           tfitness[id] = fit;
                           ntfitness[id] = 1;
                       }


                       QVector<FitnessAndId> parents(popSize);
                       for (int i = 0; i < popSize; i++) {
                           //cout<<identity[i]<<endl;
                           parents[i].fitness = tfitness[i] / ntfitness[i] ;//+ farsa::globalRNG->getDouble(-stoch_range*parents[i].fitness,stoch_range*parents[i].fitness);
                           //parents[i].fitnesstrue = tfitness[identity[i]] / ntfitness[identity[i]];
                           parents[i].id = i;

                       }
                       //qSort(parents);
                       int toMut = 0;

                       //myprintPop();


                      for(id = 0;id<popSize;id++){

                          //cout<<id<<" padre "<<tfitness[id]<<endl;
                          QVector<FitnessAndId> children(annealingLenght);
                          for(int i = 0; i< annealingLenght; i++){
                              children[i].fitness = 0.0;
                              children[i].id = i;
                          }

                        double tmpFit = 0.0;
                        int indicePadre = id;
                        for(int j = 0; j < annealingLenght; j++){
                            //cout<<endl;

                          mutatebyPoint(indicePadre, popSize+j,1);
                          //myprintPop();


                           fit = 0.0;
                           evonet->resetNet();
                           evonet->setParameters(getGenes(popSize+j));
                           for(int h = 0; h<trials;h++){
                               evonet->resetNet();
                               //calcola la fitness della rete
                               fit += theCart.evalNet(evonet,h);
                               //cout<<" fitness "<<fit<<endl;
                           }
                           //cout<<j<<" "<<fit<<endl;
                           children[j].fitness = fit ;
                           children[j].id = j;
                           tmpFit = fit;// + farsa::globalRNG->getDouble(-stoch_range*fit,stoch_range*fit);
                           if(tmpFit   >= tfitness[id] ){
                               indicePadre = popSize + j;
                               if(tmpFit   == tfitness[id] ){
                                   neutral++;
                               }
                               if(tmpFit   > tfitness[id] ){
                                   adaptive++;
                               }

                           }
                        }

                        //sostituisci il padre con il miglior prodotto di annealing
                        qSort(children);
                        //cout<< " best "<<children[annealingLenght-1].fitness<<endl;
                        if(children[annealingLenght-1].fitness >= tfitness[id] ){
                            myMutate(popSize+children[annealingLenght-1].id,id,0);
                            tfitness[id] = children[annealingLenght-1].fitness;
                        }
                        //cout<< " nuovo "<<tfitness[id]<<endl;

                      /*  if(children[annealingLenght-1].fitness >= tfitness[parents[toMut].id]){
                            double coin = farsa::globalRNG->getDouble(0,1);
                                if(coin>jump_probability){
                                myMutate(popSize+children[annealingLenght-1].id,parents[toMut].id,0);
                                tfitness[parents[toMut].id] = children[annealingLenght-1].fitness;
                                toMut++;
                            }
                        }*/


                       }
                        exp->endGeneration(gn);
                        if ( commitStep() ) { return; }
                    } else {
                        // Multithread code

                        // Calling initGeneration on all evaluator
                        for (int i = 0; i < popSize; i++) {
                            evaluators[i]->getExperiment()->initGeneration(gn);
                        }
                        if (commitStep()) return; // stop the evolution process

                        // We first evaluate all parents, so setting genotypes of parents (we have as many evaluators as individuals)
                        for (int i = 0; i < popSize; i++) {
                            evaluators[i]->setGenotype(i);
                        }
                        if (commitStep()) return; // stop the evolution process

                        // Now starting parallel evaluation of parents and wating for it to finish
                        QFuture<void> evaluationFuture = QtConcurrent::map(evaluators, runEvaluatorThreadForEvoga);
                        evaluationFuture.waitForFinished();
                        if (commitStep()) return; // stop the evolution process

                        // We have finished evaluating parents, updating the fitness vectors
                        for (int i = 0; i < popSize; i++) {
                            if (averageIndividualFitnessOverGenerations) {
                                tfitness[evaluators[i]->getGenotypeId()] += evaluators[i]->getFitness();
                                ntfitness[evaluators[i]->getGenotypeId()]++;
                            } else {
                                tfitness[evaluators[i]->getGenotypeId()] = evaluators[i]->getFitness();
                                ntfitness[evaluators[i]->getGenotypeId()] = 1;
                            }
                        }
                        if (commitStep()) return; // stop the evolution process

                        // Now we can generate all children for all individuals and set them in the evaluators
                        for (int i = 0; i < popSize; i++) {
                            copyGenes(i, popSize + i, 1); //generate a variation by duplicating and mutating
                            tfitness[popSize + i] = 0;
                            ntfitness[popSize + i] = 0;
                            evaluators[i]->setGenotype(popSize + i);
                        }
                        if (commitStep()) return; // stop the evolution process

                        // Now starting parallel evaluation of children and wating for it to finish
                        evaluationFuture = QtConcurrent::map(evaluators, runEvaluatorThreadForEvoga);
                        evaluationFuture.waitForFinished();
                        if (commitStep()) return; // stop the evolution process

                        // We have finished evaluating parents, updating the fitness vectors
                        for (int i = 0; i < popSize; i++) {
                            if (averageIndividualFitnessOverGenerations) {
                                tfitness[evaluators[i]->getGenotypeId()] += evaluators[i]->getFitness();
                                ntfitness[evaluators[i]->getGenotypeId()]++;
                            } else {
                                tfitness[evaluators[i]->getGenotypeId()] = evaluators[i]->getFitness();
                                ntfitness[evaluators[i]->getGenotypeId()] = 1;
                            }
                        }
                        if (commitStep()) return; // stop the evolution process

                        // Calling endGeneration on all evaluator
                        for (int i = 0; i < popSize; i++) {
                            evaluators[i]->getExperiment()->endGeneration(gn);
                        }
                        if (commitStep()) return; // stop the evolution process

                    }

                    // ========= Selection part ========== //
                    // Finally, we look for the worst individuals (parents) and substitute them with best children.
                    // What we do is: we order both the parents and the children in descending order, then we take the
                    // popSize best individuals. This is not the same as what is done in the sequential version of
                    // the algorithm, but should be similar. We overwrite the worst parents with the best children
                  /*  QVector<FitnessAndId> parents(popSize);
                    for (int i = 0; i < popSize; i++) {
                        parents[i].fitness = tfitness[i] / ntfitness[i];
                        parents[i].id = i;
                    }
                    QVector<FitnessAndId> children(popSize);
                    for (int i = 0; i < popSize; i++) {
                        children[i].fitness = tfitness[popSize + i] / ntfitness[popSize + i];
                        children[i].id = popSize + i;
                    }

                    //saving the fitness of father and children
                    m_childFit +=QString(" gen %1 \n ").arg(cgen);
                    for (int i = 0; i < popSize; i++) {
                        m_childFit += QString(" %1 %2 \n").arg(tfitness[i]).arg(tfitness[i+popSize]);
                    }*/

                    // Sorting both parents and children. They are sorted in ascending order but we need the best
                    // individuals (those with the highest fitness) first
                /*    qSort(parents);
                    qSort(children);
                    int p = popSize - 1;
                    int c = popSize - 1;
                    for (int i = 0; i < popSize; i++) {
                        if(limitRetention)
                            children[c].fitness *= limitationFactor;
                        if (parents[p].fitness > children[c].fitness) {
                            // No need to swap, parents are already in the population vector
                            p--;
                        } else {
                            // Swapping with one of the worst parents (we know for sure that p + c = popSize)
                            copyGenes(children[c].id, parents[popSize - 1 - c].id, 0);
                            tfitness[parents[popSize - 1 - c].id] = tfitness[children[c].id];
                            ntfitness[parents[popSize - 1 - c].id] = ntfitness[children[c].id];
                            subsVec[children[c].id-popSize] = parents[popSize - 1 - c].id;
                            c--;
                            currentRetentionRate += 1.0/popSize;
                        }
                    }*/

                  /*  for (int i = 0; i < popSize; i++) {
                        m_childFit += QString(" %1 %2 \n").arg(neutralConnections[i]).arg(bestFitness[i]);
                    }*/


               /*         double bestFit = 0.0;
                        int bestInd = -1;
                        for(int h=0;h<popSize;h++){	//individuals

                            if(tfitness[h] > bestFit){
                                bestFit = tfitness[h];
                                bestInd = h;
                            }

                        }
                        theCart.testCart = true;


                        evonet->resetNet();
                        evonet->setParameters(getGenes(bestInd));
                        for(int h = 0; h<trials;h++){
                            evonet->resetNet();
                            fit += theCart.testNet(evonet,h,filetoread);
                            //cout<<" fitness "<<fit<<endl<<endl<<endl;
                        }
                        theCart.testCart = false;*/


                    //saveBestInd();


                    computeFStat2();
                    saveFStat();

                 /*   if(saveRetStat)
                       saveRStat(subsVec);

                    emit endGeneration( cgen, fmax, faverage, fmin );
                    if (commitStep()) {
                        return; // stop the evolution process
                    }*/

                    cgen++;
                   /* if (mutation > final_mrate) {
                        mutation -= mutationdecay;
                    } else {
                        mutation = final_mrate;
                    }

                    limitationFactor += (targetRetentionRate-currentRetentionRate)/10.0;
                    if (limitationFactor > 1.0)
                        limitationFactor = 1.0;*/

                    //always save in order to be able to resume the evolution process, but keep only the last gen file unless it has to be saved by the param savePopulationEachNGenerations


                    //remove the previous genfile unless it has to be kept because of the savePopulationEachNGenerations param
                    if ((savePopulationEachNGenerations == 0) || (gn>1 && ((gn-1) % (savePopulationEachNGenerations) != 0))) {
                        //EX: gn 998 = G999S1.gen --- gn 999 = G1000S1.gen --- gn = 1000 = G1001S1.gen --- gn 1001 = G1002S1.gen
                        sprintf(filename,"G%dS%d.gen",gn,currentSeed);
                        if(!QFile::remove(filename)) {
                            farsa::Logger::warning(QString("Error deleting temporary gen file: ") + QString::fromStdString(filename));
                        }
                    }

                    farsa::Logger::info(QString("Generation %1 took %2 minutes - Best fitness = %3").arg(gn+1).arg((double)evotimer.elapsed()/60000.0, 0, 'f', 2).arg(fmax));
                    if(limitRetention)
                        farsa::Logger::info(QString(" --- Target retention rate: %1; current rate: %2; fitness limitation factor: %3").arg(targetRetentionRate).arg(currentRetentionRate).arg(limitationFactor));
                    fflush(stdout);

                }    //   END GENERATIONS
                m_childFit += QString("%1 %2 \n").arg(neutral).arg(adaptive);
                saveAllGen();
                //save best ind
                /*const QString bestGenFilename = QString("B0S%1.gen").arg(currentSeed);

                QFile bestGenFile(bestGenFilename);

                if (!bestGenFile.open(QIODevice::WriteOnly | QIODevice::Truncate)) {

                farsa::Logger::warning("Cannot save best genomes into " + bestGenFilename);

                } else {

                QTextStream s(&bestGenFile);

                s << m_bestGenBuf;}*/
                // save fitness
                const QString statFilename = QString("statS%1.fit").arg(filetoread);

                QFile statFile(statFilename);

                if (!statFile.open(QIODevice::WriteOnly | QIODevice::Truncate)) {

                farsa::Logger::warning("Cannot save stats into " + statFilename);

                } else {

                QTextStream s(&statFile);

                s << m_statBuf;}


                // Save the best generation fitness statistics
                //saveBestFitness();

            }

            const QString bestGenFilename = QString("NeutralFound.fit");

            QFile bestGenFile(bestGenFilename);

            if (!bestGenFile.open(QIODevice::WriteOnly | QIODevice::Truncate)) {

            farsa::Logger::warning("Cannot save best genomes into " + bestGenFilename);

            } else {

            QTextStream s(&bestGenFile);

            s << m_childFit;}
            // Deleting all evaluators
            for (int i = 0; i < evaluators.size(); i++) {
                delete evaluators[i];
            }
}


/*
void MyEvoProcess::evolveAnnealing()
{
    farsa::Logger::warning("Evolving SteadyState from OUR CLASS");

//-------------FROM HERE WE JUST COPIED THE CODE OF STEADYSTATE algorithm-----------------
//This secction should be substituted by your own algorithm-------------------------------


        int rp; //replication
        int gn; //generation
        int id; //individuals
        double fit;
        double minfit=9999;
        int    minid=-1;
        double mfit;
        float  final_mrate;
        int startGeneration=0;
        char statfile[128];
        char genFile[128];
        char filename[65];
        QVector< int > subsVec;
        double currentRetentionRate;

        subsVec.resize(popSize);
        // Resizing genome
        genome.resize(popSize * 2);

        final_mrate = mutation;
        farsa::Logger::info("EVOLUTION: MY steady state");
        farsa::Logger::info("Number of replications: " + QString::number(nreplications));

        // Creating evaluator objects in case of a multithread simulation. Also setting the actual number of threads used
        QVector<EvaluatorThreadForEvoga*> evaluators(popSize, NULL);
        if (numThreads > 1) {
            for (int i = 0; i < evaluators.size(); i++) {
                farsa::EvoRobotExperiment* newExp = savedConfigurationParameters.getObjectFromGroup<farsa::EvoRobotExperiment>(savedExperimentPrefix, false);
                newExp->setEvoga(this);
                evaluators[i] = new EvaluatorThreadForEvoga(this, newExp);
            }
            QThreadPool::globalInstance()->setMaxThreadCount(numThreads);
        }
        int** bit_strings;
        // generate a matrix of all possible combination of a given length bit strings
        int bit_size = pow(2,bit_lenght);
        bit_strings = generateBitstrings(bit_lenght);
        for(rp=0;rp<nreplications;rp++) {	// replications
            startGeneration = 0;
            limitationFactor = 1.0;
            mutation=initial_mutation; // initially mutation (default 50%)
            //setSeed(getSeed());
            setSeed(getStartingSeed()+rp);
            farsa::Logger::info(QString("Replication %1, seed: %2").arg(rp+1).arg(getStartingSeed()+rp));
            resetGenerationCounter();
            //randomizePop();
            inizialize(genome.size());
            // --- section runnable only if there is an Evonet object
            /*if ( hasResource( "evonet" ) ) {
                getPheParametersAndMutationsFromEvonet();
            }*/
            // Set fbest to a very low value
      /*      this->fbest = -99999.0;

            emit startingReplication( rp );

            // Resetting seed in experiments
            exp->newGASeed(getCurrentSeed());
            if (numThreads > 1) {
                for (int i = 0; i < evaluators.size(); i++) {
                    evaluators[i]->getExperiment()->newGASeed(getCurrentSeed());
                }
            }
            QTime evotimer;
            evotimer.start();
            for (int i=0;i<popSize+1;i++) {
                tfitness[i]=0.0;
                ntfitness[i]=0.0;
            }
            //code to recovery a previous evolution: Experimental
            /*sprintf(statfile,"statS%d.fit", getStartingSeed()+rp);
            //now check if the file exists
            farsa::DataChunk statTest(QString("stattest"),Qt::blue,2000,false);
            if (statTest.loadRawData(QString(statfile),0)) {
                startGeneration=statTest.getIndex();
                sprintf(genFile,"G%dS%d.gen",startGeneration,getStartingSeed()+rp);
                farsa::Logger::info("Recovering from startGeneration: " + QString::number(startGeneration));
                farsa::Logger::info(QString("Loading file: ") + genFile);
                loadallg(-1,genFile);
                cgen=startGeneration;
                mutation=mutation-startGeneration*mutationdecay;
                if (mutation<final_mrate) mutation=final_mrate;
                // Resizing genome the loading process changed the genome size = popSize
                genome.resize(popSize * 2);
                emit recoveredInterruptedEvolution( QString(statfile) );
            } //end evolution recovery code*/
     /*       QVector<QVector< int > > phenotype;
            int number_phe = 0;
            m_statBuf = "";
            m_bestGenBuf = "";
            m_counter = "";
            m_size = "";
            QString m_phenotype = "";
            for(gn=startGeneration;gn<nogenerations;gn++) {	// generations
                vector <int> identity;
                evotimer.restart();
                currentRetentionRate = 0.0;
                farsa::Logger::info(" Generation " + QString::number(gn+1));
                // Here we do this to avoid too many complications: if we have to run no threads, we use the old
                // code, otherwise we go for the multithread code below
                if (numThreads <= 1) {
                    //cout<<" popolazione iniziale "<<endl;
                    //myprintPop();
                    if(averagerFitoverBit){
                        for (int i=0;i<popSize*2;i++) {
                            tfitness[i]=0.0;
                            ntfitness[i]=0.0;
                        }
                    }
                    exp->initGeneration(gn);
                    if ( commitStep() ) { return; }

                    // Not running with multiple threads, using the old code
                    for(id=0;id<popSize;id++) {	// calculate directly the children from a given popolation
                        fit=0.0;
                        identity.push_back(id);
                        //cout<<"genoma da mutare "<<id<<endl;
                        if(mutation_type){
                            mutatebypoint(id, popSize+id);//generate a variotion over only one gene
                        }else{
                            mymutate(id, popSize+id,1);} //generate a variation by duplicating and mutating
                    }
                    //cout<< "genoma mutato "<<endl;
                    //myprintPop();
                    for(id=0;id<popSize;id++) {	//individuals
                        //cout<<" nuovo individuo "<<endl;
                       for(int j = 0; j< trials; j++){// repeat evaluation to take measure of fault tolerance

                        for(int i = 0; i < bit_size; i++){// evaluate a genotype over all possible bit strings
                         //cout<<"nuova stringa "<<endl;
                        QVector <int> path;
                        pathLogicoperator(genome[id][glen-1],genome[id],path,0);
                        fit=0.0;
                        if(vettore_unico){
                            QVector <int> path_unico;
                            countLogicoperator(path,path_unico);
                            fit = evaluateparity(genome[id],bit_strings[i],path_unico);
                        }else{
                            fit = evaluateparity(genome[id],bit_strings[i],path);
                        }
                            tfitness[id] += fit;
                            ntfitness[id]++;
                            //cout<<"fitness padre "<<tfitness[id]<<" n di fitness "<<ntfitness[id]<<endl;

                        if (isStopped()) { // stop evolution
                            return;
                        }
                        path.clear();
                        //evaluate of children
                        //cout<<"fitness figlio "<<endl;
                        pathLogicoperator(genome[popSize +id][glen-1],genome[popSize+id],path,0);
                        if(vettore_unico){
                            QVector <int> path_unico;
                            countLogicoperator(path,path_unico);
                            fit = evaluateparity(genome[popSize+id],bit_strings[i],path_unico);
                        }else{
                            fit = evaluateparity(genome[popSize+id],bit_strings[i],path);
                        }
                            tfitness[popSize+id] += fit;
                            ntfitness[popSize+id]++;
                            //cout<<"fitness figlio "<<tfitness[popSize+id]<<endl;

                        if (isStopped()) { // stop evolution
                            return;
                        }
                      }//end for over bit strings,

                     }

                    }
                    //cout<<"popolazione iniziale con figli "<<endl;
                    //myprintPop();
                    exp->endGeneration(gn);
                    if ( commitStep() ) { return; }
                } else {
                    // Multithread code

                    // Calling initGeneration on all evaluator
                    for (int i = 0; i < popSize; i++) {
                        evaluators[i]->getExperiment()->initGeneration(gn);
                    }
                    if (commitStep()) return; // stop the evolution process

                    // We first evaluate all parents, so setting genotypes of parents (we have as many evaluators as individuals)
                    for (int i = 0; i < popSize; i++) {
                        evaluators[i]->setGenotype(i);
                    }
                    if (commitStep()) return; // stop the evolution process

                    // Now starting parallel evaluation of parents and wating for it to finish
                    QFuture<void> evaluationFuture = QtConcurrent::map(evaluators, runEvaluatorThreadForEvoga);
                    evaluationFuture.waitForFinished();
                    if (commitStep()) return; // stop the evolution process

                    // We have finished evaluating parents, updating the fitness vectors
                    for (int i = 0; i < popSize; i++) {
                        if (averageIndividualFitnessOverGenerations) {
                            tfitness[evaluators[i]->getGenotypeId()] += evaluators[i]->getFitness();
                            ntfitness[evaluators[i]->getGenotypeId()]++;
                        } else {
                            tfitness[evaluators[i]->getGenotypeId()] = evaluators[i]->getFitness();
                            ntfitness[evaluators[i]->getGenotypeId()] = 1;
                        }
                    }
                    if (commitStep()) return; // stop the evolution process

                    // Now we can generate all children for all individuals and set them in the evaluators
                    for (int i = 0; i < popSize; i++) {
                        copyGenes(i, popSize + i, 1); //generate a variation by duplicating and mutating
                        tfitness[popSize + i] = 0;
                        ntfitness[popSize + i] = 0;
                        evaluators[i]->setGenotype(popSize + i);
                    }
                    if (commitStep()) return; // stop the evolution process

                    // Now starting parallel evaluation of children and wating for it to finish
                    evaluationFuture = QtConcurrent::map(evaluators, runEvaluatorThreadForEvoga);
                    evaluationFuture.waitForFinished();
                    if (commitStep()) return; // stop the evolution process

                    // We have finished evaluating parents, updating the fitness vectors
                    for (int i = 0; i < popSize; i++) {
                        if (averageIndividualFitnessOverGenerations) {
                            tfitness[evaluators[i]->getGenotypeId()] += evaluators[i]->getFitness();
                            ntfitness[evaluators[i]->getGenotypeId()]++;
                        } else {
                            tfitness[evaluators[i]->getGenotypeId()] = evaluators[i]->getFitness();
                            ntfitness[evaluators[i]->getGenotypeId()] = 1;
                        }
                    }
                    if (commitStep()) return; // stop the evolution process

                    // Calling endGeneration on all evaluator
                    for (int i = 0; i < popSize; i++) {
                        evaluators[i]->getExperiment()->endGeneration(gn);
                    }
                    if (commitStep()) return; // stop the evolution process

                }

                // ========= Selection part ========== //
                // Finally, we look for the worst individuals (parents) and substitute them with best children.
                // What we do is: we order both the parents and the children in descending order, then we take the
                // popSize best individuals. This is not the same as what is done in the sequential version of
                // the algorithm, but should be similar. We overwrite the worst parents with the best children
                if(cluster == 20 && stochasticFitness == false){

                    random_shuffle(identity.begin(),identity.end());
                }

                QVector<FitnessAndId> parents(popSize);
                QVector<FitnessAndId> children(popSize);
                for (int i = 0; i < popSize; i++) {
                    //cout<<identity[i]<<endl;
                    parents[i].fitness = tfitness[identity[i]] / ntfitness[identity[i]];
                    //parents[i].fitnesstrue = tfitness[identity[i]] / ntfitness[identity[i]];
                    parents[i].id = identity[i];
                   /* QVector<int> tmp_all;
                    pathLogicoperator(genome[i][glen-1],genome[i],tmp_all,0);
                    parents[i].size = tmp_all.size();*/
                    // subtracting some little value from the fitness of the father, so when  the fitness
                    //of father and son will be confronted sometimes the worst individual will be chosen
         /*           if(stochasticFitness){
                        parents[i].fitness = parents[i].fitness + farsa::globalRNG->getDouble(-stoch_range,stoch_range);
                    }
                }

                for (int i = 0; i < popSize; i++) {
                    children[i].fitness = tfitness[popSize + identity[i]] / ntfitness[popSize + identity[i]];
                    //children[i].fitnesstrue = tfitness[popSize + identity[i]] / ntfitness[popSize + identity[i]];
                    children[i].id = popSize + identity[i];
                    /*QVector<int> tmp_all;
                    pathLogicoperator(genome[popSize+i][glen-1],genome[popSize+i],tmp_all,0);
                    children[i].size = tmp_all.size();*/
           /*         if(stochasticFitness){
                        children[i].fitness = children[i].fitness + farsa::globalRNG->getDouble(-stoch_range,stoch_range);
                    }
                }

               m_size += QString("% generation %1\n").arg(gn);
                //nuovo metodo di selezione clusterizzata, intervallato con interbreeding sul singolo individuo
               /* int k = 0;
                while(k<popSize){
                    for(int id = 0; id <cluster;id++){
                        double r = farsa::globalRNG->getDouble(0,1);
                        //cout<<" selezione "<<r<<endl;
                        if(r<jump_probability){
                            int mut = farsa::globalRNG->getInt(k,k+cluster-1);
                            //cout<<" muto il padre  "<<mut<<endl;
                            if (parents[mut].fitness > children[id+k].fitness) {
                                // No need to swap, parents are already in the population vector

                            } else {
                                // Swapping with the father
                                mymutate(children[id+k].id, parents[mut].id, 0);
                                tfitness[parents[mut].id] = tfitness[children[id+k].id];
                                ntfitness[parents[mut].id] = ntfitness[children[id+k].id];
                            }
                        }else{
                            if(cluster!=20){
                            int mut = farsa::globalRNG->getInt(0,popSize-cluster-1);
                            //cout<<" muto il padre fuori dal cluster  "<<mut<< " kappa "<<k<<endl;
                            if(mut >= k && mut < k+cluster)
                                mut = mut+cluster;
                            //cout<<" nuovo padre  "<<mut<<endl;
                            if (parents[mut].fitness > children[id+k].fitness) {
                                // No need to swap, parents are already in the population vector

                            } else {
                                // Swapping with the father
                                mymutate(children[id+k].id, parents[mut].id, 0);
                                tfitness[parents[mut].id] = tfitness[children[id+k].id];
                                ntfitness[parents[mut].id] = ntfitness[children[id+k].id];
                            }
                            }

                        }
                    }
                k = k+cluster;
                }*/


               // cout<<"nuova popolazione "<<endl;
                //myprintPop();

                // algoritmo che raggiunge il 100% sul problema di 4 bit commentato per trovarne uno migliore
                 /*if(cgen%1000 != 0){
                    // Sorting both parents and children. They are sorted individually fahter and his children


                    for (int i = 0; i < popSize; i++) {
                        //cout<<"indice padre "<<parents[i].id<<" indice figlio "<<children[i].id<<endl;
                        if (parents[i].fitness > children[i].fitness) {
                            // No need to swap, parents are already in the population vector

                        } else {
                            // Swapping with the father
                            mymutate(children[i].id, parents[i].id, 0);
                            tfitness[parents[i].id] = tfitness[children[i].id];
                            ntfitness[parents[i].id] = ntfitness[children[i].id];
                        }
                    }
                }else{
                    // Sorting both parents and children. They are sorted in ascending order but we need the best
                    // individuals (those with the highest fitness) first
                    qSort(parents);   //Error de operadores aqui#include <QTime>
                    qSort(children);
                    int p = popSize - 1;
                    int c = popSize - 1;
                    for (int i = 0; i < popSize; i++) {
                        if(limitRetention)
                            children[c].fitness *= limitationFactor;
                        if (parents[p].fitness > children[c].fitness) {
                            // No need to swap, parents are already in the population vector
                            p--;
                        } else {
                            // Swapping with one of the worst parents (we know for sure that p + c = popSize)
                            mymutate(children[c].id, parents[popSize - 1 - c].id, 0);
                            tfitness[parents[popSize - 1 - c].id] = tfitness[children[c].id];
                            ntfitness[parents[popSize - 1 - c].id] = ntfitness[children[c].id];
                            subsVec[children[c].id-popSize] = parents[popSize - 1 - c].id;
                            c--;
                            currentRetentionRate += 1.0/popSize;
                        }
                    }
                }*///fine commento vecchio algoritmo*/

                //prima della selezione calcola il numero di fenotipi unici trovati dalla prima generazione dei padri e poi solo dai figli
               /* testNeutrale = true;
                if(gn == 0){
                for (int id = 0; id <popSize;id++){
                    QVector<int> phenotype_father;
                    for(int j = 0; j<bit_size;j++){
                        QVector<int> path;
                        phenotype_father.append(evaluateparity(genome[id],bit_strings[j],path));
                    }
                    phenotype.append(phenotype_father);
                }
                }

                for(int id = 0; id< popSize; id++){
                    QVector<int> phenotype_son;
                    for(int j = 0; j< bit_size; j++){
                        QVector <int> path;
                        phenotype_son.append(evaluateparity(genome[id+popSize],bit_strings[j],path));


                    }
                    int count = 0;
                    for(int i = 0; i<phenotype.size();i++){
                        if(phenotype[i] == phenotype_son)
                            count++;

                    }
                    if (count == 0){
                        phenotype.append(phenotype_son);
                        number_phe++;
                    }
                }
                m_phenotype += QString("%1 \n").arg(number_phe);
*/

                //cout<<number_phe<< " numero di fenotipi nuovi "<<gn<<" generazioni "<<endl;
         /*       testNeutrale = false;

                //selezione per isole degli individui
                if(cluster == 20){

                    // Sorting both parents and children. They are sorted in ascending order but we need the best
                    // individuals (those with the highest fitness) first
                    qSort(parents);   //Error de operadores aqui#include <QTime>
                    qSort(children);
                    int p = popSize - 1;
                    int c = popSize - 1;
                    for (int i = 0; i < popSize; i++) {
                    if(limitRetention)
                    children[c].fitness *= limitationFactor;
                    if (parents[p].fitness > children[c].fitness) {
                    // No need to swap, parents are already in the population vector
                        //parte relativa alla stocasticità nuova con probabilità di scambio fissata
                    p--;
                    } else {
                    // Swapping with one of the worst parents (we know for sure that p + c = popSize)
                    mymutate(children[c].id, parents[popSize - 1 - c].id, 0);
                    tfitness[parents[popSize - 1 - c].id] = tfitness[children[c].id];
                    ntfitness[parents[popSize - 1 - c].id] = ntfitness[children[c].id];
                    m_size +=QString("%1 %2 ").arg(children[c].id).arg(children[c].fitness);//.arg(children[c].size).arg(children[c].fitness).arg(children[c].fitnesstrue);
                    m_size +=QString("%1 %2 ").arg(parents[popSize - 1 - c].id).arg(parents[popSize - 1 - c].fitness);//.arg(parents[popSize - 1 - c].size).arg(parents[popSize - 1 - c].fitness).arg(parents[popSize - 1 - c].fitnesstrue);
                    m_size +=QString("\n");

                    c--;
                    }
                    }
                }else{
                    int k = 0;
                    while(k<popSize){
                        for(int id = 0; id <cluster;id++){
                            double r = farsa::globalRNG->getDouble(0,1);
                            //cout<<" selezione "<<r<<endl;
                            if(r<jump_probability){
                                //cout<<" muto il padre  "<<mut<<endl;
                                int mut = farsa::globalRNG->getInt(k,k+cluster-1);
                                if(parents[mut].fitness > children[id+k].fitness){
                                    // No need to swap, parents are already in the population vector

                                }else{
                                    // Swapping with the father
                                    //cout<<children[id+k].id<<" "<<parents[mut].id<<endl;
                                    mymutate(children[id+k].id, parents[mut].id, 0);
                                    tfitness[parents[mut].id] = tfitness[children[id+k].id];
                                    ntfitness[parents[mut].id] = ntfitness[children[id+k].id];
                                }
                            }else{
                                if(cluster!=20){
                                int mut = farsa::globalRNG->getInt(0,popSize-cluster-1);
                                //cout<<" muto il padre fuori dal cluster  "<<mut<< " kappa "<<k<<endl;
                                if(mut >= k && mut < k+cluster)
                                    mut = mut+cluster;
                                //cout<<" nuovo padre  "<<mut<<endl;
                                if (parents[mut].fitness > children[id+k].fitness) {
                                    // No need to swap, parents are already in the population vector

                                } else {
                                    // Swapping with the father
                                    mymutate(children[id+k].id, parents[mut].id, 0);
                                    tfitness[parents[mut].id] = tfitness[children[id+k].id];
                                    ntfitness[parents[mut].id] = ntfitness[children[id+k].id];
                                }
                                }

                            }
                        }
                    k = k+cluster;
                    }
                }


                 /*parte di algoritmo che fa l'interbreeding su tutta la popolazione anzichè sul singolo individuo
                double r = farsa::globalRNG->getDouble(0,1);
                //cout<<" selezione "<<r<<endl;
                if(r<jump_probability){//ordinare solo gli individui appartanenti al cluster scelto
                    int k = 0;
                    while(k<popSize){
                        for(int id = 0; id <cluster;id++){
                                //cout<<" muto il padre  "<<mut<<endl;
                                int mut = farsa::globalRNG->getInt(k,k+cluster-1);
                                //cout<<" muto il padre  "<<mut<<endl;
                                if (parents[mut].fitness > children[id+k].fitness) {
                                    // No need to swap, parents are already in the population vector

                                } else {
                                    // Swapping with the father
                                    mymutate(children[id+k].id, parents[mut].id, 0);
                                    tfitness[parents[mut].id] = tfitness[children[id+k].id];
                                    ntfitness[parents[mut].id] = ntfitness[children[id+k].id];
                                }
                            }
                        k = k+cluster;
                        }
                }else{//parte da aggiustare mettere uguale al secondo algoritmo e fare qualche test
                            // Sorting both parents and children. They are sorted in ascending order but we need the best
                            // individuals (those with the highest fitness) first
                            qSort(parents);   //Error de operadores aqui#include <QTime>
                            qSort(children);
                            int p = popSize - 1;
                            int c = popSize - 1;
                            for (int i = 0; i < popSize; i++) {
                            if(limitRetention)
                            children[c].fitness *= limitationFactor;
                            if (parents[p].fitness > children[c].fitness) {
                            // No need to swap, parents are already in the population vector
                            p--;
                            } else {
                            // Swapping with one of the worst parents (we know for sure that p + c = popSize)
                            mymutate(children[c].id, parents[popSize - 1 - c].id, 0);
                            tfitness[parents[popSize - 1 - c].id] = tfitness[children[c].id];
                            ntfitness[parents[popSize - 1 - c].id] = ntfitness[children[c].id];
                            subsVec[children[c].id-popSize] = parents[popSize - 1 - c].id;
                            c--;
                            currentRetentionRate += 1.0/popSize;
                            }
                            }

                        }

                }*/

                //cout<<"nuova popolazione "<<endl;
                //myprintPop();


                //salva il numero di operatori usati
        /*        int contatore[popSize], count_all[popSize];
                float counter_mediate = 0;
                float count_all_mediate = 0;
                for(int i = 0; i<popSize;i++){
                    QVector<int> tmp_all;
                    QVector<int> tmp_unico;
                    pathLogicoperator(genome[i][glen-1],genome[i],tmp_all,0);
                    //conta prima gli operatori unici nel circuito
                    countLogicoperator(tmp_all,tmp_unico);
                    contatore[i] = tmp_unico.size();
                    counter_mediate += contatore[i];
                    //poi tutte le volte che compaiono
                    count_all[i]=tmp_all.size();
                    count_all_mediate += count_all[i];

                }

                mysaveCounter(counter_mediate/popSize,count_all_mediate/popSize);

                //mysaveBestInd();
                computeFStat2();
                saveFStat();

                if(cgen%300 == 0 ){
                   vector<double> myfitness;
                   if(operatorLesion){
                   operatorLesion =false;
                       for(int id=0;id<popSize;id++) {
                           double tmp = 0;
                        for(int j = 0; j< bit_size;j++){
                            QVector <int> path;
                            pathLogicoperator(genome[id][glen-1],genome[id],path,0);
                            tmp += evaluateparity(genome[id],bit_strings[j],path);
                        }
                        myfitness.push_back(tmp/bit_size);
                       }
                       operatorLesion = true;
                       saveFitness(myfitness);
                   }else{
                       for(int id=0;id<popSize;id++) {
                           double tmp = 0;
                        for(int j = 0; j< bit_size;j++){
                            QVector <int> path;
                            pathLogicoperator(genome[id][glen-1],genome[id],path,0);
                            tmp += evaluateparity(genome[id],bit_strings[j],path);
                        }
                        myfitness.push_back(tmp/bit_size);
                       }
                       saveFitness(myfitness);
                   }
                }
                if(saveRetStat)
                   saveRStat(subsVec);

                emit endGeneration( cgen, fmax, faverage, fmin );
                if (commitStep()) {
                    return; // stop the evolution process
                }

                cgen++;
                if (mutation > final_mrate) {
                    mutation -= mutationdecay;
                } else {
                    mutation = final_mrate;
                }

                limitationFactor += (targetRetentionRate-currentRetentionRate)/10.0;
                if (limitationFactor > 1.0)
                    limitationFactor = 1.0;

                //always save in order to be able to resume the evolution process, but keep only the last gen file unless it has to be saved by the param savePopulationEachNGenerations
                //mysaveallg();

                //remove the previous genfile unless it has to be kept because of the savePopulationEachNGenerations param
                /*if ((savePopulationEachNGenerations == 0) || (gn>1 && ((gn-1) % (savePopulationEachNGenerations) != 0))) {
                    //EX: gn 998 = G999S1.gen --- gn 999 = G1000S1.gen --- gn = 1000 = G1001S1.gen --- gn 1001 = G1002S1.gen
                    sprintf(filename,"G%dS%d.gen",gn,currentSeed);
                    if(!QFile::remove(filename)) {
                        farsa::Logger::warning(QString("Error deleting temporary gen file: ") + QString::fromStdString(filename));
                    }
                }*/

     /*           farsa::Logger::info(QString("Generation %1 took %2 minutes - Best fitness = %3").arg(gn+1).arg((double)evotimer.elapsed()/60000.0, 0, 'f', 2).arg(fmax));
                if(limitRetention)
                    farsa::Logger::info(QString(" --- Target retention rate: %1; current rate: %2; fitness limitation factor: %3").arg(targetRetentionRate).arg(currentRetentionRate).arg(limitationFactor));
                fflush(stdout);


            }

            /*                      end of generations cicle                      */
            /*for(int i = 0; i<phenotype.size();i++){
                for(int j = 0; j<phenotype[i].size();j++){
                    cout<<phenotype[i][j]<<" ";
                }
                cout<<endl;

            }*/
            //mysaveallg();
     /*       cout<<"popolazione finale "<<endl;
            //myprintPop();

            //reconstruct with a vector the path of the output
            QVector< QVector<int> > counter;
            //int contatore[popSize], count_all[popSize];
            //float counter_mediate = 0;
            //float count_all_mediate = 0;
            for(int i = 0; i<popSize;i++){
                QVector<int> tmp;
                pathLogicoperator(genome[i][glen-1],genome[i],tmp,0);
                QVector <int> path_unico;
                countLogicoperator(tmp,path_unico);
                //conta prima gli operatori unici nel circuito
                //contatore[i]=countLogicoperator(tmp);
                //counter_mediate += contatore[i];
                //poi tutte le volte che compaiono
                //count_all[i]=countAllLogicoperator(tmp);
                //count_all_mediate += count_all[i];
                counter.append(tmp);
                tmp.clear();
            }
            //reconstruct with a vector the type of logical functions involved in the output
            QVector< QVector<int> > type;
            for(int i = 0; i<popSize;i++){
                QVector<int> tmp;
                typeLogicoperator(genome[i][glen-1],genome[i],tmp);
                type.append(tmp);
            }

            stampPath(counter,type);

            //save all genotypes of last generation
            saveAllGen();
            //usa questa parte per salvare gli operatori solo dell'ultima generazione di un seed
            //mysaveCounter(counter_mediate/popSize);
            //mysaveCounter(count_all_mediate/popSize);

            //print tree
          /*  BinaryTree *root;
            for(int i = 0; i< popSize;i++){

            root = new BinaryTree(genome[i][(numBooleanOperator * 3)]);
            treeLogicoperator(genome[i][(numBooleanOperator * 3)],genome[i],root);
            char sbuffer[128];
            sprintf(sbuffer,"tree_prettyS%d.fit",currentSeed);
            filebuf fb;
            fb.open (sbuffer,ios::out | ios::app);
            ostream fout(&fb);
            // Now print a tree that's more spread out to the file
            printPretty(root, 1, 0, fout);
            }*/

            // Save the best generation fitness statistics
            //saveBestFitness();
            //Test the fault tolerant individuals without faul and save results
 /*           vector<double> myfitness;
           if(operatorLesion){
           operatorLesion =false;
               for(id=0;id<popSize;id++) {
                   double tmp = 0;
                for(int j = 0; j< bit_size;j++){
                    QVector <int> path;
                    pathLogicoperator(genome[id][glen-1],genome[id],path,0);
                    tmp += evaluateparity(genome[id],bit_strings[j],path);
                }
                myfitness.push_back(tmp/bit_size);
               }
               operatorLesion = true;
               saveFitness(myfitness);
           }

           if(operatorLesion == false){
               for(id=0;id<popSize;id++) {
                   double tmp = 0;
                for(int j = 0; j< bit_size;j++){
                    QVector <int> path;
                    pathLogicoperator(genome[id][glen-1],genome[id],path,0);
                    tmp += evaluateparity(genome[id],bit_strings[j],path);
                }
                myfitness.push_back(tmp/bit_size);
               }
               operatorLesion = false;
               saveFitness(myfitness);
           }
               myfitness.clear();
               //save best ind
              /* const QString bestGenFilename = QString("B0S%1.gen").arg(currentSeed);

               QFile bestGenFile(bestGenFilename);

               if (!bestGenFile.open(QIODevice::WriteOnly | QIODevice::Truncate)) {

               farsa::Logger::warning("Cannot save best genomes into " + bestGenFilename);

               } else {

               QTextStream s(&bestGenFile);

               s << m_bestGenBuf;}*/
               // save fitness
 /*              const QString statFilename = QString("statS%1.fit").arg(currentSeed);

               QFile statFile(statFilename);

               if (!statFile.open(QIODevice::WriteOnly | QIODevice::Truncate)) {

               farsa::Logger::warning("Cannot save stats into " + statFilename);

               } else {

               QTextStream s(&statFile);

               s << m_statBuf;}

               // save counter
               const QString countFilename = QString("logicCounterS%1.fit").arg(currentSeed);

               QFile countFile(countFilename);

               if (!countFile.open(QIODevice::WriteOnly | QIODevice::Truncate)) {

               farsa::Logger::warning("Cannot save stats into " + countFilename);

               } else {

               QTextStream s(&countFile);

               s << m_counter;}

               // save genealogy
               const QString genealogyFilename = QString("GenealogyS%1.fit").arg(currentSeed);

               QFile genealogyFile(genealogyFilename);

               if (!genealogyFile.open(QIODevice::WriteOnly | QIODevice::Truncate)) {

               farsa::Logger::warning("Cannot save stats into " + genealogyFilename);

               } else {

               QTextStream s(&genealogyFile);

               s << m_size;}

               //save phenotypic variability
               const QString variabilityFilename = QString("VariabilityS%1.fit").arg(currentSeed);

               QFile variabilityFile(variabilityFilename);

               if (!variabilityFile.open(QIODevice::WriteOnly | QIODevice::Truncate)) {

               farsa::Logger::warning("Cannot save stats into " + variabilityFilename);

               } else {

               QTextStream s(&variabilityFile);

               s << m_phenotype;}


        }


        // Deleting all evaluators
        for (int i = 0; i < evaluators.size(); i++) {
            delete evaluators[i];
        }


//-------------------------The evolutionary algorithm ends here----------------------------
}
*/


void MyEvoProcess::postConfigureInitialization()
{
    // Sharing resources and declaring which ones we will access
    shareResourcesWith(exp);
    usableResources(QStringList() << "evonet");

    // Allocating memory
    tfitness = new double[MAXINDIVIDUALS];
    statfit = new double*[nogenerations];
    ntfitness = new double[MAXINDIVIDUALS]; //used with super ag implementation
    for(int i = 0; i < nogenerations; i++) {
        statfit[i] = new double[3];
    }
    terror = new double[MAXINDIVIDUALS];

    //allocating memory for the mutation vector
    glen = exp->getGenomeLength();
    mutations = new float[glen];
    for(int mi = 0; mi < glen; mi++) {
        mutations[mi] = 0.5;//farsa::Evonet::DEFAULT_VALUE;
    }

    //now we allocate memory for genome and best genome
    cgen = 0;
    popSize = noffspring * nreproducing;

    //dynamic allocation of genome
    genome.setGenomeLength(glen);
    genome.resize(popSize); // An initial set of individuals just to avoid problems...
    for (int i = 0; i < genome.size(); i++) {
        for (int r = 0; r < glen; r++) {
            genome[i][r] = i;//mrand(256);test
        }
    }

    //dynamic allocation of bestgenome
    bestgenome.setGenomeLength(glen);
    bestgenome.resize(nreproducing);

    // Only for XNES algorithm
    if (evolutionType == "xnes")
    {
        float gs = 4.0 + 3.0 * floor(log((float)glen));
        if (xnesCombination && (xnesCombinationType > 0))
        {
            gs += 1.0;
        }
        int genSize = (int)floor(gs);
        genotypes.resize(genSize);
        for (int i = 0; i < genSize; i++)
        {
            genotypes[i] = new float[glen];
            for (int j = 0; j < glen; j++)
            {
                genotypes[i][j] = 0.0;
            }
        }
    }

    if (evolutionType == "specializerSteadyState"){
        nreproducing *= numModules;
        popSize = nreproducing;
    }

    //resetting fitness
    for (int i = 0; i < MAXINDIVIDUALS; i++) {
        tfitness[i] = 0.0;//
    }

    for (int i = 0; i < nogenerations; i++) {
        statfit[i][0] = 0.0; //Average fitness of population
        statfit[i][1] = 0.0; //max fitness
        statfit[i][2] = 0.0; //min fitness
    }

    farsa::Logger::info("Evoga Configured - Number of genes: " + QString::number(glen));
}
/*{
    //farsa::Evoga::postConfigureInitialization();
    // Sharing resources and declaring which ones we will access
    shareResourcesWith(exp);

    // Allocating memory
    tfitness = new double[MAXINDIVIDUALS];
    statfit = new double*[nogenerations];
    ntfitness = new double[MAXINDIVIDUALS]; //used with super ag implementation
    for(int i = 0; i < nogenerations; i++) {
        statfit[i] = new double[3];
    }


    //allocating memory for the mutation vector
    //nel caso della parità ho un solo output quindi aggiungo uno, nel caso della cshift aggiungi bit_lenght
    glen = (numBooleanOperator * 3) + 1 ;
    mutations = new float[glen];
    for(int mi = 0; mi < glen; mi++) {
        mutations[mi] = 0.5;
    }

    //now we allocate memory for genome and best genome
    cgen = 0;
    popSize = noffspring * nreproducing;

    //dynamic allocation of genome
    genome.setGenomeLength(glen);
    genome.resize(popSize); // An initial set of individuals just to avoid problems...
    for (int i = 0; i < genome.size(); i++) {
        for (int r = 0; r < glen; r++) {
            genome[i][r] = i;//mrand(256);test
        }
    }

    //dynamic allocation of bestgenome
    bestgenome.setGenomeLength(glen);
    bestgenome.resize(nreproducing);


    //resetting fitness
    for (int i = 0; i < MAXINDIVIDUALS; i++) {
        tfitness[i] = 0.0;//
    }

    for (int i = 0; i < nogenerations; i++) {
        statfit[i][0] = 0.0; //Average fitness of population
        statfit[i][1] = 0.0; //max fitness
        statfit[i][2] = 0.0; //min fitness
    }

    farsa::Logger::info("Evoga Configured - Number of genes: " + QString::number(glen));
}
*/
